# Supplementary material for: The muscle proteome reflects changes in mitochondrial function, cellular stress and proteolysis after 14 days of unilateral lower limb immobilization in active young men
Source: PLoS One. 2022 Sep 1;17(9):e0273925. doi: 10.1371/journal.pone.0273925 (PMC9436066; doi:10.1371/journal.pone.0273925)
Supplement: S1 File — (XLSX) [file pone.0273925.s001.xlsx]

## Sheet: S1 Table
S1 Table. Local protein library from 2D-IDA search
UniProt ID	Symbol	Protein Name
A8MU46	SMTL1	Smoothelin-like protein 1 OS=Homo sapiens OX=9606 GN=SMTNL1 PE=1 SV=1
E9PAV3	NACAM	Nascent polypeptide-associated complex subunit alpha, muscle-specific form OS=Homo sapiens OX=9606 GN=NACA PE=1 SV=1
O00151	PDLI1	PDZ and LIM domain protein 1 OS=Homo sapiens OX=9606 GN=PDLIM1 PE=1 SV=4
O00217	NDUS8	NADH dehydrogenase [ubiquinone] iron-sulfur protein 8, mitochondrial OS=Homo sapiens OX=9606 GN=NDUFS8 PE=1 SV=1
O00231	PSD11	26S proteasome non-ATPase regulatory subunit 11 OS=Homo sapiens OX=9606 GN=PSMD11 PE=1 SV=3
O00330	ODPX_	Pyruvate dehydrogenase protein X component, mitochondrial OS=Homo sapiens OX=9606 GN=PDHX PE=1 SV=3
O00483	NDUA4	Cytochrome c oxidase subunit NDUFA4 OS=Homo sapiens OX=9606 GN=NDUFA4 PE=1 SV=1
O00499	BIN1_	Myc box-dependent-interacting protein 1 OS=Homo sapiens OX=9606 GN=BIN1 PE=1 SV=1
O00629	IMA3_	Importin subunit alpha-3 OS=Homo sapiens OX=9606 GN=KPNA4 PE=1 SV=1
O00757	F16P2	Fructose-1,6-bisphosphatase isozyme 2 OS=Homo sapiens OX=9606 GN=FBP2 PE=1 SV=2
O14558	HSPB6	Heat shock protein beta-6 OS=Homo sapiens OX=9606 GN=HSPB6 PE=1 SV=2
O14561	ACPM_	Acyl carrier protein, mitochondrial OS=Homo sapiens OX=9606 GN=NDUFAB1 PE=1 SV=3
O14737	PDCD5	Programmed cell death protein 5 OS=Homo sapiens OX=9606 GN=PDCD5 PE=1 SV=3
O14880	MGST3	Microsomal glutathione S-transferase 3 OS=Homo sapiens OX=9606 GN=MGST3 PE=1 SV=1
O14958	CASQ2	Calsequestrin-2 OS=Homo sapiens OX=9606 GN=CASQ2 PE=1 SV=2
O14983	AT2A1	Sarcoplasmic/endoplasmic reticulum calcium ATPase 1 OS=Homo sapiens OX=9606 GN=ATP2A1 PE=1 SV=1
O15061	SYNEM	Synemin OS=Homo sapiens OX=9606 GN=SYNM PE=1 SV=2
O15273	TELT_	Telethonin OS=Homo sapiens OX=9606 GN=TCAP PE=1 SV=1
O43181	NDUS4	NADH dehydrogenase [ubiquinone] iron-sulfur protein 4, mitochondrial OS=Homo sapiens OX=9606 GN=NDUFS4 PE=1 SV=1
O43488	ARK72	Aflatoxin B1 aldehyde reductase member 2 OS=Homo sapiens OX=9606 GN=AKR7A2 PE=1 SV=3
O43674	NDUB5	NADH dehydrogenase [ubiquinone] 1 beta subcomplex subunit 5, mitochondrial OS=Homo sapiens OX=9606 GN=NDUFB5 PE=1 SV=1
O43678	NDUA2	NADH dehydrogenase [ubiquinone] 1 alpha subcomplex subunit 2 OS=Homo sapiens OX=9606 GN=NDUFA2 PE=1 SV=3
O43813	LANC1	LanC-like protein 1 OS=Homo sapiens OX=9606 GN=LANCL1 PE=1 SV=1
O43852	CALU_	Calumenin OS=Homo sapiens OX=9606 GN=CALU PE=1 SV=2
O60662	KLH41	Kelch-like protein 41 OS=Homo sapiens OX=9606 GN=KLHL41 PE=1 SV=2
O75083	WDR1_	WD repeat-containing protein 1 OS=Homo sapiens OX=9606 GN=WDR1 PE=1 SV=4
O75112	LDB3_	LIM domain-binding protein 3 OS=Homo sapiens OX=9606 GN=LDB3 PE=1 SV=2
O75208	COQ9_	Ubiquinone biosynthesis protein COQ9, mitochondrial OS=Homo sapiens OX=9606 GN=COQ9 PE=1 SV=1
O75298	RTN2_	Reticulon-2 OS=Homo sapiens OX=9606 GN=RTN2 PE=1 SV=1
O75306	NDUS2	NADH dehydrogenase [ubiquinone] iron-sulfur protein 2, mitochondrial OS=Homo sapiens OX=9606 GN=NDUFS2 PE=1 SV=2
O75323	NIPS2	Protein NipSnap homolog 2 OS=Homo sapiens OX=9606 GN=NIPSNAP2 PE=1 SV=1
O75380	NDUS6	NADH dehydrogenase [ubiquinone] iron-sulfur protein 6, mitochondrial OS=Homo sapiens OX=9606 GN=NDUFS6 PE=1 SV=1
O75390	CISY_	Citrate synthase, mitochondrial OS=Homo sapiens OX=9606 GN=CS PE=1 SV=2
O75489	NDUS3	NADH dehydrogenase [ubiquinone] iron-sulfur protein 3, mitochondrial OS=Homo sapiens OX=9606 GN=NDUFS3 PE=1 SV=1
O75521	ECI2_	Enoyl-CoA delta isomerase 2, mitochondrial OS=Homo sapiens OX=9606 GN=ECI2 PE=1 SV=4
O75746	CMC1_	Calcium-binding mitochondrial carrier protein Aralar1 OS=Homo sapiens OX=9606 GN=SLC25A12 PE=1 SV=2
O75822	EIF3J	Eukaryotic translation initiation factor 3 subunit J OS=Homo sapiens OX=9606 GN=EIF3J PE=1 SV=2
O75891	AL1L1	Cytosolic 10-formyltetrahydrofolate dehydrogenase OS=Homo sapiens OX=9606 GN=ALDH1L1 PE=1 SV=2
O75915	PRAF3	PRA1 family protein 3 OS=Homo sapiens OX=9606 GN=ARL6IP5 PE=1 SV=1
O75923	DYSF_	Dysferlin OS=Homo sapiens OX=9606 GN=DYSF PE=1 SV=1
O75947	ATP5H	ATP synthase subunit d, mitochondrial OS=Homo sapiens OX=9606 GN=ATP5H PE=1 SV=3
O75964	ATP5L	ATP synthase subunit g, mitochondrial OS=Homo sapiens OX=9606 GN=ATP5L PE=1 SV=3
O94760	DDAH1	N(G),N(G)-dimethylarginine dimethylaminohydrolase 1 OS=Homo sapiens OX=9606 GN=DDAH1 PE=1 SV=3
O95168	NDUB4	NADH dehydrogenase [ubiquinone] 1 beta subcomplex subunit 4 OS=Homo sapiens OX=9606 GN=NDUFB4 PE=1 SV=3
O95169	NDUB8	NADH dehydrogenase [ubiquinone] 1 beta subcomplex subunit 8, mitochondrial OS=Homo sapiens OX=9606 GN=NDUFB8 PE=1 SV=1
O95182	NDUA7	NADH dehydrogenase [ubiquinone] 1 alpha subcomplex subunit 7 OS=Homo sapiens OX=9606 GN=NDUFA7 PE=1 SV=3
O95210	STBD1	Starch-binding domain-containing protein 1 OS=Homo sapiens OX=9606 GN=STBD1 PE=1 SV=1
O95292	VAPB_	Vesicle-associated membrane protein-associated protein B/C OS=Homo sapiens OX=9606 GN=VAPB PE=1 SV=3
O95299	NDUAA	NADH dehydrogenase [ubiquinone] 1 alpha subcomplex subunit 10, mitochondrial OS=Homo sapiens OX=9606 GN=NDUFA10 PE=1 SV=1
O95817	BAG3_	BAG family molecular chaperone regulator 3 OS=Homo sapiens OX=9606 GN=BAG3 PE=1 SV=3
O95831	AIFM1	Apoptosis-inducing factor 1, mitochondrial OS=Homo sapiens OX=9606 GN=AIFM1 PE=1 SV=1
O96000	NDUBA	NADH dehydrogenase [ubiquinone] 1 beta subcomplex subunit 10 OS=Homo sapiens OX=9606 GN=NDUFB10 PE=1 SV=3
P00338	LDHA_	L-lactate dehydrogenase A chain OS=Homo sapiens OX=9606 GN=LDHA PE=1 SV=2
P00352	AL1A1	Retinal dehydrogenase 1 OS=Homo sapiens OX=9606 GN=ALDH1A1 PE=1 SV=2
P00387	NB5R3	NADH-cytochrome b5 reductase 3 OS=Homo sapiens OX=9606 GN=CYB5R3 PE=1 SV=3
P00403	COX2_	Cytochrome c oxidase subunit 2 OS=Homo sapiens OX=9606 GN=MT-CO2 PE=1 SV=1
P00441	SODC_	Superoxide dismutase [Cu-Zn] OS=Homo sapiens OX=9606 GN=SOD1 PE=1 SV=2
P00450	CERU_	Ceruloplasmin OS=Homo sapiens OX=9606 GN=CP PE=1 SV=1
P00505	AATM_	Aspartate aminotransferase, mitochondrial OS=Homo sapiens OX=9606 GN=GOT2 PE=1 SV=3
P00558	PGK1_	Phosphoglycerate kinase 1 OS=Homo sapiens OX=9606 GN=PGK1 PE=1 SV=3
P00568	KAD1_	Adenylate kinase isoenzyme 1 OS=Homo sapiens OX=9606 GN=AK1 PE=1 SV=3
P00738	HPT_H	Haptoglobin OS=Homo sapiens OX=9606 GN=HP PE=1 SV=1
P00846	ATP6_	ATP synthase subunit a OS=Homo sapiens OX=9606 GN=MT-ATP6 PE=1 SV=1
P00915	CAH1_	Carbonic anhydrase 1 OS=Homo sapiens OX=9606 GN=CA1 PE=1 SV=2
P00918	CAH2_	Carbonic anhydrase 2 OS=Homo sapiens OX=9606 GN=CA2 PE=1 SV=2
P01009	A1AT_	Alpha-1-antitrypsin OS=Homo sapiens OX=9606 GN=SERPINA1 PE=1 SV=3
P01023	A2MG_	Alpha-2-macroglobulin OS=Homo sapiens OX=9606 GN=A2M PE=1 SV=3
P01024	CO3_H	Complement C3 OS=Homo sapiens OX=9606 GN=C3 PE=1 SV=2
P01042	KNG1_	Kininogen-1 OS=Homo sapiens OX=9606 GN=KNG1 PE=1 SV=2
P01834	IGKC_	Immunoglobulin kappa constant OS=Homo sapiens OX=9606 GN=IGKC PE=1 SV=2
P01859	IGHG2	Immunoglobulin heavy constant gamma 2 OS=Homo sapiens OX=9606 GN=IGHG2 PE=1 SV=2
P01876	IGHA1	Immunoglobulin heavy constant alpha 1 OS=Homo sapiens OX=9606 GN=IGHA1 PE=1 SV=2
P02042	HBD_H	Hemoglobin subunit delta OS=Homo sapiens OX=9606 GN=HBD PE=1 SV=2
P02144	MYG_H	Myoglobin OS=Homo sapiens OX=9606 GN=MB PE=1 SV=2
P02452	CO1A1	Collagen alpha-1(I) chain OS=Homo sapiens OX=9606 GN=COL1A1 PE=1 SV=5
P02511	CRYAB	Alpha-crystallin B chain OS=Homo sapiens OX=9606 GN=CRYAB PE=1 SV=2
P02545	LMNA_	Prelamin-A/C OS=Homo sapiens OX=9606 GN=LMNA PE=1 SV=1
P02585	TNNC2	Troponin C, skeletal muscle OS=Homo sapiens OX=9606 GN=TNNC2 PE=1 SV=2
P02647	APOA1	Apolipoprotein A-I OS=Homo sapiens OX=9606 GN=APOA1 PE=1 SV=1
P02652	APOA2	Apolipoprotein A-II OS=Homo sapiens OX=9606 GN=APOA2 PE=1 SV=1
P02656	APOC3	Apolipoprotein C-III OS=Homo sapiens OX=9606 GN=APOC3 PE=1 SV=1
P02671	FIBA_	Fibrinogen alpha chain OS=Homo sapiens OX=9606 GN=FGA PE=1 SV=2
P02675	FIBB_	Fibrinogen beta chain OS=Homo sapiens OX=9606 GN=FGB PE=1 SV=2
P02679	FIBG_	Fibrinogen gamma chain OS=Homo sapiens OX=9606 GN=FGG PE=1 SV=3
P02749	APOH_	Beta-2-glycoprotein 1 OS=Homo sapiens OX=9606 GN=APOH PE=1 SV=3
P02763	A1AG1	Alpha-1-acid glycoprotein 1 OS=Homo sapiens OX=9606 GN=ORM1 PE=1 SV=1
P02765	FETUA	Alpha-2-HS-glycoprotein OS=Homo sapiens OX=9606 GN=AHSG PE=1 SV=1
P02766	TTHY_	Transthyretin OS=Homo sapiens OX=9606 GN=TTR PE=1 SV=1
P02768	ALBU_	Serum albumin OS=Homo sapiens OX=9606 GN=ALB PE=1 SV=2
P02774	VTDB_	Vitamin D-binding protein OS=Homo sapiens OX=9606 GN=GC PE=1 SV=1
P02787	TRFE_	Serotransferrin OS=Homo sapiens OX=9606 GN=TF PE=1 SV=3
P02790	HEMO_	Hemopexin OS=Homo sapiens OX=9606 GN=HPX PE=1 SV=2
P02794	FRIH_	Ferritin heavy chain OS=Homo sapiens OX=9606 GN=FTH1 PE=1 SV=2
P04075	ALDOA	Fructose-bisphosphate aldolase A OS=Homo sapiens OX=9606 GN=ALDOA PE=1 SV=2
P04179	SODM_	Superoxide dismutase [Mn], mitochondrial OS=Homo sapiens OX=9606 GN=SOD2 PE=1 SV=3
P04406	G3P_H	Glyceraldehyde-3-phosphate dehydrogenase OS=Homo sapiens OX=9606 GN=GAPDH PE=1 SV=3
P04632	CPNS1	Calpain small subunit 1 OS=Homo sapiens OX=9606 GN=CAPNS1 PE=1 SV=1
P04792	HSPB1	Heat shock protein beta-1 OS=Homo sapiens OX=9606 GN=HSPB1 PE=1 SV=2
P05026	AT1B1	Sodium/potassium-transporting ATPase subunit beta-1 OS=Homo sapiens OX=9606 GN=ATP1B1 PE=1 SV=1
P05091	ALDH2	Aldehyde dehydrogenase, mitochondrial OS=Homo sapiens OX=9606 GN=ALDH2 PE=1 SV=2
P05387	RLA2_	60S acidic ribosomal protein P2 OS=Homo sapiens OX=9606 GN=RPLP2 PE=1 SV=1
P05388	RLA0_	60S acidic ribosomal protein P0 OS=Homo sapiens OX=9606 GN=RPLP0 PE=1 SV=1
P05413	FABPH	Fatty acid-binding protein, heart OS=Homo sapiens OX=9606 GN=FABP3 PE=1 SV=4
P05976	MYL1_	Myosin light chain 1/3, skeletal muscle isoform OS=Homo sapiens OX=9606 GN=MYL1 PE=2 SV=3
P06396	GELS_	Gelsolin OS=Homo sapiens OX=9606 GN=GSN PE=1 SV=1
P06576	ATPB_	ATP synthase subunit beta, mitochondrial OS=Homo sapiens OX=9606 GN=ATP5F1B PE=1 SV=3
P06732	KCRM_	Creatine kinase M-type OS=Homo sapiens OX=9606 GN=CKM PE=1 SV=2
P06733	ENOA_	Alpha-enolase OS=Homo sapiens OX=9606 GN=ENO1 PE=1 SV=2
P06744	G6PI_	Glucose-6-phosphate isomerase OS=Homo sapiens OX=9606 GN=GPI PE=1 SV=4
P06753	TPM3_	Tropomyosin alpha-3 chain OS=Homo sapiens OX=9606 GN=TPM3 PE=1 SV=2
P07108	ACBP_	Acyl-CoA-binding protein OS=Homo sapiens OX=9606 GN=DBI PE=1 SV=2
P07195	LDHB_	L-lactate dehydrogenase B chain OS=Homo sapiens OX=9606 GN=LDHB PE=1 SV=2
P07237	PDIA1	Protein disulfide-isomerase OS=Homo sapiens OX=9606 GN=P4HB PE=1 SV=3
P07305	H10_H	Histone H1.0 OS=Homo sapiens OX=9606 GN=H1F0 PE=1 SV=3
P07339	CATD_	Cathepsin D OS=Homo sapiens OX=9606 GN=CTSD PE=1 SV=1
P07355	ANXA2	Annexin A2 OS=Homo sapiens OX=9606 GN=ANXA2 PE=1 SV=2
P07437	TBB5_	Tubulin beta chain OS=Homo sapiens OX=9606 GN=TUBB PE=1 SV=2
P07451	CAH3_	Carbonic anhydrase 3 OS=Homo sapiens OX=9606 GN=CA3 PE=1 SV=3
P07585	PGS2_	Decorin OS=Homo sapiens OX=9606 GN=DCN PE=1 SV=1
P07737	PROF1	Profilin-1 OS=Homo sapiens OX=9606 GN=PFN1 PE=1 SV=2
P07900	HS90A	Heat shock protein HSP 90-alpha OS=Homo sapiens OX=9606 GN=HSP90AA1 PE=1 SV=5
P07919	QCR6_	Cytochrome b-c1 complex subunit 6, mitochondrial OS=Homo sapiens OX=9606 GN=UQCRH PE=1 SV=2
P07951	TPM2_	Tropomyosin beta chain OS=Homo sapiens OX=9606 GN=TPM2 PE=1 SV=1
P07954	FUMH_	Fumarate hydratase, mitochondrial OS=Homo sapiens OX=9606 GN=FH PE=1 SV=3
P08133	ANXA6	Annexin A6 OS=Homo sapiens OX=9606 GN=ANXA6 PE=1 SV=3
P08237	PFKAM	ATP-dependent 6-phosphofructokinase, muscle type OS=Homo sapiens OX=9606 GN=PFKM PE=1 SV=2
P08238	HS90B	Heat shock protein HSP 90-beta OS=Homo sapiens OX=9606 GN=HSP90AB1 PE=1 SV=4
P08559	ODPA_	Pyruvate dehydrogenase E1 component subunit alpha, somatic form, mitochondrial OS=Homo sapiens OX=9606 GN=PDHA1 PE=1 SV=3
P08572	CO4A2	Collagen alpha-2(IV) chain OS=Homo sapiens OX=9606 GN=COL4A2 PE=1 SV=4
P08574	CY1_H	Cytochrome c1, heme protein, mitochondrial OS=Homo sapiens OX=9606 GN=CYC1 PE=1 SV=3
P08590	MYL3_	Myosin light chain 3 OS=Homo sapiens OX=9606 GN=MYL3 PE=1 SV=3
P08670	VIME_	Vimentin OS=Homo sapiens OX=9606 GN=VIM PE=1 SV=4
P08758	ANXA5	Annexin A5 OS=Homo sapiens OX=9606 GN=ANXA5 PE=1 SV=2
P08865	RSSA_	40S ribosomal protein SA OS=Homo sapiens OX=9606 GN=RPSA PE=1 SV=4
P09211	GSTP1	Glutathione S-transferase P OS=Homo sapiens OX=9606 GN=GSTP1 PE=1 SV=2
P09382	LEG1_	Galectin-1 OS=Homo sapiens OX=9606 GN=LGALS1 PE=1 SV=2
P09417	DHPR_	Dihydropteridine reductase OS=Homo sapiens OX=9606 GN=QDPR PE=1 SV=2
P09429	HMGB1	High mobility group protein B1 OS=Homo sapiens OX=9606 GN=HMGB1 PE=1 SV=3
P09493	TPM1_	Tropomyosin alpha-1 chain OS=Homo sapiens OX=9606 GN=TPM1 PE=1 SV=2
P09622	DLDH_	Dihydrolipoyl dehydrogenase, mitochondrial OS=Homo sapiens OX=9606 GN=DLD PE=1 SV=2
P09669	COX6C	Cytochrome c oxidase subunit 6C OS=Homo sapiens OX=9606 GN=COX6C PE=1 SV=2
P09960	LKHA4	Leukotriene A-4 hydrolase OS=Homo sapiens OX=9606 GN=LTA4H PE=1 SV=2
P0DMV9	HS71B	Heat shock 70 kDa protein 1B OS=Homo sapiens OX=9606 GN=HSPA1B PE=1 SV=1
P0DOX5	IGG1_	Immunoglobulin gamma-1 heavy chain OS=Homo sapiens OX=9606 PE=1 SV=2
P0DOX6	IGM_H	Immunoglobulin mu heavy chain OS=Homo sapiens OX=9606 PE=1 SV=2
P0DOY3	IGLC3	Immunoglobulin lambda constant 3 OS=Homo sapiens OX=9606 GN=IGLC3 PE=1 SV=1
P0DP25	CALM3	Calmodulin-3 OS=Homo sapiens OX=9606 GN=CALM3 PE=1 SV=1
P0DPI2	GAL3A	Glutamine amidotransferase-like class 1 domain-containing protein 3A, mitochondrial OS=Homo sapiens OX=9606 GN=GATD3A PE=1 SV=1
P10515	ODP2_	Dihydrolipoyllysine-residue acetyltransferase component of pyruvate dehydrogenase complex, mitochondrial OS=Homo sapiens OX=9606 GN=DLAT PE=1 SV=3
P10599	THIO_	Thioredoxin OS=Homo sapiens OX=9606 GN=TXN PE=1 SV=3
P10606	COX5B	Cytochrome c oxidase subunit 5B, mitochondrial OS=Homo sapiens OX=9606 GN=COX5B PE=1 SV=2
P10644	KAP0_	cAMP-dependent protein kinase type I-alpha regulatory subunit OS=Homo sapiens OX=9606 GN=PRKAR1A PE=1 SV=1
P10768	ESTD_	S-formylglutathione hydrolase OS=Homo sapiens OX=9606 GN=ESD PE=1 SV=2
P10809	CH60_	60 kDa heat shock protein, mitochondrial OS=Homo sapiens OX=9606 GN=HSPD1 PE=1 SV=2
P10916	MLRV_	Myosin regulatory light chain 2, ventricular/cardiac muscle isoform OS=Homo sapiens OX=9606 GN=MYL2 PE=1 SV=3
P11021	BIP_H	Endoplasmic reticulum chaperone BiP OS=Homo sapiens OX=9606 GN=HSPA5 PE=1 SV=2
P11142	HSP7C	Heat shock cognate 71 kDa protein OS=Homo sapiens OX=9606 GN=HSPA8 PE=1 SV=1
P11177	ODPB_	Pyruvate dehydrogenase E1 component subunit beta, mitochondrial OS=Homo sapiens OX=9606 GN=PDHB PE=1 SV=3
P11217	PYGM_	Glycogen phosphorylase, muscle form OS=Homo sapiens OX=9606 GN=PYGM PE=1 SV=6
P11310	ACADM	Medium-chain specific acyl-CoA dehydrogenase, mitochondrial OS=Homo sapiens OX=9606 GN=ACADM PE=1 SV=1
P11532	DMD_H	Dystrophin OS=Homo sapiens OX=9606 GN=DMD PE=1 SV=3
P11766	ADHX_	Alcohol dehydrogenase class-3 OS=Homo sapiens OX=9606 GN=ADH5 PE=1 SV=4
P12109	CO6A1	Collagen alpha-1(VI) chain OS=Homo sapiens OX=9606 GN=COL6A1 PE=1 SV=3
P12110	CO6A2	Collagen alpha-2(VI) chain OS=Homo sapiens OX=9606 GN=COL6A2 PE=1 SV=4
P12111	CO6A3	Collagen alpha-3(VI) chain OS=Homo sapiens OX=9606 GN=COL6A3 PE=1 SV=5
P12235	ADT1_	ADP/ATP translocase 1 OS=Homo sapiens OX=9606 GN=SLC25A4 PE=1 SV=4
P12882	MYH1_	Myosin-1 OS=Homo sapiens OX=9606 GN=MYH1 PE=1 SV=3
P12883	MYH7_	Myosin-7 OS=Homo sapiens OX=9606 GN=MYH7 PE=1 SV=5
P13073	COX41	Cytochrome c oxidase subunit 4 isoform 1, mitochondrial OS=Homo sapiens OX=9606 GN=COX4I1 PE=1 SV=1
P13489	RINI_	Ribonuclease inhibitor OS=Homo sapiens OX=9606 GN=RNH1 PE=1 SV=2
P13639	EF2_H	Elongation factor 2 OS=Homo sapiens OX=9606 GN=EEF2 PE=1 SV=4
P13693	TCTP_	Translationally-controlled tumor protein OS=Homo sapiens OX=9606 GN=TPT1 PE=1 SV=1
P13798	ACPH_	Acylamino-acid-releasing enzyme OS=Homo sapiens OX=9606 GN=APEH PE=1 SV=4
P13804	ETFA_	Electron transfer flavoprotein subunit alpha, mitochondrial OS=Homo sapiens OX=9606 GN=ETFA PE=1 SV=1
P13805	TNNT1	Troponin T, slow skeletal muscle OS=Homo sapiens OX=9606 GN=TNNT1 PE=1 SV=4
P13807	GYS1_	Glycogen [starch] synthase, muscle OS=Homo sapiens OX=9606 GN=GYS1 PE=1 SV=2
P13861	KAP2_	cAMP-dependent protein kinase type II-alpha regulatory subunit OS=Homo sapiens OX=9606 GN=PRKAR2A PE=1 SV=2
P13929	ENOB_	Beta-enolase OS=Homo sapiens OX=9606 GN=ENO3 PE=1 SV=5
P13987	CD59_	CD59 glycoprotein OS=Homo sapiens OX=9606 GN=CD59 PE=1 SV=1
P14174	MIF_H	Macrophage migration inhibitory factor OS=Homo sapiens OX=9606 GN=MIF PE=1 SV=4
P14406	CX7A2	Cytochrome c oxidase subunit 7A2, mitochondrial OS=Homo sapiens OX=9606 GN=COX7A2 PE=1 SV=1
P14543	NID1_	Nidogen-1 OS=Homo sapiens OX=9606 GN=NID1 PE=1 SV=3
P14618	KPYM_	Pyruvate kinase PKM OS=Homo sapiens OX=9606 GN=PKM PE=1 SV=4
P14621	ACYP2	Acylphosphatase-2 OS=Homo sapiens OX=9606 GN=ACYP2 PE=1 SV=2
P14649	MYL6B	Myosin light chain 6B OS=Homo sapiens OX=9606 GN=MYL6B PE=1 SV=1
P14854	CX6B1	Cytochrome c oxidase subunit 6B1 OS=Homo sapiens OX=9606 GN=COX6B1 PE=1 SV=2
P14927	QCR7_	Cytochrome b-c1 complex subunit 7 OS=Homo sapiens OX=9606 GN=UQCRB PE=1 SV=2
P15121	ALDR_	Aldose reductase OS=Homo sapiens OX=9606 GN=AKR1B1 PE=1 SV=3
P15259	PGAM2	Phosphoglycerate mutase 2 OS=Homo sapiens OX=9606 GN=PGAM2 PE=1 SV=3
P16152	CBR1_	Carbonyl reductase [NADPH] 1 OS=Homo sapiens OX=9606 GN=CBR1 PE=1 SV=3
P16219	ACADS	Short-chain specific acyl-CoA dehydrogenase, mitochondrial OS=Homo sapiens OX=9606 GN=ACADS PE=1 SV=1
P16403	H12_H	Histone H1.2 OS=Homo sapiens OX=9606 GN=HIST1H1C PE=1 SV=2
P16615	AT2A2	Sarcoplasmic/endoplasmic reticulum calcium ATPase 2 OS=Homo sapiens OX=9606 GN=ATP2A2 PE=1 SV=1
P17174	AATC_	Aspartate aminotransferase, cytoplasmic OS=Homo sapiens OX=9606 GN=GOT1 PE=1 SV=3
P17540	KCRS_	Creatine kinase S-type, mitochondrial OS=Homo sapiens OX=9606 GN=CKMT2 PE=1 SV=2
P17612	KAPCA	cAMP-dependent protein kinase catalytic subunit alpha OS=Homo sapiens OX=9606 GN=PRKACA PE=1 SV=2
P17661	DESM_	Desmin OS=Homo sapiens OX=9606 GN=DES PE=1 SV=3
P18124	RL7_H	60S ribosomal protein L7 OS=Homo sapiens OX=9606 GN=RPL7 PE=1 SV=1
P18206	VINC_	Vinculin OS=Homo sapiens OX=9606 GN=VCL PE=1 SV=4
P18859	ATP5J	ATP synthase-coupling factor 6, mitochondrial OS=Homo sapiens OX=9606 GN=ATP5J PE=1 SV=1
P19237	TNNI1	Troponin I, slow skeletal muscle OS=Homo sapiens OX=9606 GN=TNNI1 PE=1 SV=3
P19338	NUCL_	Nucleolin OS=Homo sapiens OX=9606 GN=NCL PE=1 SV=3
P19367	HXK1_	Hexokinase-1 OS=Homo sapiens OX=9606 GN=HK1 PE=1 SV=3
P19404	NDUV2	NADH dehydrogenase [ubiquinone] flavoprotein 2, mitochondrial OS=Homo sapiens OX=9606 GN=NDUFV2 PE=1 SV=2
P19652	A1AG2	Alpha-1-acid glycoprotein 2 OS=Homo sapiens OX=9606 GN=ORM2 PE=1 SV=2
P20073	ANXA7	Annexin A7 OS=Homo sapiens OX=9606 GN=ANXA7 PE=1 SV=3
P20618	PSB1_	Proteasome subunit beta type-1 OS=Homo sapiens OX=9606 GN=PSMB1 PE=1 SV=2
P20674	COX5A	Cytochrome c oxidase subunit 5A, mitochondrial OS=Homo sapiens OX=9606 GN=COX5A PE=1 SV=2
P20774	MIME_	Mimecan OS=Homo sapiens OX=9606 GN=OGN PE=1 SV=1
P20807	CAN3_	Calpain-3 OS=Homo sapiens OX=9606 GN=CAPN3 PE=1 SV=2
P20929	NEBU_	Nebulin OS=Homo sapiens OX=9606 GN=NEB PE=1 SV=5
P21266	GSTM3	Glutathione S-transferase Mu 3 OS=Homo sapiens OX=9606 GN=GSTM3 PE=1 SV=3
P21695	GPDA_	Glycerol-3-phosphate dehydrogenase [NAD(+)], cytoplasmic OS=Homo sapiens OX=9606 GN=GPD1 PE=1 SV=4
P21796	VDAC1	Voltage-dependent anion-selective channel protein 1 OS=Homo sapiens OX=9606 GN=VDAC1 PE=1 SV=2
P21817	RYR1_	Ryanodine receptor 1 OS=Homo sapiens OX=9606 GN=RYR1 PE=1 SV=3
P21912	SDHB_	Succinate dehydrogenase [ubiquinone] iron-sulfur subunit, mitochondrial OS=Homo sapiens OX=9606 GN=SDHB PE=1 SV=3
P22061	PIMT_	Protein-L-isoaspartate(D-aspartate) O-methyltransferase OS=Homo sapiens OX=9606 GN=PCMT1 PE=1 SV=4
P22314	UBA1_	Ubiquitin-like modifier-activating enzyme 1 OS=Homo sapiens OX=9606 GN=UBA1 PE=1 SV=3
P22392	NDKB_	Nucleoside diphosphate kinase B OS=Homo sapiens OX=9606 GN=NME2 PE=1 SV=1
P22626	ROA2_	Heterogeneous nuclear ribonucleoproteins A2/B1 OS=Homo sapiens OX=9606 GN=HNRNPA2B1 PE=1 SV=2
P22695	QCR2_	Cytochrome b-c1 complex subunit 2, mitochondrial OS=Homo sapiens OX=9606 GN=UQCRC2 PE=1 SV=3
P23109	AMPD1	AMP deaminase 1 OS=Homo sapiens OX=9606 GN=AMPD1 PE=1 SV=2
P23297	S10A1	Protein S100-A1 OS=Homo sapiens OX=9606 GN=S100A1 PE=1 SV=2
P23526	SAHH_	Adenosylhomocysteinase OS=Homo sapiens OX=9606 GN=AHCY PE=1 SV=4
P23528	COF1_	Cofilin-1 OS=Homo sapiens OX=9606 GN=CFL1 PE=1 SV=3
P24043	LAMA2	Laminin subunit alpha-2 OS=Homo sapiens OX=9606 GN=LAMA2 PE=1 SV=4
P24298	ALAT1	Alanine aminotransferase 1 OS=Homo sapiens OX=9606 GN=GPT PE=1 SV=3
P24310	CX7A1	Cytochrome c oxidase subunit 7A1, mitochondrial OS=Homo sapiens OX=9606 GN=COX7A1 PE=1 SV=2
P24539	AT5F1	ATP synthase F(0) complex subunit B1, mitochondrial OS=Homo sapiens OX=9606 GN=ATP5F1 PE=1 SV=2
P24752	THIL_	Acetyl-CoA acetyltransferase, mitochondrial OS=Homo sapiens OX=9606 GN=ACAT1 PE=1 SV=1
P25398	RS12_	40S ribosomal protein S12 OS=Homo sapiens OX=9606 GN=RPS12 PE=1 SV=3
P25705	ATPA_	ATP synthase subunit alpha, mitochondrial OS=Homo sapiens OX=9606 GN=ATP5F1A PE=1 SV=1
P25787	PSA2_	Proteasome subunit alpha type-2 OS=Homo sapiens OX=9606 GN=PSMA2 PE=1 SV=2
P25788	PSA3_	Proteasome subunit alpha type-3 OS=Homo sapiens OX=9606 GN=PSMA3 PE=1 SV=2
P25789	PSA4_	Proteasome subunit alpha type-4 OS=Homo sapiens OX=9606 GN=PSMA4 PE=1 SV=1
P26373	RL13_	60S ribosomal protein L13 OS=Homo sapiens OX=9606 GN=RPL13 PE=1 SV=4
P26641	EF1G_	Elongation factor 1-gamma OS=Homo sapiens OX=9606 GN=EEF1G PE=1 SV=3
P27338	AOFB_	Amine oxidase [flavin-containing] B OS=Homo sapiens OX=9606 GN=MAOB PE=1 SV=3
P27816	MAP4_	Microtubule-associated protein 4 OS=Homo sapiens OX=9606 GN=MAP4 PE=1 SV=3
P28066	PSA5_	Proteasome subunit alpha type-5 OS=Homo sapiens OX=9606 GN=PSMA5 PE=1 SV=3
P28072	PSB6_	Proteasome subunit beta type-6 OS=Homo sapiens OX=9606 GN=PSMB6 PE=1 SV=4
P28161	GSTM2	Glutathione S-transferase Mu 2 OS=Homo sapiens OX=9606 GN=GSTM2 PE=1 SV=2
P28331	NDUS1	NADH-ubiquinone oxidoreductase 75 kDa subunit, mitochondrial OS=Homo sapiens OX=9606 GN=NDUFS1 PE=1 SV=3
P29692	EF1D_	Elongation factor 1-delta OS=Homo sapiens OX=9606 GN=EEF1D PE=1 SV=5
P30038	AL4A1	Delta-1-pyrroline-5-carboxylate dehydrogenase, mitochondrial OS=Homo sapiens OX=9606 GN=ALDH4A1 PE=1 SV=3
P30041	PRDX6	Peroxiredoxin-6 OS=Homo sapiens OX=9606 GN=PRDX6 PE=1 SV=3
P30043	BLVRB	Flavin reductase (NADPH) OS=Homo sapiens OX=9606 GN=BLVRB PE=1 SV=3
P30044	PRDX5	Peroxiredoxin-5, mitochondrial OS=Homo sapiens OX=9606 GN=PRDX5 PE=1 SV=4
P30048	PRDX3	Thioredoxin-dependent peroxide reductase, mitochondrial OS=Homo sapiens OX=9606 GN=PRDX3 PE=1 SV=3
P30049	ATPD_	ATP synthase subunit delta, mitochondrial OS=Homo sapiens OX=9606 GN=ATP5F1D PE=1 SV=2
P30084	ECHM_	Enoyl-CoA hydratase, mitochondrial OS=Homo sapiens OX=9606 GN=ECHS1 PE=1 SV=4
P30086	PEBP1	Phosphatidylethanolamine-binding protein 1 OS=Homo sapiens OX=9606 GN=PEBP1 PE=1 SV=3
P30153	2AAA_	Serine/threonine-protein phosphatase 2A 65 kDa regulatory subunit A alpha isoform OS=Homo sapiens OX=9606 GN=PPP2R1A PE=1 SV=4
P30566	PUR8_	Adenylosuccinate lyase OS=Homo sapiens OX=9606 GN=ADSL PE=1 SV=2
P30711	GSTT1	Glutathione S-transferase theta-1 OS=Homo sapiens OX=9606 GN=GSTT1 PE=1 SV=4
P31040	SDHA_	Succinate dehydrogenase [ubiquinone] flavoprotein subunit, mitochondrial OS=Homo sapiens OX=9606 GN=SDHA PE=1 SV=2
P31415	CASQ1	Calsequestrin-1 OS=Homo sapiens OX=9606 GN=CASQ1 PE=1 SV=3
P31930	QCR1_	Cytochrome b-c1 complex subunit 1, mitochondrial OS=Homo sapiens OX=9606 GN=UQCRC1 PE=1 SV=3
P31937	3HIDH	3-hydroxyisobutyrate dehydrogenase, mitochondrial OS=Homo sapiens OX=9606 GN=HIBADH PE=1 SV=2
P31946	1433B	14-3-3 protein beta/alpha OS=Homo sapiens OX=9606 GN=YWHAB PE=1 SV=3
P31948	STIP1	Stress-induced-phosphoprotein 1 OS=Homo sapiens OX=9606 GN=STIP1 PE=1 SV=1
P32119	PRDX2	Peroxiredoxin-2 OS=Homo sapiens OX=9606 GN=PRDX2 PE=1 SV=5
P33121	ACSL1	Long-chain-fatty-acid--CoA ligase 1 OS=Homo sapiens OX=9606 GN=ACSL1 PE=1 SV=1
P34949	MPI_H	Mannose-6-phosphate isomerase OS=Homo sapiens OX=9606 GN=MPI PE=1 SV=2
P35080	PROF2	Profilin-2 OS=Homo sapiens OX=9606 GN=PFN2 PE=1 SV=3
P35232	PHB_H	Prohibitin OS=Homo sapiens OX=9606 GN=PHB PE=1 SV=1
P35241	RADI_	Radixin OS=Homo sapiens OX=9606 GN=RDX PE=1 SV=1
P35555	FBN1_	Fibrillin-1 OS=Homo sapiens OX=9606 GN=FBN1 PE=1 SV=3
P35573	GDE_H	Glycogen debranching enzyme OS=Homo sapiens OX=9606 GN=AGL PE=1 SV=3
P35579	MYH9_	Myosin-9 OS=Homo sapiens OX=9606 GN=MYH9 PE=1 SV=4
P35609	ACTN2	Alpha-actinin-2 OS=Homo sapiens OX=9606 GN=ACTN2 PE=1 SV=1
P35613	BASI_	Basigin OS=Homo sapiens OX=9606 GN=BSG PE=1 SV=2
P35754	GLRX1	Glutaredoxin-1 OS=Homo sapiens OX=9606 GN=GLRX PE=1 SV=2
P36542	ATPG_	ATP synthase subunit gamma, mitochondrial OS=Homo sapiens OX=9606 GN=ATP5F1C PE=1 SV=1
P36871	PGM1_	Phosphoglucomutase-1 OS=Homo sapiens OX=9606 GN=PGM1 PE=1 SV=3
P36957	ODO2_	Dihydrolipoyllysine-residue succinyltransferase component of 2-oxoglutarate dehydrogenase complex, mitochondrial OS=Homo sapiens OX=9606 GN=DLST PE=1 SV=4
P37802	TAGL2	Transgelin-2 OS=Homo sapiens OX=9606 GN=TAGLN2 PE=1 SV=3
P38117	ETFB_	Electron transfer flavoprotein subunit beta OS=Homo sapiens OX=9606 GN=ETFB PE=1 SV=3
P38646	GRP75	Stress-70 protein, mitochondrial OS=Homo sapiens OX=9606 GN=HSPA9 PE=1 SV=2
P39059	COFA1	Collagen alpha-1(XV) chain OS=Homo sapiens OX=9606 GN=COL15A1 PE=1 SV=2
P40123	CAP2_	Adenylyl cyclase-associated protein 2 OS=Homo sapiens OX=9606 GN=CAP2 PE=1 SV=1
P40227	TCPZ_	T-complex protein 1 subunit zeta OS=Homo sapiens OX=9606 GN=CCT6A PE=1 SV=3
P40925	MDHC_	Malate dehydrogenase, cytoplasmic OS=Homo sapiens OX=9606 GN=MDH1 PE=1 SV=4
P40926	MDHM_	Malate dehydrogenase, mitochondrial OS=Homo sapiens OX=9606 GN=MDH2 PE=1 SV=3
P40939	ECHA_	Trifunctional enzyme subunit alpha, mitochondrial OS=Homo sapiens OX=9606 GN=HADHA PE=1 SV=2
P42126	ECI1_	Enoyl-CoA delta isomerase 1, mitochondrial OS=Homo sapiens OX=9606 GN=ECI1 PE=1 SV=1
P42704	LPPRC	Leucine-rich PPR motif-containing protein, mitochondrial OS=Homo sapiens OX=9606 GN=LRPPRC PE=1 SV=3
P42765	THIM_	3-ketoacyl-CoA thiolase, mitochondrial OS=Homo sapiens OX=9606 GN=ACAA2 PE=1 SV=2
P43155	CACP_	Carnitine O-acetyltransferase OS=Homo sapiens OX=9606 GN=CRAT PE=1 SV=5
P43304	GPDM_	Glycerol-3-phosphate dehydrogenase, mitochondrial OS=Homo sapiens OX=9606 GN=GPD2 PE=1 SV=3
P45378	TNNT3	Troponin T, fast skeletal muscle OS=Homo sapiens OX=9606 GN=TNNT3 PE=1 SV=3
P45880	VDAC2	Voltage-dependent anion-selective channel protein 2 OS=Homo sapiens OX=9606 GN=VDAC2 PE=1 SV=2
P46020	KPB1_	Phosphorylase b kinase regulatory subunit alpha, skeletal muscle isoform OS=Homo sapiens OX=9606 GN=PHKA1 PE=1 SV=2
P46776	RL27A	60S ribosomal protein L27a OS=Homo sapiens OX=9606 GN=RPL27A PE=1 SV=2
P46976	GLYG_	Glycogenin-1 OS=Homo sapiens OX=9606 GN=GYG1 PE=1 SV=4
P47755	CAZA2	F-actin-capping protein subunit alpha-2 OS=Homo sapiens OX=9606 GN=CAPZA2 PE=1 SV=3
P47756	CAPZB	F-actin-capping protein subunit beta OS=Homo sapiens OX=9606 GN=CAPZB PE=1 SV=4
P47985	UCRI_	Cytochrome b-c1 complex subunit Rieske, mitochondrial OS=Homo sapiens OX=9606 GN=UQCRFS1 PE=1 SV=2
P48047	ATPO_	ATP synthase subunit O, mitochondrial OS=Homo sapiens OX=9606 GN=ATP5O PE=1 SV=1
P48147	PPCE_	Prolyl endopeptidase OS=Homo sapiens OX=9606 GN=PREP PE=1 SV=2
P48735	IDHP_	Isocitrate dehydrogenase [NADP], mitochondrial OS=Homo sapiens OX=9606 GN=IDH2 PE=1 SV=2
P48788	TNNI2	Troponin I, fast skeletal muscle OS=Homo sapiens OX=9606 GN=TNNI2 PE=1 SV=2
P49189	AL9A1	4-trimethylaminobutyraldehyde dehydrogenase OS=Homo sapiens OX=9606 GN=ALDH9A1 PE=1 SV=3
P49368	TCPG_	T-complex protein 1 subunit gamma OS=Homo sapiens OX=9606 GN=CCT3 PE=1 SV=4
P49411	EFTU_	Elongation factor Tu, mitochondrial OS=Homo sapiens OX=9606 GN=TUFM PE=1 SV=2
P49748	ACADV	Very long-chain specific acyl-CoA dehydrogenase, mitochondrial OS=Homo sapiens OX=9606 GN=ACADVL PE=1 SV=1
P49773	HINT1	Histidine triad nucleotide-binding protein 1 OS=Homo sapiens OX=9606 GN=HINT1 PE=1 SV=2
P49821	NDUV1	NADH dehydrogenase [ubiquinone] flavoprotein 1, mitochondrial OS=Homo sapiens OX=9606 GN=NDUFV1 PE=1 SV=4
P50213	IDH3A	Isocitrate dehydrogenase [NAD] subunit alpha, mitochondrial OS=Homo sapiens OX=9606 GN=IDH3A PE=1 SV=1
P50395	GDIB_	Rab GDP dissociation inhibitor beta OS=Homo sapiens OX=9606 GN=GDI2 PE=1 SV=2
P50461	CSRP3	Cysteine and glycine-rich protein 3 OS=Homo sapiens OX=9606 GN=CSRP3 PE=1 SV=1
P50502	F10A1	Hsc70-interacting protein OS=Homo sapiens OX=9606 GN=ST13 PE=1 SV=2
P50990	TCPQ_	T-complex protein 1 subunit theta OS=Homo sapiens OX=9606 GN=CCT8 PE=1 SV=4
P50993	AT1A2	Sodium/potassium-transporting ATPase subunit alpha-2 OS=Homo sapiens OX=9606 GN=ATP1A2 PE=1 SV=1
P50995	ANX11	Annexin A11 OS=Homo sapiens OX=9606 GN=ANXA11 PE=1 SV=1
P51149	RAB7A	Ras-related protein Rab-7a OS=Homo sapiens OX=9606 GN=RAB7A PE=1 SV=1
P51452	DUS3_	Dual specificity protein phosphatase 3 OS=Homo sapiens OX=9606 GN=DUSP3 PE=1 SV=1
P51884	LUM_H	Lumican OS=Homo sapiens OX=9606 GN=LUM PE=1 SV=2
P51970	NDUA8	NADH dehydrogenase [ubiquinone] 1 alpha subcomplex subunit 8 OS=Homo sapiens OX=9606 GN=NDUFA8 PE=1 SV=3
P52179	MYOM1	Myomesin-1 OS=Homo sapiens OX=9606 GN=MYOM1 PE=1 SV=2
P52564	MP2K6	Dual specificity mitogen-activated protein kinase kinase 6 OS=Homo sapiens OX=9606 GN=MAP2K6 PE=1 SV=1
P52565	GDIR1	Rho GDP-dissociation inhibitor 1 OS=Homo sapiens OX=9606 GN=ARHGDIA PE=1 SV=3
P52758	RIDA_	2-iminobutanoate/2-iminopropanoate deaminase OS=Homo sapiens OX=9606 GN=RIDA PE=1 SV=1
P53597	SUCA_	Succinate--CoA ligase [ADP/GDP-forming] subunit alpha, mitochondrial OS=Homo sapiens OX=9606 GN=SUCLG1 PE=1 SV=4
P54289	CA2D1	Voltage-dependent calcium channel subunit alpha-2/delta-1 OS=Homo sapiens OX=9606 GN=CACNA2D1 PE=1 SV=3
P54296	MYOM2	Myomesin-2 OS=Homo sapiens OX=9606 GN=MYOM2 PE=1 SV=2
P54578	UBP14	Ubiquitin carboxyl-terminal hydrolase 14 OS=Homo sapiens OX=9606 GN=USP14 PE=1 SV=3
P54652	HSP72	Heat shock-related 70 kDa protein 2 OS=Homo sapiens OX=9606 GN=HSPA2 PE=1 SV=1
P54725	RD23A	UV excision repair protein RAD23 homolog A OS=Homo sapiens OX=9606 GN=RAD23A PE=1 SV=1
P54920	SNAA_	Alpha-soluble NSF attachment protein OS=Homo sapiens OX=9606 GN=NAPA PE=1 SV=3
P55072	TERA_	Transitional endoplasmic reticulum ATPase OS=Homo sapiens OX=9606 GN=VCP PE=1 SV=4
P55084	ECHB_	Trifunctional enzyme subunit beta, mitochondrial OS=Homo sapiens OX=9606 GN=HADHB PE=1 SV=3
P55268	LAMB2	Laminin subunit beta-2 OS=Homo sapiens OX=9606 GN=LAMB2 PE=1 SV=2
P55786	PSA_H	Puromycin-sensitive aminopeptidase OS=Homo sapiens OX=9606 GN=NPEPPS PE=1 SV=2
P55822	SH3BG	SH3 domain-binding glutamic acid-rich protein OS=Homo sapiens OX=9606 GN=SH3BGR PE=2 SV=3
P56134	ATPK_	ATP synthase subunit f, mitochondrial OS=Homo sapiens OX=9606 GN=ATP5J2 PE=1 SV=3
P56378	68MP_	6.8 kDa mitochondrial proteolipid OS=Homo sapiens OX=9606 GN=MP68 PE=1 SV=1
P56385	ATP5I	ATP synthase subunit e, mitochondrial OS=Homo sapiens OX=9606 GN=ATP5ME PE=1 SV=2
P56556	NDUA6	NADH dehydrogenase [ubiquinone] 1 alpha subcomplex subunit 6 OS=Homo sapiens OX=9606 GN=NDUFA6 PE=1 SV=4
P59190	RAB15	Ras-related protein Rab-15 OS=Homo sapiens OX=9606 GN=RAB15 PE=1 SV=1
P60174	TPIS_	Triosephosphate isomerase OS=Homo sapiens OX=9606 GN=TPI1 PE=1 SV=3
P60709	ACTB_	Actin, cytoplasmic 1 OS=Homo sapiens OX=9606 GN=ACTB PE=1 SV=1
P60900	PSA6_	Proteasome subunit alpha type-6 OS=Homo sapiens OX=9606 GN=PSMA6 PE=1 SV=1
P61088	UBE2N	Ubiquitin-conjugating enzyme E2 N OS=Homo sapiens OX=9606 GN=UBE2N PE=1 SV=1
P61586	RHOA_	Transforming protein RhoA OS=Homo sapiens OX=9606 GN=RHOA PE=1 SV=1
P61604	CH10_	10 kDa heat shock protein, mitochondrial OS=Homo sapiens OX=9606 GN=HSPE1 PE=1 SV=2
P61769	B2MG_	Beta-2-microglobulin OS=Homo sapiens OX=9606 GN=B2M PE=1 SV=1
P61978	HNRPK	Heterogeneous nuclear ribonucleoprotein K OS=Homo sapiens OX=9606 GN=HNRNPK PE=1 SV=1
P61981	1433G	14-3-3 protein gamma OS=Homo sapiens OX=9606 GN=YWHAG PE=1 SV=2
P62140	PP1B_	Serine/threonine-protein phosphatase PP1-beta catalytic subunit OS=Homo sapiens OX=9606 GN=PPP1CB PE=1 SV=3
P62258	1433E	14-3-3 protein epsilon OS=Homo sapiens OX=9606 GN=YWHAE PE=1 SV=1
P62263	RS14_	40S ribosomal protein S14 OS=Homo sapiens OX=9606 GN=RPS14 PE=1 SV=3
P62753	RS6_H	40S ribosomal protein S6 OS=Homo sapiens OX=9606 GN=RPS6 PE=1 SV=1
P62805	H4_HU	Histone H4 OS=Homo sapiens OX=9606 GN=HIST1H4A PE=1 SV=2
P62826	RAN_H	GTP-binding nuclear protein Ran OS=Homo sapiens OX=9606 GN=RAN PE=1 SV=3
P62937	PPIA_	Peptidyl-prolyl cis-trans isomerase A OS=Homo sapiens OX=9606 GN=PPIA PE=1 SV=2
P62942	FKB1A	Peptidyl-prolyl cis-trans isomerase FKBP1A OS=Homo sapiens OX=9606 GN=FKBP1A PE=1 SV=2
P62987	RL40_	Ubiquitin-60S ribosomal protein L40 OS=Homo sapiens OX=9606 GN=UBA52 PE=1 SV=2
P63104	1433Z	14-3-3 protein zeta/delta OS=Homo sapiens OX=9606 GN=YWHAZ PE=1 SV=1
P63151	2ABA_	Serine/threonine-protein phosphatase 2A 55 kDa regulatory subunit B alpha isoform OS=Homo sapiens OX=9606 GN=PPP2R2A PE=1 SV=1
P63241	IF5A1	Eukaryotic translation initiation factor 5A-1 OS=Homo sapiens OX=9606 GN=EIF5A PE=1 SV=2
P63244	RACK1	Receptor of activated protein C kinase 1 OS=Homo sapiens OX=9606 GN=RACK1 PE=1 SV=3
P63261	ACTG_	Actin, cytoplasmic 2 OS=Homo sapiens OX=9606 GN=ACTG1 PE=1 SV=1
P63279	UBC9_	SUMO-conjugating enzyme UBC9 OS=Homo sapiens OX=9606 GN=UBE2I PE=1 SV=1
P63316	TNNC1	Troponin C, slow skeletal and cardiac muscles OS=Homo sapiens OX=9606 GN=TNNC1 PE=1 SV=1
P68032	ACTC_	Actin, alpha cardiac muscle 1 OS=Homo sapiens OX=9606 GN=ACTC1 PE=1 SV=1
P68036	UB2L3	Ubiquitin-conjugating enzyme E2 L3 OS=Homo sapiens OX=9606 GN=UBE2L3 PE=1 SV=1
P68133	ACTS_	Actin, alpha skeletal muscle OS=Homo sapiens OX=9606 GN=ACTA1 PE=1 SV=1
P68363	TBA1B	Tubulin alpha-1B chain OS=Homo sapiens OX=9606 GN=TUBA1B PE=1 SV=1
P68366	TBA4A	Tubulin alpha-4A chain OS=Homo sapiens OX=9606 GN=TUBA4A PE=1 SV=1
P68371	TBB4B	Tubulin beta-4B chain OS=Homo sapiens OX=9606 GN=TUBB4B PE=1 SV=1
P68871	HBB_H	Hemoglobin subunit beta OS=Homo sapiens OX=9606 GN=HBB PE=1 SV=2
P69892	HBG2_	Hemoglobin subunit gamma-2 OS=Homo sapiens OX=9606 GN=HBG2 PE=1 SV=2
P69905	HBA_H	Hemoglobin subunit alpha OS=Homo sapiens OX=9606 GN=HBA1 PE=1 SV=2
P78417	GSTO1	Glutathione S-transferase omega-1 OS=Homo sapiens OX=9606 GN=GSTO1 PE=1 SV=2
P80297	MT1X_	Metallothionein-1X OS=Homo sapiens OX=9606 GN=MT1X PE=1 SV=1
P84243	H33_H	Histone H3.3 OS=Homo sapiens OX=9606 GN=H3F3A PE=1 SV=2
P98160	PGBM_	Basement membrane-specific heparan sulfate proteoglycan core protein OS=Homo sapiens OX=9606 GN=HSPG2 PE=1 SV=4
P99999	CYC_H	Cytochrome c OS=Homo sapiens OX=9606 GN=CYCS PE=1 SV=2
Q00325	MPCP_	Phosphate carrier protein, mitochondrial OS=Homo sapiens OX=9606 GN=SLC25A3 PE=1 SV=2
Q00688	FKBP3	Peptidyl-prolyl cis-trans isomerase FKBP3 OS=Homo sapiens OX=9606 GN=FKBP3 PE=1 SV=1
Q00872	MYPC1	Myosin-binding protein C, slow-type OS=Homo sapiens OX=9606 GN=MYBPC1 PE=1 SV=2
Q02218	ODO1_	2-oxoglutarate dehydrogenase, mitochondrial OS=Homo sapiens OX=9606 GN=OGDH PE=1 SV=3
Q02878	RL6_H	60S ribosomal protein L6 OS=Homo sapiens OX=9606 GN=RPL6 PE=1 SV=3
Q02978	M2OM_	Mitochondrial 2-oxoglutarate/malate carrier protein OS=Homo sapiens OX=9606 GN=SLC25A11 PE=1 SV=3
Q04637	IF4G1	Eukaryotic translation initiation factor 4 gamma 1 OS=Homo sapiens OX=9606 GN=EIF4G1 PE=1 SV=4
Q04760	LGUL_	Lactoylglutathione lyase OS=Homo sapiens OX=9606 GN=GLO1 PE=1 SV=4
Q05639	EF1A2	Elongation factor 1-alpha 2 OS=Homo sapiens OX=9606 GN=EEF1A2 PE=1 SV=1
Q06830	PRDX1	Peroxiredoxin-1 OS=Homo sapiens OX=9606 GN=PRDX1 PE=1 SV=1
Q08043	ACTN3	Alpha-actinin-3 OS=Homo sapiens OX=9606 GN=ACTN3 PE=1 SV=2
Q09666	AHNK_	Neuroblast differentiation-associated protein AHNAK OS=Homo sapiens OX=9606 GN=AHNAK PE=1 SV=2
Q0VAK6	LMOD3	Leiomodin-3 OS=Homo sapiens OX=9606 GN=LMOD3 PE=1 SV=1
Q13011	ECH1_	Delta(3,5)-Delta(2,4)-dienoyl-CoA isomerase, mitochondrial OS=Homo sapiens OX=9606 GN=ECH1 PE=1 SV=2
Q13061	TRDN_	Triadin OS=Homo sapiens OX=9606 GN=TRDN PE=1 SV=4
Q13203	MYBPH	Myosin-binding protein H OS=Homo sapiens OX=9606 GN=MYBPH PE=1 SV=4
Q13228	SBP1_	Methanethiol oxidase OS=Homo sapiens OX=9606 GN=SELENBP1 PE=1 SV=2
Q13404	UB2V1	Ubiquitin-conjugating enzyme E2 variant 1 OS=Homo sapiens OX=9606 GN=UBE2V1 PE=1 SV=2
Q13423	NNTM_	NAD(P) transhydrogenase, mitochondrial OS=Homo sapiens OX=9606 GN=NNT PE=1 SV=3
Q13555	KCC2G	Calcium/calmodulin-dependent protein kinase type II subunit gamma OS=Homo sapiens OX=9606 GN=CAMK2G PE=1 SV=4
Q13642	FHL1_	Four and a half LIM domains protein 1 OS=Homo sapiens OX=9606 GN=FHL1 PE=1 SV=4
Q13643	FHL3_	Four and a half LIM domains protein 3 OS=Homo sapiens OX=9606 GN=FHL3 PE=1 SV=4
Q14061	COX17	Cytochrome c oxidase copper chaperone OS=Homo sapiens OX=9606 GN=COX17 PE=1 SV=2
Q14204	DYHC1	Cytoplasmic dynein 1 heavy chain 1 OS=Homo sapiens OX=9606 GN=DYNC1H1 PE=1 SV=5
Q14240	IF4A2	Eukaryotic initiation factor 4A-II OS=Homo sapiens OX=9606 GN=EIF4A2 PE=1 SV=2
Q14315	FLNC_	Filamin-C OS=Homo sapiens OX=9606 GN=FLNC PE=1 SV=3
Q14324	MYPC2	Myosin-binding protein C, fast-type OS=Homo sapiens OX=9606 GN=MYBPC2 PE=1 SV=2
Q14353	GAMT_	Guanidinoacetate N-methyltransferase OS=Homo sapiens OX=9606 GN=GAMT PE=1 SV=1
Q14697	GANAB	Neutral alpha-glucosidase AB OS=Homo sapiens OX=9606 GN=GANAB PE=1 SV=3
Q14974	IMB1_	Importin subunit beta-1 OS=Homo sapiens OX=9606 GN=KPNB1 PE=1 SV=2
Q14BN4	SLMAP	Sarcolemmal membrane-associated protein OS=Homo sapiens OX=9606 GN=SLMAP PE=1 SV=1
Q15149	PLEC_	Plectin OS=Homo sapiens OX=9606 GN=PLEC PE=1 SV=3
Q15181	IPYR_	Inorganic pyrophosphatase OS=Homo sapiens OX=9606 GN=PPA1 PE=1 SV=2
Q15365	PCBP1	Poly(rC)-binding protein 1 OS=Homo sapiens OX=9606 GN=PCBP1 PE=1 SV=2
Q15369	ELOC_	Elongin-C OS=Homo sapiens OX=9606 GN=ELOC PE=1 SV=1
Q16082	HSPB2	Heat shock protein beta-2 OS=Homo sapiens OX=9606 GN=HSPB2 PE=1 SV=2
Q16134	ETFD_	Electron transfer flavoprotein-ubiquinone oxidoreductase, mitochondrial OS=Homo sapiens OX=9606 GN=ETFDH PE=1 SV=2
Q16586	SGCA_	Alpha-sarcoglycan OS=Homo sapiens OX=9606 GN=SGCA PE=1 SV=1
Q16698	DECR_	2,4-dienoyl-CoA reductase, mitochondrial OS=Homo sapiens OX=9606 GN=DECR1 PE=1 SV=1
Q16718	NDUA5	NADH dehydrogenase [ubiquinone] 1 alpha subcomplex subunit 5 OS=Homo sapiens OX=9606 GN=NDUFA5 PE=1 SV=3
Q16775	GLO2_	Hydroxyacylglutathione hydrolase, mitochondrial OS=Homo sapiens OX=9606 GN=HAGH PE=1 SV=2
Q16795	NDUA9	NADH dehydrogenase [ubiquinone] 1 alpha subcomplex subunit 9, mitochondrial OS=Homo sapiens OX=9606 GN=NDUFA9 PE=1 SV=2
Q16816	PHKG1	Phosphorylase b kinase gamma catalytic chain, skeletal muscle/heart isoform OS=Homo sapiens OX=9606 GN=PHKG1 PE=2 SV=3
Q16821	PPR3A	Protein phosphatase 1 regulatory subunit 3A OS=Homo sapiens OX=9606 GN=PPP1R3A PE=1 SV=3
Q16836	HCDH_	Hydroxyacyl-coenzyme A dehydrogenase, mitochondrial OS=Homo sapiens OX=9606 GN=HADH PE=1 SV=3
Q16851	UGPA_	UTP--glucose-1-phosphate uridylyltransferase OS=Homo sapiens OX=9606 GN=UGP2 PE=1 SV=5
Q16891	MIC60	MICOS complex subunit MIC60 OS=Homo sapiens OX=9606 GN=IMMT PE=1 SV=1
Q2TAL5	SMTL2	Smoothelin-like protein 2 OS=Homo sapiens OX=9606 GN=SMTNL2 PE=2 SV=1
Q2TBA0	KLH40	Kelch-like protein 40 OS=Homo sapiens OX=9606 GN=KLHL40 PE=1 SV=2
Q53GG5	PDLI3	PDZ and LIM domain protein 3 OS=Homo sapiens OX=9606 GN=PDLIM3 PE=1 SV=1
Q5BKX8	CAVN4	Caveolae-associated protein 4 OS=Homo sapiens OX=9606 GN=CAVIN4 PE=1 SV=2
Q5VST9	OBSCN	Obscurin OS=Homo sapiens OX=9606 GN=OBSCN PE=1 SV=3
Q5VTT5	MYOM3	Myomesin-3 OS=Homo sapiens OX=9606 GN=MYOM3 PE=1 SV=1
Q5VXT5	SYPL2	Synaptophysin-like protein 2 OS=Homo sapiens OX=9606 GN=SYPL2 PE=2 SV=1
Q5XKP0	MIC13	MICOS complex subunit MIC13 OS=Homo sapiens OX=9606 GN=MIC13 PE=1 SV=1
Q6NVY1	HIBCH	3-hydroxyisobutyryl-CoA hydrolase, mitochondrial OS=Homo sapiens OX=9606 GN=HIBCH PE=1 SV=2
Q6YN16	HSDL2	Hydroxysteroid dehydrogenase-like protein 2 OS=Homo sapiens OX=9606 GN=HSDL2 PE=1 SV=1
Q6ZMU5	TRI72	Tripartite motif-containing protein 72 OS=Homo sapiens OX=9606 GN=TRIM72 PE=1 SV=2
Q702N8	XIRP1	Xin actin-binding repeat-containing protein 1 OS=Homo sapiens OX=9606 GN=XIRP1 PE=1 SV=1
Q7Z3D6	GLUCM	D-glutamate cyclase, mitochondrial OS=Homo sapiens OX=9606 GN=DGLUCY PE=1 SV=2
Q86TC9	MYPN_	Myopalladin OS=Homo sapiens OX=9606 GN=MYPN PE=1 SV=2
Q86TD4	SRCA_	Sarcalumenin OS=Homo sapiens OX=9606 GN=SRL PE=2 SV=2
Q86TX2	ACOT1	Acyl-coenzyme A thioesterase 1 OS=Homo sapiens OX=9606 GN=ACOT1 PE=1 SV=1
Q86VF7	NRAP_	Nebulin-related-anchoring protein OS=Homo sapiens OX=9606 GN=NRAP PE=1 SV=2
Q8IVN3	MSTN1	Musculoskeletal embryonic nuclear protein 1 OS=Homo sapiens OX=9606 GN=MUSTN1 PE=3 SV=2
Q8IWX7	UN45B	Protein unc-45 homolog B OS=Homo sapiens OX=9606 GN=UNC45B PE=1 SV=1
Q8N142	PURA1	Adenylosuccinate synthetase isozyme 1 OS=Homo sapiens OX=9606 GN=ADSSL1 PE=1 SV=1
Q8N335	GPD1L	Glycerol-3-phosphate dehydrogenase 1-like protein OS=Homo sapiens OX=9606 GN=GPD1L PE=1 SV=1
Q8N3V7	SYNPO	Synaptopodin OS=Homo sapiens OX=9606 GN=SYNPO PE=1 SV=2
Q8N8N7	PTGR2	Prostaglandin reductase 2 OS=Homo sapiens OX=9606 GN=PTGR2 PE=1 SV=1
Q8NB12	SMYD1	Histone-lysine N-methyltransferase SMYD1 OS=Homo sapiens OX=9606 GN=SMYD1 PE=1 SV=1
Q8NDY3	ARHL1	[Protein ADP-ribosylarginine] hydrolase-like protein 1 OS=Homo sapiens OX=9606 GN=ADPRHL1 PE=2 SV=1
Q8NI60	COQ8A	Atypical kinase COQ8A, mitochondrial OS=Homo sapiens OX=9606 GN=COQ8A PE=1 SV=1
Q8TCA0	LRC20	Leucine-rich repeat-containing protein 20 OS=Homo sapiens OX=9606 GN=LRRC20 PE=1 SV=1
Q8TDC0	MYOZ3	Myozenin-3 OS=Homo sapiens OX=9606 GN=MYOZ3 PE=1 SV=2
Q8WZ42	TITIN	Titin OS=Homo sapiens OX=9606 GN=TTN PE=1 SV=4
Q92523	CPT1B	Carnitine O-palmitoyltransferase 1, muscle isoform OS=Homo sapiens OX=9606 GN=CPT1B PE=1 SV=2
Q93100	KPBB_	Phosphorylase b kinase regulatory subunit beta OS=Homo sapiens OX=9606 GN=PHKB PE=1 SV=3
Q96A32	MLRS_	Myosin regulatory light chain 2, skeletal muscle isoform OS=Homo sapiens OX=9606 GN=MYLPF PE=2 SV=1
Q96AN5	TM143	Transmembrane protein 143 OS=Homo sapiens OX=9606 GN=TMEM143 PE=2 SV=1
Q96AQ6	PBIP1	Pre-B-cell leukemia transcription factor-interacting protein 1 OS=Homo sapiens OX=9606 GN=PBXIP1 PE=1 SV=1
Q96DG6	CMBL_	Carboxymethylenebutenolidase homolog OS=Homo sapiens OX=9606 GN=CMBL PE=1 SV=1
Q96FJ2	DYL2_	Dynein light chain 2, cytoplasmic OS=Homo sapiens OX=9606 GN=DYNLL2 PE=1 SV=1
Q96HC4	PDLI5	PDZ and LIM domain protein 5 OS=Homo sapiens OX=9606 GN=PDLIM5 PE=1 SV=5
Q96I99	SUCB2	Succinate--CoA ligase [GDP-forming] subunit beta, mitochondrial OS=Homo sapiens OX=9606 GN=SUCLG2 PE=1 SV=2
Q96MG2	JSPR1	Junctional sarcoplasmic reticulum protein 1 OS=Homo sapiens OX=9606 GN=JSRP1 PE=1 SV=1
Q96Q06	PLIN4	Perilipin-4 OS=Homo sapiens OX=9606 GN=PLIN4 PE=1 SV=2
Q99436	PSB7_	Proteasome subunit beta type-7 OS=Homo sapiens OX=9606 GN=PSMB7 PE=1 SV=1
Q99497	PARK7	Protein/nucleic acid deglycase DJ-1 OS=Homo sapiens OX=9606 GN=PARK7 PE=1 SV=2
Q99623	PHB2_	Prohibitin-2 OS=Homo sapiens OX=9606 GN=PHB2 PE=1 SV=2
Q99735	MGST2	Microsomal glutathione S-transferase 2 OS=Homo sapiens OX=9606 GN=MGST2 PE=1 SV=1
Q99798	ACON_	Aconitate hydratase, mitochondrial OS=Homo sapiens OX=9606 GN=ACO2 PE=1 SV=2
Q99807	COQ7_	5-demethoxyubiquinone hydroxylase, mitochondrial OS=Homo sapiens OX=9606 GN=COQ7 PE=1 SV=3
Q99879	H2B1M	Histone H2B type 1-M OS=Homo sapiens OX=9606 GN=HIST1H2BM PE=1 SV=3
Q9BQ69	MACD1	O-acetyl-ADP-ribose deacetylase MACROD1 OS=Homo sapiens OX=9606 GN=MACROD1 PE=1 SV=2
Q9BR39	JPH2_	Junctophilin-2 OS=Homo sapiens OX=9606 GN=JPH2 PE=1 SV=2
Q9BTM1	H2AJ_	Histone H2A.J OS=Homo sapiens OX=9606 GN=H2AFJ PE=1 SV=1
Q9GZV1	ANKR2	Ankyrin repeat domain-containing protein 2 OS=Homo sapiens OX=9606 GN=ANKRD2 PE=1 SV=3
Q9H1R3	MYLK2	Myosin light chain kinase 2, skeletal/cardiac muscle OS=Homo sapiens OX=9606 GN=MYLK2 PE=1 SV=3
Q9H7C9	AAMDC	Mth938 domain-containing protein OS=Homo sapiens OX=9606 GN=AAMDC PE=1 SV=1
Q9H8H3	MET7A	Methyltransferase-like protein 7A OS=Homo sapiens OX=9606 GN=METTL7A PE=1 SV=1
Q9H987	SYP2L	Synaptopodin 2-like protein OS=Homo sapiens OX=9606 GN=SYNPO2L PE=2 SV=3
Q9HCP6	HHATL	Protein-cysteine N-palmitoyltransferase HHAT-like protein OS=Homo sapiens OX=9606 GN=HHATL PE=2 SV=1
Q9HDC5	JPH1_	Junctophilin-1 OS=Homo sapiens OX=9606 GN=JPH1 PE=1 SV=2
Q9NP98	MYOZ1	Myozenin-1 OS=Homo sapiens OX=9606 GN=MYOZ1 PE=1 SV=1
Q9NPC6	MYOZ2	Myozenin-2 OS=Homo sapiens OX=9606 GN=MYOZ2 PE=1 SV=1
Q9NQC3	RTN4_	Reticulon-4 OS=Homo sapiens OX=9606 GN=RTN4 PE=1 SV=2
Q9NR12	PDLI7	PDZ and LIM domain protein 7 OS=Homo sapiens OX=9606 GN=PDLIM7 PE=1 SV=1
Q9NRX4	PHP14	14 kDa phosphohistidine phosphatase OS=Homo sapiens OX=9606 GN=PHPT1 PE=1 SV=1
Q9NTK5	OLA1_	Obg-like ATPase 1 OS=Homo sapiens OX=9606 GN=OLA1 PE=1 SV=2
Q9NWV4	CA123	UPF0587 protein C1orf123 OS=Homo sapiens OX=9606 GN=C1orf123 PE=1 SV=1
Q9NX14	NDUBB	NADH dehydrogenase [ubiquinone] 1 beta subcomplex subunit 11, mitochondrial OS=Homo sapiens OX=9606 GN=NDUFB11 PE=1 SV=1
Q9NX63	MIC19	MICOS complex subunit MIC19 OS=Homo sapiens OX=9606 GN=CHCHD3 PE=1 SV=1
Q9NZ45	CISD1	CDGSH iron-sulfur domain-containing protein 1 OS=Homo sapiens OX=9606 GN=CISD1 PE=1 SV=1
Q9NZJ6	COQ3_	Ubiquinone biosynthesis O-methyltransferase, mitochondrial OS=Homo sapiens OX=9606 GN=COQ3 PE=1 SV=3
Q9NZQ9	TMOD4	Tropomodulin-4 OS=Homo sapiens OX=9606 GN=TMOD4 PE=2 SV=1
Q9NZU5	LMCD1	LIM and cysteine-rich domains protein 1 OS=Homo sapiens OX=9606 GN=LMCD1 PE=1 SV=1
Q9P0J0	NDUAD	NADH dehydrogenase [ubiquinone] 1 alpha subcomplex subunit 13 OS=Homo sapiens OX=9606 GN=NDUFA13 PE=1 SV=3
Q9P2R7	SUCB1	Succinate--CoA ligase [ADP-forming] subunit beta, mitochondrial OS=Homo sapiens OX=9606 GN=SUCLA2 PE=1 SV=3
Q9UBF9	MYOTI	Myotilin OS=Homo sapiens OX=9606 GN=MYOT PE=1 SV=2
Q9UBQ7	GRHPR	Glyoxylate reductase/hydroxypyruvate reductase OS=Homo sapiens OX=9606 GN=GRHPR PE=1 SV=1
Q9UBY9	HSPB7	Heat shock protein beta-7 OS=Homo sapiens OX=9606 GN=HSPB7 PE=1 SV=1
Q9UDW1	QCR9_	Cytochrome b-c1 complex subunit 9 OS=Homo sapiens OX=9606 GN=UQCR10 PE=1 SV=3
Q9UDY4	DNJB4	DnaJ homolog subfamily B member 4 OS=Homo sapiens OX=9606 GN=DNAJB4 PE=1 SV=1
Q9UHG3	PCYOX	Prenylcysteine oxidase 1 OS=Homo sapiens OX=9606 GN=PCYOX1 PE=1 SV=3
Q9UHP9	SMPX_	Small muscular protein OS=Homo sapiens OX=9606 GN=SMPX PE=2 SV=3
Q9UHQ9	NB5R1	NADH-cytochrome b5 reductase 1 OS=Homo sapiens OX=9606 GN=CYB5R1 PE=1 SV=1
Q9UI09	NDUAC	NADH dehydrogenase [ubiquinone] 1 alpha subcomplex subunit 12 OS=Homo sapiens OX=9606 GN=NDUFA12 PE=1 SV=1
Q9UIJ7	KAD3_	GTP:AMP phosphotransferase AK3, mitochondrial OS=Homo sapiens OX=9606 GN=AK3 PE=1 SV=4
Q9UJY1	HSPB8	Heat shock protein beta-8 OS=Homo sapiens OX=9606 GN=HSPB8 PE=1 SV=1
Q9UKS6	PACN3	Protein kinase C and casein kinase substrate in neurons protein 3 OS=Homo sapiens OX=9606 GN=PACSIN3 PE=1 SV=2
Q9UKX2	MYH2_	Myosin-2 OS=Homo sapiens OX=9606 GN=MYH2 PE=1 SV=1
Q9UMS6	SYNP2	Synaptopodin-2 OS=Homo sapiens OX=9606 GN=SYNPO2 PE=1 SV=2
Q9UN36	NDRG2	Protein NDRG2 OS=Homo sapiens OX=9606 GN=NDRG2 PE=1 SV=2
Q9Y235	ABEC2	C->U-editing enzyme APOBEC-2 OS=Homo sapiens OX=9606 GN=APOBEC2 PE=1 SV=1
Q9Y277	VDAC3	Voltage-dependent anion-selective channel protein 3 OS=Homo sapiens OX=9606 GN=VDAC3 PE=1 SV=1
Q9Y281	COF2_	Cofilin-2 OS=Homo sapiens OX=9606 GN=CFL2 PE=1 SV=1
Q9Y2J8	PADI2	Protein-arginine deiminase type-2 OS=Homo sapiens OX=9606 GN=PADI2 PE=1 SV=2
Q9Y3A5	SBDS_	Ribosome maturation protein SBDS OS=Homo sapiens OX=9606 GN=SBDS PE=1 SV=4
Q9Y3I0	RTCB_	tRNA-splicing ligase RtcB homolog OS=Homo sapiens OX=9606 GN=RTCB PE=1 SV=1
Q9Y512	SAM50	Sorting and assembly machinery component 50 homolog OS=Homo sapiens OX=9606 GN=SAMM50 PE=1 SV=3
Q9Y5Z4	HEBP2	Heme-binding protein 2 OS=Homo sapiens OX=9606 GN=HEBP2 PE=1 SV=1
Q9Y613	FHOD1	FH1/FH2 domain-containing protein 1 OS=Homo sapiens OX=9606 GN=FHOD1 PE=1 SV=3
A0AVT1	UBA6_	Ubiquitin-like modifier-activating enzyme 6 OS=Homo sapiens OX=9606 GN=UBA6 PE=1 SV=1
A2RTX5	SYTC2	Probable threonine--tRNA ligase 2, cytoplasmic OS=Homo sapiens OX=9606 GN=TARSL2 PE=1 SV=1
A3KMH1	VWA8_	von Willebrand factor A domain-containing protein 8 OS=Homo sapiens OX=9606 GN=VWA8 PE=1 SV=2
A4UGR9	XIRP2	Xin actin-binding repeat-containing protein 2 OS=Homo sapiens OX=9606 GN=XIRP2 PE=1 SV=2
A6NNS2	DRS7C	Dehydrogenase/reductase SDR family member 7C OS=Homo sapiens OX=9606 GN=DHRS7C PE=2 SV=3
A8MTT3	CEBOS	Protein CEBPZOS OS=Homo sapiens OX=9606 GN=CEBPZOS PE=1 SV=2
D6RIA3	CD054	Uncharacterized protein C4orf54 OS=Homo sapiens OX=9606 GN=C4orf54 PE=2 SV=1
E7EW31	PROB1	Proline-rich basic protein 1 OS=Homo sapiens OX=9606 GN=PROB1 PE=2 SV=2
O00178	GTPB1	GTP-binding protein 1 OS=Homo sapiens OX=9606 GN=GTPBP1 PE=1 SV=3
O00232	PSD12	26S proteasome non-ATPase regulatory subunit 12 OS=Homo sapiens OX=9606 GN=PSMD12 PE=1 SV=3
O00267	SPT5H	Transcription elongation factor SPT5 OS=Homo sapiens OX=9606 GN=SUPT5H PE=1 SV=1
O00410	IPO5_	Importin-5 OS=Homo sapiens OX=9606 GN=IPO5 PE=1 SV=4
O00423	EMAL1	Echinoderm microtubule-associated protein-like 1 OS=Homo sapiens OX=9606 GN=EML1 PE=1 SV=3
O00429	DNM1L	Dynamin-1-like protein OS=Homo sapiens OX=9606 GN=DNM1L PE=1 SV=2
O00505	IMA4_	Importin subunit alpha-4 OS=Homo sapiens OX=9606 GN=KPNA3 PE=1 SV=2
O14618	CCS_H	Copper chaperone for superoxide dismutase OS=Homo sapiens OX=9606 GN=CCS PE=1 SV=1
O14732	IMPA2	Inositol monophosphatase 2 OS=Homo sapiens OX=9606 GN=IMPA2 PE=1 SV=1
O14818	PSA7_	Proteasome subunit alpha type-7 OS=Homo sapiens OX=9606 GN=PSMA7 PE=1 SV=1
O15173	PGRC2	Membrane-associated progesterone receptor component 2 OS=Homo sapiens OX=9606 GN=PGRMC2 PE=1 SV=1
O15400	STX7_	Syntaxin-7 OS=Homo sapiens OX=9606 GN=STX7 PE=1 SV=4
O15427	MOT4_	Monocarboxylate transporter 4 OS=Homo sapiens OX=9606 GN=SLC16A3 PE=1 SV=1
O15523	DDX3Y	ATP-dependent RNA helicase DDX3Y OS=Homo sapiens OX=9606 GN=DDX3Y PE=1 SV=2
O43396	TXNL1	Thioredoxin-like protein 1 OS=Homo sapiens OX=9606 GN=TXNL1 PE=1 SV=3
O43447	PPIH_	Peptidyl-prolyl cis-trans isomerase H OS=Homo sapiens OX=9606 GN=PPIH PE=1 SV=1
O43464	HTRA2	Serine protease HTRA2, mitochondrial OS=Homo sapiens OX=9606 GN=HTRA2 PE=1 SV=2
O43676	NDUB3	NADH dehydrogenase [ubiquinone] 1 beta subcomplex subunit 3 OS=Homo sapiens OX=9606 GN=NDUFB3 PE=1 SV=3
O43708	MAAI_	Maleylacetoacetate isomerase OS=Homo sapiens OX=9606 GN=GSTZ1 PE=1 SV=3
O43747	AP1G1	AP-1 complex subunit gamma-1 OS=Homo sapiens OX=9606 GN=AP1G1 PE=1 SV=5
O43772	MCAT_	Mitochondrial carnitine/acylcarnitine carrier protein OS=Homo sapiens OX=9606 GN=SLC25A20 PE=1 SV=1
O43795	MYO1B	Unconventional myosin-Ib OS=Homo sapiens OX=9606 GN=MYO1B PE=1 SV=3
O43837	IDH3B	Isocitrate dehydrogenase [NAD] subunit beta, mitochondrial OS=Homo sapiens OX=9606 GN=IDH3B PE=1 SV=2
O60220	TIM8A	Mitochondrial import inner membrane translocase subunit Tim8 A OS=Homo sapiens OX=9606 GN=TIMM8A PE=1 SV=1
O60240	PLIN1	Perilipin-1 OS=Homo sapiens OX=9606 GN=PLIN1 PE=1 SV=2
O60664	PLIN3	Perilipin-3 OS=Homo sapiens OX=9606 GN=PLIN3 PE=1 SV=3
O60763	USO1_	General vesicular transport factor p115 OS=Homo sapiens OX=9606 GN=USO1 PE=1 SV=2
O60879	DIAP2	Protein diaphanous homolog 2 OS=Homo sapiens OX=9606 GN=DIAPH2 PE=1 SV=1
O75122	CLAP2	CLIP-associating protein 2 OS=Homo sapiens OX=9606 GN=CLASP2 PE=1 SV=2
O75155	CAND2	Cullin-associated NEDD8-dissociated protein 2 OS=Homo sapiens OX=9606 GN=CAND2 PE=1 SV=3
O75347	TBCA_	Tubulin-specific chaperone A OS=Homo sapiens OX=9606 GN=TBCA PE=1 SV=3
O75369	FLNB_	Filamin-B OS=Homo sapiens OX=9606 GN=FLNB PE=1 SV=2
O75439	MPPB_	Mitochondrial-processing peptidase subunit beta OS=Homo sapiens OX=9606 GN=PMPCB PE=1 SV=2
O75608	LYPA1	Acyl-protein thioesterase 1 OS=Homo sapiens OX=9606 GN=LYPLA1 PE=1 SV=1
O75663	TIPRL	TIP41-like protein OS=Homo sapiens OX=9606 GN=TIPRL PE=1 SV=2
O75832	PSD10	26S proteasome non-ATPase regulatory subunit 10 OS=Homo sapiens OX=9606 GN=PSMD10 PE=1 SV=1
O75953	DNJB5	DnaJ homolog subfamily B member 5 OS=Homo sapiens OX=9606 GN=DNAJB5 PE=1 SV=1
O94826	TOM70	Mitochondrial import receptor subunit TOM70 OS=Homo sapiens OX=9606 GN=TOMM70 PE=1 SV=1
O94901	SUN1_	SUN domain-containing protein 1 OS=Homo sapiens OX=9606 GN=SUN1 PE=1 SV=3
O94973	AP2A2	AP-2 complex subunit alpha-2 OS=Homo sapiens OX=9606 GN=AP2A2 PE=1 SV=2
O94979	SC31A	Protein transport protein Sec31A OS=Homo sapiens OX=9606 GN=SEC31A PE=1 SV=3
O95140	MFN2_	Mitofusin-2 OS=Homo sapiens OX=9606 GN=MFN2 PE=1 SV=3
O95202	LETM1	Mitochondrial proton/calcium exchanger protein OS=Homo sapiens OX=9606 GN=LETM1 PE=1 SV=1
O95336	6PGL_	6-phosphogluconolactonase OS=Homo sapiens OX=9606 GN=PGLS PE=1 SV=2
O95373	IPO7_	Importin-7 OS=Homo sapiens OX=9606 GN=IPO7 PE=1 SV=1
O95425	SVIL_	Supervillin OS=Homo sapiens OX=9606 GN=SVIL PE=1 SV=2
O95479	G6PE_	GDH/6PGL endoplasmic bifunctional protein OS=Homo sapiens OX=9606 GN=H6PD PE=1 SV=2
O95786	DDX58	Probable ATP-dependent RNA helicase DDX58 OS=Homo sapiens OX=9606 GN=DDX58 PE=1 SV=2
O95865	DDAH2	N(G),N(G)-dimethylarginine dimethylaminohydrolase 2 OS=Homo sapiens OX=9606 GN=DDAH2 PE=1 SV=1
P00390	GSHR_	Glutathione reductase, mitochondrial OS=Homo sapiens OX=9606 GN=GSR PE=1 SV=2
P00488	F13A_	Coagulation factor XIII A chain OS=Homo sapiens OX=9606 GN=F13A1 PE=1 SV=4
P00491	PNPH_	Purine nucleoside phosphorylase OS=Homo sapiens OX=9606 GN=PNP PE=1 SV=2
P00492	HPRT_	Hypoxanthine-guanine phosphoribosyltransferase OS=Homo sapiens OX=9606 GN=HPRT1 PE=1 SV=2
P00751	CFAB_	Complement factor B OS=Homo sapiens OX=9606 GN=CFB PE=1 SV=2
P01011	AACT_	Alpha-1-antichymotrypsin OS=Homo sapiens OX=9606 GN=SERPINA3 PE=1 SV=2
P01034	CYTC_	Cystatin-C OS=Homo sapiens OX=9606 GN=CST3 PE=1 SV=1
P01860	IGHG3	Immunoglobulin heavy constant gamma 3 OS=Homo sapiens OX=9606 GN=IGHG3 PE=1 SV=2
P01903	DRA_H	HLA class II histocompatibility antigen, DR alpha chain OS=Homo sapiens OX=9606 GN=HLA-DRA PE=1 SV=1
P02462	CO4A1	Collagen alpha-1(IV) chain OS=Homo sapiens OX=9606 GN=COL4A1 PE=1 SV=4
P02549	SPTA1	Spectrin alpha chain, erythrocytic 1 OS=Homo sapiens OX=9606 GN=SPTA1 PE=1 SV=5
P02730	B3AT_	Band 3 anion transport protein OS=Homo sapiens OX=9606 GN=SLC4A1 PE=1 SV=3
P02747	C1QC_	Complement C1q subcomponent subunit C OS=Homo sapiens OX=9606 GN=C1QC PE=1 SV=3
P03897	NU3M_	NADH-ubiquinone oxidoreductase chain 3 OS=Homo sapiens OX=9606 GN=MT-ND3 PE=1 SV=1
P03952	KLKB1	Plasma kallikrein OS=Homo sapiens OX=9606 GN=KLKB1 PE=1 SV=1
P04003	C4BPA	C4b-binding protein alpha chain OS=Homo sapiens OX=9606 GN=C4BPA PE=1 SV=2
P04040	CATA_	Catalase OS=Homo sapiens OX=9606 GN=CAT PE=1 SV=3
P04083	ANXA1	Annexin A1 OS=Homo sapiens OX=9606 GN=ANXA1 PE=1 SV=2
P04114	APOB_	Apolipoprotein B-100 OS=Homo sapiens OX=9606 GN=APOB PE=1 SV=2
P04275	VWF_H	von Willebrand factor OS=Homo sapiens OX=9606 GN=VWF PE=1 SV=4
P04843	RPN1_	Dolichyl-diphosphooligosaccharide--protein glycosyltransferase subunit 1 OS=Homo sapiens OX=9606 GN=RPN1 PE=1 SV=1
P04844	RPN2_	Dolichyl-diphosphooligosaccharide--protein glycosyltransferase subunit 2 OS=Homo sapiens OX=9606 GN=RPN2 PE=1 SV=3
P05164	PERM_	Myeloperoxidase OS=Homo sapiens OX=9606 GN=MPO PE=1 SV=1
P05165	PCCA_	Propionyl-CoA carboxylase alpha chain, mitochondrial OS=Homo sapiens OX=9606 GN=PCCA PE=1 SV=4
P05452	TETN_	Tetranectin OS=Homo sapiens OX=9606 GN=CLEC3B PE=1 SV=3
P06727	APOA4	Apolipoprotein A-IV OS=Homo sapiens OX=9606 GN=APOA4 PE=1 SV=3
P06730	IF4E_	Eukaryotic translation initiation factor 4E OS=Homo sapiens OX=9606 GN=EIF4E PE=1 SV=2
P07099	HYEP_	Epoxide hydrolase 1 OS=Homo sapiens OX=9606 GN=EPHX1 PE=1 SV=1
P07814	SYEP_	Bifunctional glutamate/proline--tRNA ligase OS=Homo sapiens OX=9606 GN=EPRS PE=1 SV=5
P08123	CO1A2	Collagen alpha-2(I) chain OS=Homo sapiens OX=9606 GN=COL1A2 PE=1 SV=7
P08397	HEM3_	Porphobilinogen deaminase OS=Homo sapiens OX=9606 GN=HMBS PE=1 SV=2
P08473	NEP_H	Neprilysin OS=Homo sapiens OX=9606 GN=MME PE=1 SV=2
P09543	CN37_	2',3'-cyclic-nucleotide 3'-phosphodiesterase OS=Homo sapiens OX=9606 GN=CNP PE=1 SV=2
P09871	C1S_H	Complement C1s subcomponent OS=Homo sapiens OX=9606 GN=C1S PE=1 SV=1
P09874	PARP1	Poly [ADP-ribose] polymerase 1 OS=Homo sapiens OX=9606 GN=PARP1 PE=1 SV=4
P0C0L5	CO4B_	Complement C4-B OS=Homo sapiens OX=9606 GN=C4B PE=1 SV=2
P11182	ODB2_	Lipoamide acyltransferase component of branched-chain alpha-keto acid dehydrogenase complex, mitochondrial OS=Homo sapiens OX=9606 GN=DBT PE=1 SV=3
P11216	PYGB_	Glycogen phosphorylase, brain form OS=Homo sapiens OX=9606 GN=PYGB PE=1 SV=5
P11234	RALB_	Ras-related protein Ral-B OS=Homo sapiens OX=9606 GN=RALB PE=1 SV=1
P11277	SPTB1	Spectrin beta chain, erythrocytic OS=Homo sapiens OX=9606 GN=SPTB PE=1 SV=5
P11586	C1TC_	C-1-tetrahydrofolate synthase, cytoplasmic OS=Homo sapiens OX=9606 GN=MTHFD1 PE=1 SV=3
P12277	KCRB_	Creatine kinase B-type OS=Homo sapiens OX=9606 GN=CKB PE=1 SV=1
P12429	ANXA3	Annexin A3 OS=Homo sapiens OX=9606 GN=ANXA3 PE=1 SV=3
P12814	ACTN1	Alpha-actinin-1 OS=Homo sapiens OX=9606 GN=ACTN1 PE=1 SV=2
P12956	XRCC6	X-ray repair cross-complementing protein 6 OS=Homo sapiens OX=9606 GN=XRCC6 PE=1 SV=2
P13010	XRCC5	X-ray repair cross-complementing protein 5 OS=Homo sapiens OX=9606 GN=XRCC5 PE=1 SV=3
P13535	MYH8_	Myosin-8 OS=Homo sapiens OX=9606 GN=MYH8 PE=1 SV=3
P13667	PDIA4	Protein disulfide-isomerase A4 OS=Homo sapiens OX=9606 GN=PDIA4 PE=1 SV=2
P13671	CO6_H	Complement component C6 OS=Homo sapiens OX=9606 GN=C6 PE=1 SV=3
P13674	P4HA1	Prolyl 4-hydroxylase subunit alpha-1 OS=Homo sapiens OX=9606 GN=P4HA1 PE=1 SV=2
P13796	PLSL_	Plastin-2 OS=Homo sapiens OX=9606 GN=LCP1 PE=1 SV=6
P14314	GLU2B	Glucosidase 2 subunit beta OS=Homo sapiens OX=9606 GN=PRKCSH PE=1 SV=2
P14625	ENPL_	Endoplasmin OS=Homo sapiens OX=9606 GN=HSP90B1 PE=1 SV=1
P14735	IDE_H	Insulin-degrading enzyme OS=Homo sapiens OX=9606 GN=IDE PE=1 SV=4
P14866	HNRPL	Heterogeneous nuclear ribonucleoprotein L OS=Homo sapiens OX=9606 GN=HNRNPL PE=1 SV=2
P14868	SYDC_	Aspartate--tRNA ligase, cytoplasmic OS=Homo sapiens OX=9606 GN=DARS PE=1 SV=2
P15311	EZRI_	Ezrin OS=Homo sapiens OX=9606 GN=EZR PE=1 SV=4
P15374	UCHL3	Ubiquitin carboxyl-terminal hydrolase isozyme L3 OS=Homo sapiens OX=9606 GN=UCHL3 PE=1 SV=1
P16157	ANK1_	Ankyrin-1 OS=Homo sapiens OX=9606 GN=ANK1 PE=1 SV=3
P16298	PP2BB	Serine/threonine-protein phosphatase 2B catalytic subunit beta isoform OS=Homo sapiens OX=9606 GN=PPP3CB PE=1 SV=2
P16452	EPB42	Erythrocyte membrane protein band 4.2 OS=Homo sapiens OX=9606 GN=EPB42 PE=1 SV=3
P16671	CD36_	Platelet glycoprotein 4 OS=Homo sapiens OX=9606 GN=CD36 PE=1 SV=2
P17568	NDUB7	NADH dehydrogenase [ubiquinone] 1 beta subcomplex subunit 7 OS=Homo sapiens OX=9606 GN=NDUFB7 PE=1 SV=4
P17980	PRS6A	26S proteasome regulatory subunit 6A OS=Homo sapiens OX=9606 GN=PSMC3 PE=1 SV=3
P19827	ITIH1	Inter-alpha-trypsin inhibitor heavy chain H1 OS=Homo sapiens OX=9606 GN=ITIH1 PE=1 SV=3
P19971	TYPH_	Thymidine phosphorylase OS=Homo sapiens OX=9606 GN=TYMP PE=1 SV=2
P21281	VATB2	V-type proton ATPase subunit B, brain isoform OS=Homo sapiens OX=9606 GN=ATP6V1B2 PE=1 SV=3
P21397	AOFA_	Amine oxidase [flavin-containing] A OS=Homo sapiens OX=9606 GN=MAOA PE=1 SV=1
P21399	ACOC_	Cytoplasmic aconitate hydratase OS=Homo sapiens OX=9606 GN=ACO1 PE=1 SV=3
P21953	ODBB_	2-oxoisovalerate dehydrogenase subunit beta, mitochondrial OS=Homo sapiens OX=9606 GN=BCKDHB PE=1 SV=2
P22059	OSBP1	Oxysterol-binding protein 1 OS=Homo sapiens OX=9606 GN=OSBP PE=1 SV=1
P22102	PUR2_	Trifunctional purine biosynthetic protein adenosine-3 OS=Homo sapiens OX=9606 GN=GART PE=1 SV=1
P22105	TENX_	Tenascin-X OS=Homo sapiens OX=9606 GN=TNXB PE=1 SV=4
P22234	PUR6_	Multifunctional protein ADE2 OS=Homo sapiens OX=9606 GN=PAICS PE=1 SV=3
P22307	NLTP_	Non-specific lipid-transfer protein OS=Homo sapiens OX=9606 GN=SCP2 PE=1 SV=2
P22830	HEMH_	Ferrochelatase, mitochondrial OS=Homo sapiens OX=9606 GN=FECH PE=1 SV=2
P23246	SFPQ_	Splicing factor, proline- and glutamine-rich OS=Homo sapiens OX=9606 GN=SFPQ PE=1 SV=2
P23352	KALM_	Anosmin-1 OS=Homo sapiens OX=9606 GN=ANOS1 PE=1 SV=3
P23368	MAOM_	NAD-dependent malic enzyme, mitochondrial OS=Homo sapiens OX=9606 GN=ME2 PE=1 SV=1
P23381	SYWC_	Tryptophan--tRNA ligase, cytoplasmic OS=Homo sapiens OX=9606 GN=WARS PE=1 SV=2
P24534	EF1B_	Elongation factor 1-beta OS=Homo sapiens OX=9606 GN=EEF1B2 PE=1 SV=3
P24592	IBP6_	Insulin-like growth factor-binding protein 6 OS=Homo sapiens OX=9606 GN=IGFBP6 PE=1 SV=1
P24666	PPAC_	Low molecular weight phosphotyrosine protein phosphatase OS=Homo sapiens OX=9606 GN=ACP1 PE=1 SV=3
P24821	TENA_	Tenascin OS=Homo sapiens OX=9606 GN=TNC PE=1 SV=3
P25325	THTM_	3-mercaptopyruvate sulfurtransferase OS=Homo sapiens OX=9606 GN=MPST PE=1 SV=3
P26440	IVD_H	Isovaleryl-CoA dehydrogenase, mitochondrial OS=Homo sapiens OX=9606 GN=IVD PE=1 SV=1
P26447	S10A4	Protein S100-A4 OS=Homo sapiens OX=9606 GN=S100A4 PE=1 SV=1
P26640	SYVC_	Valine--tRNA ligase OS=Homo sapiens OX=9606 GN=VARS PE=1 SV=4
P26678	PPLA_	Cardiac phospholamban OS=Homo sapiens OX=9606 GN=PLN PE=1 SV=1
P27105	STOM_	Erythrocyte band 7 integral membrane protein OS=Homo sapiens OX=9606 GN=STOM PE=1 SV=3
P27694	RFA1_	Replication protein A 70 kDa DNA-binding subunit OS=Homo sapiens OX=9606 GN=RPA1 PE=1 SV=2
P27824	CALX_	Calnexin OS=Homo sapiens OX=9606 GN=CANX PE=1 SV=2
P28070	PSB4_	Proteasome subunit beta type-4 OS=Homo sapiens OX=9606 GN=PSMB4 PE=1 SV=4
P28074	PSB5_	Proteasome subunit beta type-5 OS=Homo sapiens OX=9606 GN=PSMB5 PE=1 SV=3
P28289	TMOD1	Tropomodulin-1 OS=Homo sapiens OX=9606 GN=TMOD1 PE=1 SV=1
P28482	MK01_	Mitogen-activated protein kinase 1 OS=Homo sapiens OX=9606 GN=MAPK1 PE=1 SV=3
P28838	AMPL_	Cytosol aminopeptidase OS=Homo sapiens OX=9606 GN=LAP3 PE=1 SV=3
P29144	TPP2_	Tripeptidyl-peptidase 2 OS=Homo sapiens OX=9606 GN=TPP2 PE=1 SV=4
P29475	NOS1_	Nitric oxide synthase, brain OS=Homo sapiens OX=9606 GN=NOS1 PE=1 SV=2
P30050	RL12_	60S ribosomal protein L12 OS=Homo sapiens OX=9606 GN=RPL12 PE=1 SV=1
P30101	PDIA3	Protein disulfide-isomerase A3 OS=Homo sapiens OX=9606 GN=PDIA3 PE=1 SV=4
P30405	PPIF_	Peptidyl-prolyl cis-trans isomerase F, mitochondrial OS=Homo sapiens OX=9606 GN=PPIF PE=1 SV=1
P30622	CLIP1	CAP-Gly domain-containing linker protein 1 OS=Homo sapiens OX=9606 GN=CLIP1 PE=1 SV=2
P30626	SORCN	Sorcin OS=Homo sapiens OX=9606 GN=SRI PE=1 SV=1
P30740	ILEU_	Leukocyte elastase inhibitor OS=Homo sapiens OX=9606 GN=SERPINB1 PE=1 SV=1
P31150	GDIA_	Rab GDP dissociation inhibitor alpha OS=Homo sapiens OX=9606 GN=GDI1 PE=1 SV=2
P31943	HNRH1	Heterogeneous nuclear ribonucleoprotein H OS=Homo sapiens OX=9606 GN=HNRNPH1 PE=1 SV=4
P33176	KINH_	Kinesin-1 heavy chain OS=Homo sapiens OX=9606 GN=KIF5B PE=1 SV=1
P35237	SPB6_	Serpin B6 OS=Homo sapiens OX=9606 GN=SERPINB6 PE=1 SV=3
P35658	NU214	Nuclear pore complex protein Nup214 OS=Homo sapiens OX=9606 GN=NUP214 PE=1 SV=2
P35749	MYH11	Myosin-11 OS=Homo sapiens OX=9606 GN=MYH11 PE=1 SV=3
P35914	HMGCL	Hydroxymethylglutaryl-CoA lyase, mitochondrial OS=Homo sapiens OX=9606 GN=HMGCL PE=1 SV=2
P35998	PRS7_	26S proteasome regulatory subunit 7 OS=Homo sapiens OX=9606 GN=PSMC2 PE=1 SV=3
P36776	LONM_	Lon protease homolog, mitochondrial OS=Homo sapiens OX=9606 GN=LONP1 PE=1 SV=2
P36959	GMPR1	GMP reductase 1 OS=Homo sapiens OX=9606 GN=GMPR PE=1 SV=1
P37268	FDFT_	Squalene synthase OS=Homo sapiens OX=9606 GN=FDFT1 PE=1 SV=1
P38606	VATA_	V-type proton ATPase catalytic subunit A OS=Homo sapiens OX=9606 GN=ATP6V1A PE=1 SV=2
P39060	COIA1	Collagen alpha-1(XVIII) chain OS=Homo sapiens OX=9606 GN=COL18A1 PE=1 SV=5
P39687	AN32A	Acidic leucine-rich nuclear phosphoprotein 32 family member A OS=Homo sapiens OX=9606 GN=ANP32A PE=1 SV=1
P40616	ARL1_	ADP-ribosylation factor-like protein 1 OS=Homo sapiens OX=9606 GN=ARL1 PE=1 SV=1
P40763	STAT3	Signal transducer and activator of transcription 3 OS=Homo sapiens OX=9606 GN=STAT3 PE=1 SV=2
P41250	GARS_	Glycine--tRNA ligase OS=Homo sapiens OX=9606 GN=GARS PE=1 SV=3
P41252	SYIC_	Isoleucine--tRNA ligase, cytoplasmic OS=Homo sapiens OX=9606 GN=IARS PE=1 SV=2
P42224	STAT1	Signal transducer and activator of transcription 1-alpha/beta OS=Homo sapiens OX=9606 GN=STAT1 PE=1 SV=2
P42330	AK1C3	Aldo-keto reductase family 1 member C3 OS=Homo sapiens OX=9606 GN=AKR1C3 PE=1 SV=4
P42345	MTOR_	Serine/threonine-protein kinase mTOR OS=Homo sapiens OX=9606 GN=MTOR PE=1 SV=1
P43686	PRS6B	26S proteasome regulatory subunit 6B OS=Homo sapiens OX=9606 GN=PSMC4 PE=1 SV=2
P45985	MP2K4	Dual specificity mitogen-activated protein kinase kinase 4 OS=Homo sapiens OX=9606 GN=MAP2K4 PE=1 SV=1
P46199	IF2M_	Translation initiation factor IF-2, mitochondrial OS=Homo sapiens OX=9606 GN=MTIF2 PE=1 SV=2
P46459	NSF_H	Vesicle-fusing ATPase OS=Homo sapiens OX=9606 GN=NSF PE=1 SV=3
P46782	RS5_H	40S ribosomal protein S5 OS=Homo sapiens OX=9606 GN=RPS5 PE=1 SV=4
P46940	IQGA1	Ras GTPase-activating-like protein IQGAP1 OS=Homo sapiens OX=9606 GN=IQGAP1 PE=1 SV=1
P46977	STT3A	Dolichyl-diphosphooligosaccharide--protein glycosyltransferase subunit STT3A OS=Homo sapiens OX=9606 GN=STT3A PE=1 SV=2
P47897	SYQ_H	Glutamine--tRNA ligase OS=Homo sapiens OX=9606 GN=QARS PE=1 SV=1
P48163	MAOX_	NADP-dependent malic enzyme OS=Homo sapiens OX=9606 GN=ME1 PE=1 SV=1
P48449	ERG7_	Lanosterol synthase OS=Homo sapiens OX=9606 GN=LSS PE=1 SV=1
P48643	TCPE_	T-complex protein 1 subunit epsilon OS=Homo sapiens OX=9606 GN=CCT5 PE=1 SV=1
P49137	MAPK2	MAP kinase-activated protein kinase 2 OS=Homo sapiens OX=9606 GN=MAPKAPK2 PE=1 SV=1
P49419	AL7A1	Alpha-aminoadipic semialdehyde dehydrogenase OS=Homo sapiens OX=9606 GN=ALDH7A1 PE=1 SV=5
P49448	DHE4_	Glutamate dehydrogenase 2, mitochondrial OS=Homo sapiens OX=9606 GN=GLUD2 PE=1 SV=2
P49585	PCY1A	Choline-phosphate cytidylyltransferase A OS=Homo sapiens OX=9606 GN=PCYT1A PE=1 SV=2
P49588	SYAC_	Alanine--tRNA ligase, cytoplasmic OS=Homo sapiens OX=9606 GN=AARS PE=1 SV=2
P50148	GNAQ_	Guanine nucleotide-binding protein G(q) subunit alpha OS=Homo sapiens OX=9606 GN=GNAQ PE=1 SV=4
P50440	GATM_	Glycine amidinotransferase, mitochondrial OS=Homo sapiens OX=9606 GN=GATM PE=1 SV=1
P50851	LRBA_	Lipopolysaccharide-responsive and beige-like anchor protein OS=Homo sapiens OX=9606 GN=LRBA PE=1 SV=4
P50895	BCAM_	Basal cell adhesion molecule OS=Homo sapiens OX=9606 GN=BCAM PE=1 SV=2
P50991	TCPD_	T-complex protein 1 subunit delta OS=Homo sapiens OX=9606 GN=CCT4 PE=1 SV=4
P51572	BAP31	B-cell receptor-associated protein 31 OS=Homo sapiens OX=9606 GN=BCAP31 PE=1 SV=3
P51649	SSDH_	Succinate-semialdehyde dehydrogenase, mitochondrial OS=Homo sapiens OX=9606 GN=ALDH5A1 PE=1 SV=2
P51812	KS6A3	Ribosomal protein S6 kinase alpha-3 OS=Homo sapiens OX=9606 GN=RPS6KA3 PE=1 SV=1
P51888	PRELP	Prolargin OS=Homo sapiens OX=9606 GN=PRELP PE=1 SV=1
P52272	HNRPM	Heterogeneous nuclear ribonucleoprotein M OS=Homo sapiens OX=9606 GN=HNRNPM PE=1 SV=3
P52788	SPSY_	Spermine synthase OS=Homo sapiens OX=9606 GN=SMS PE=1 SV=2
P52789	HXK2_	Hexokinase-2 OS=Homo sapiens OX=9606 GN=HK2 PE=1 SV=2
P52943	CRIP2	Cysteine-rich protein 2 OS=Homo sapiens OX=9606 GN=CRIP2 PE=1 SV=1
P53004	BIEA_	Biliverdin reductase A OS=Homo sapiens OX=9606 GN=BLVRA PE=1 SV=2
P53396	ACLY_	ATP-citrate synthase OS=Homo sapiens OX=9606 GN=ACLY PE=1 SV=3
P53618	COPB_	Coatomer subunit beta OS=Homo sapiens OX=9606 GN=COPB1 PE=1 SV=3
P53814	SMTN_	Smoothelin OS=Homo sapiens OX=9606 GN=SMTN PE=1 SV=7
P53992	SC24C	Protein transport protein Sec24C OS=Homo sapiens OX=9606 GN=SEC24C PE=1 SV=3
P54136	SYRC_	Arginine--tRNA ligase, cytoplasmic OS=Homo sapiens OX=9606 GN=RARS PE=1 SV=2
P54646	AAPK2	5'-AMP-activated protein kinase catalytic subunit alpha-2 OS=Homo sapiens OX=9606 GN=PRKAA2 PE=1 SV=2
P54819	KAD2_	Adenylate kinase 2, mitochondrial OS=Homo sapiens OX=9606 GN=AK2 PE=1 SV=2
P55010	IF5_H	Eukaryotic translation initiation factor 5 OS=Homo sapiens OX=9606 GN=EIF5 PE=1 SV=2
P55036	PSMD4	26S proteasome non-ATPase regulatory subunit 4 OS=Homo sapiens OX=9606 GN=PSMD4 PE=1 SV=1
P55060	XPO2_	Exportin-2 OS=Homo sapiens OX=9606 GN=CSE1L PE=1 SV=3
P55210	CASP7	Caspase-7 OS=Homo sapiens OX=9606 GN=CASP7 PE=1 SV=1
P55884	EIF3B	Eukaryotic translation initiation factor 3 subunit B OS=Homo sapiens OX=9606 GN=EIF3B PE=1 SV=3
P56192	SYMC_	Methionine--tRNA ligase, cytoplasmic OS=Homo sapiens OX=9606 GN=MARS PE=1 SV=2
P57053	H2BFS	Histone H2B type F-S OS=Homo sapiens OX=9606 GN=H2BFS PE=1 SV=2
P59768	GBG2_	Guanine nucleotide-binding protein G(I)/G(S)/G(O) subunit gamma-2 OS=Homo sapiens OX=9606 GN=GNG2 PE=1 SV=2
P59998	ARPC4	Actin-related protein 2/3 complex subunit 4 OS=Homo sapiens OX=9606 GN=ARPC4 PE=1 SV=3
P61011	SRP54	Signal recognition particle 54 kDa protein OS=Homo sapiens OX=9606 GN=SRP54 PE=1 SV=1
P61020	RAB5B	Ras-related protein Rab-5B OS=Homo sapiens OX=9606 GN=RAB5B PE=1 SV=1
P61026	RAB10	Ras-related protein Rab-10 OS=Homo sapiens OX=9606 GN=RAB10 PE=1 SV=1
P61081	UBC12	NEDD8-conjugating enzyme Ubc12 OS=Homo sapiens OX=9606 GN=UBE2M PE=1 SV=1
P61201	CSN2_	COP9 signalosome complex subunit 2 OS=Homo sapiens OX=9606 GN=COPS2 PE=1 SV=1
P61221	ABCE1	ATP-binding cassette sub-family E member 1 OS=Homo sapiens OX=9606 GN=ABCE1 PE=1 SV=1
P62191	PRS4_	26S proteasome regulatory subunit 4 OS=Homo sapiens OX=9606 GN=PSMC1 PE=1 SV=1
P62241	RS8_H	40S ribosomal protein S8 OS=Homo sapiens OX=9606 GN=RPS8 PE=1 SV=2
P62244	RS15A	40S ribosomal protein S15a OS=Homo sapiens OX=9606 GN=RPS15A PE=1 SV=2
P62256	UBE2H	Ubiquitin-conjugating enzyme E2 H OS=Homo sapiens OX=9606 GN=UBE2H PE=1 SV=1
P62495	ERF1_	Eukaryotic peptide chain release factor subunit 1 OS=Homo sapiens OX=9606 GN=ETF1 PE=1 SV=3
P62847	RS24_	40S ribosomal protein S24 OS=Homo sapiens OX=9606 GN=RPS24 PE=1 SV=1
P62879	GBB2_	Guanine nucleotide-binding protein G(I)/G(S)/G(T) subunit beta-2 OS=Homo sapiens OX=9606 GN=GNB2 PE=1 SV=3
P67775	PP2AA	Serine/threonine-protein phosphatase 2A catalytic subunit alpha isoform OS=Homo sapiens OX=9606 GN=PPP2CA PE=1 SV=1
P67809	YBOX1	Nuclease-sensitive element-binding protein 1 OS=Homo sapiens OX=9606 GN=YBX1 PE=1 SV=3
P67870	CSK2B	Casein kinase II subunit beta OS=Homo sapiens OX=9606 GN=CSNK2B PE=1 SV=1
P78356	PI42B	Phosphatidylinositol 5-phosphate 4-kinase type-2 beta OS=Homo sapiens OX=9606 GN=PIP4K2B PE=1 SV=1
P78371	TCPB_	T-complex protein 1 subunit beta OS=Homo sapiens OX=9606 GN=CCT2 PE=1 SV=4
P78406	RAE1L	mRNA export factor OS=Homo sapiens OX=9606 GN=RAE1 PE=1 SV=1
P80748	LV321	Immunoglobulin lambda variable 3-21 OS=Homo sapiens OX=9606 GN=IGLV3-21 PE=1 SV=2
P82650	RT22_	28S ribosomal protein S22, mitochondrial OS=Homo sapiens OX=9606 GN=MRPS22 PE=1 SV=1
Q00610	CLH1_	Clathrin heavy chain 1 OS=Homo sapiens OX=9606 GN=CLTC PE=1 SV=5
Q00G26	PLIN5	Perilipin-5 OS=Homo sapiens OX=9606 GN=PLIN5 PE=1 SV=2
Q01082	SPTB2	Spectrin beta chain, non-erythrocytic 1 OS=Homo sapiens OX=9606 GN=SPTBN1 PE=1 SV=2
Q01484	ANK2_	Ankyrin-2 OS=Homo sapiens OX=9606 GN=ANK2 PE=1 SV=4
Q01995	TAGL_	Transgelin OS=Homo sapiens OX=9606 GN=TAGLN PE=1 SV=4
Q02252	MMSA_	Methylmalonate-semialdehyde dehydrogenase [acylating], mitochondrial OS=Homo sapiens OX=9606 GN=ALDH6A1 PE=1 SV=2
Q02641	CACB1	Voltage-dependent L-type calcium channel subunit beta-1 OS=Homo sapiens OX=9606 GN=CACNB1 PE=1 SV=3
Q02952	AKA12	A-kinase anchor protein 12 OS=Homo sapiens OX=9606 GN=AKAP12 PE=1 SV=4
Q03135	CAV1_	Caveolin-1 OS=Homo sapiens OX=9606 GN=CAV1 PE=1 SV=4
Q04446	GLGB_	1,4-alpha-glucan-branching enzyme OS=Homo sapiens OX=9606 GN=GBE1 PE=1 SV=3
Q04759	KPCT_	Protein kinase C theta type OS=Homo sapiens OX=9606 GN=PRKCQ PE=1 SV=3
Q05086	UBE3A	Ubiquitin-protein ligase E3A OS=Homo sapiens OX=9606 GN=UBE3A PE=1 SV=4
Q06210	GFPT1	Glutamine--fructose-6-phosphate aminotransferase [isomerizing] 1 OS=Homo sapiens OX=9606 GN=GFPT1 PE=1 SV=3
Q06323	PSME1	Proteasome activator complex subunit 1 OS=Homo sapiens OX=9606 GN=PSME1 PE=1 SV=1
Q07960	RHG01	Rho GTPase-activating protein 1 OS=Homo sapiens OX=9606 GN=ARHGAP1 PE=1 SV=1
Q08211	DHX9_	ATP-dependent RNA helicase A OS=Homo sapiens OX=9606 GN=DHX9 PE=1 SV=4
Q08257	QOR_H	Quinone oxidoreductase OS=Homo sapiens OX=9606 GN=CRYZ PE=1 SV=1
Q08752	PPID_	Peptidyl-prolyl cis-trans isomerase D OS=Homo sapiens OX=9606 GN=PPID PE=1 SV=3
Q10567	AP1B1	AP-1 complex subunit beta-1 OS=Homo sapiens OX=9606 GN=AP1B1 PE=1 SV=2
Q12797	ASPH_	Aspartyl/asparaginyl beta-hydroxylase OS=Homo sapiens OX=9606 GN=ASPH PE=1 SV=3
Q12905	ILF2_	Interleukin enhancer-binding factor 2 OS=Homo sapiens OX=9606 GN=ILF2 PE=1 SV=2
Q12931	TRAP1	Heat shock protein 75 kDa, mitochondrial OS=Homo sapiens OX=9606 GN=TRAP1 PE=1 SV=3
Q12955	ANK3_	Ankyrin-3 OS=Homo sapiens OX=9606 GN=ANK3 PE=1 SV=3
Q13033	STRN3	Striatin-3 OS=Homo sapiens OX=9606 GN=STRN3 PE=1 SV=3
Q13045	FLII_	Protein flightless-1 homolog OS=Homo sapiens OX=9606 GN=FLII PE=1 SV=2
Q13126	MTAP_	S-methyl-5'-thioadenosine phosphorylase OS=Homo sapiens OX=9606 GN=MTAP PE=1 SV=2
Q13131	AAPK1	5'-AMP-activated protein kinase catalytic subunit alpha-1 OS=Homo sapiens OX=9606 GN=PRKAA1 PE=1 SV=4
Q13153	PAK1_	Serine/threonine-protein kinase PAK 1 OS=Homo sapiens OX=9606 GN=PAK1 PE=1 SV=2
Q13155	AIMP2	Aminoacyl tRNA synthase complex-interacting multifunctional protein 2 OS=Homo sapiens OX=9606 GN=AIMP2 PE=1 SV=2
Q13200	PSMD2	26S proteasome non-ATPase regulatory subunit 2 OS=Homo sapiens OX=9606 GN=PSMD2 PE=1 SV=3
Q13347	EIF3I	Eukaryotic translation initiation factor 3 subunit I OS=Homo sapiens OX=9606 GN=EIF3I PE=1 SV=1
Q13363	CTBP1	C-terminal-binding protein 1 OS=Homo sapiens OX=9606 GN=CTBP1 PE=1 SV=2
Q13424	SNTA1	Alpha-1-syntrophin OS=Homo sapiens OX=9606 GN=SNTA1 PE=1 SV=1
Q13425	SNTB2	Beta-2-syntrophin OS=Homo sapiens OX=9606 GN=SNTB2 PE=1 SV=1
Q13510	ASAH1	Acid ceramidase OS=Homo sapiens OX=9606 GN=ASAH1 PE=1 SV=5
Q13554	KCC2B	Calcium/calmodulin-dependent protein kinase type II subunit beta OS=Homo sapiens OX=9606 GN=CAMK2B PE=1 SV=3
Q13561	DCTN2	Dynactin subunit 2 OS=Homo sapiens OX=9606 GN=DCTN2 PE=1 SV=4
Q13574	DGKZ_	Diacylglycerol kinase zeta OS=Homo sapiens OX=9606 GN=DGKZ PE=1 SV=3
Q13616	CUL1_	Cullin-1 OS=Homo sapiens OX=9606 GN=CUL1 PE=1 SV=2
Q13617	CUL2_	Cullin-2 OS=Homo sapiens OX=9606 GN=CUL2 PE=1 SV=2
Q13619	CUL4A	Cullin-4A OS=Homo sapiens OX=9606 GN=CUL4A PE=1 SV=3
Q13813	SPTN1	Spectrin alpha chain, non-erythrocytic 1 OS=Homo sapiens OX=9606 GN=SPTAN1 PE=1 SV=3
Q13838	DX39B	Spliceosome RNA helicase DDX39B OS=Homo sapiens OX=9606 GN=DDX39B PE=1 SV=1
Q13867	BLMH_	Bleomycin hydrolase OS=Homo sapiens OX=9606 GN=BLMH PE=1 SV=1
Q13884	SNTB1	Beta-1-syntrophin OS=Homo sapiens OX=9606 GN=SNTB1 PE=1 SV=3
Q13907	IDI1_	Isopentenyl-diphosphate Delta-isomerase 1 OS=Homo sapiens OX=9606 GN=IDI1 PE=1 SV=2
Q14112	NID2_	Nidogen-2 OS=Homo sapiens OX=9606 GN=NID2 PE=1 SV=3
Q14152	EIF3A	Eukaryotic translation initiation factor 3 subunit A OS=Homo sapiens OX=9606 GN=EIF3A PE=1 SV=1
Q14203	DCTN1	Dynactin subunit 1 OS=Homo sapiens OX=9606 GN=DCTN1 PE=1 SV=3
Q14232	EI2BA	Translation initiation factor eIF-2B subunit alpha OS=Homo sapiens OX=9606 GN=EIF2B1 PE=1 SV=1
Q14249	NUCG_	Endonuclease G, mitochondrial OS=Homo sapiens OX=9606 GN=ENDOG PE=1 SV=4
Q14254	FLOT2	Flotillin-2 OS=Homo sapiens OX=9606 GN=FLOT2 PE=1 SV=2
Q14258	TRI25	E3 ubiquitin/ISG15 ligase TRIM25 OS=Homo sapiens OX=9606 GN=TRIM25 PE=1 SV=2
Q14657	LAGE3	EKC/KEOPS complex subunit LAGE3 OS=Homo sapiens OX=9606 GN=LAGE3 PE=1 SV=2
Q14764	MVP_H	Major vault protein OS=Homo sapiens OX=9606 GN=MVP PE=1 SV=4
Q14847	LASP1	LIM and SH3 domain protein 1 OS=Homo sapiens OX=9606 GN=LASP1 PE=1 SV=2
Q14980	NUMA1	Nuclear mitotic apparatus protein 1 OS=Homo sapiens OX=9606 GN=NUMA1 PE=1 SV=2
Q14C86	GAPD1	GTPase-activating protein and VPS9 domain-containing protein 1 OS=Homo sapiens OX=9606 GN=GAPVD1 PE=1 SV=2
Q15006	EMC2_	ER membrane protein complex subunit 2 OS=Homo sapiens OX=9606 GN=EMC2 PE=1 SV=1
Q15008	PSMD6	26S proteasome non-ATPase regulatory subunit 6 OS=Homo sapiens OX=9606 GN=PSMD6 PE=1 SV=1
Q15018	ABRX2	BRISC complex subunit Abraxas 2 OS=Homo sapiens OX=9606 GN=ABRAXAS2 PE=1 SV=2
Q15019	SEPT2	Septin-2 OS=Homo sapiens OX=9606 GN=SEPT2 PE=1 SV=1
Q15029	U5S1_	116 kDa U5 small nuclear ribonucleoprotein component OS=Homo sapiens OX=9606 GN=EFTUD2 PE=1 SV=1
Q15046	SYK_H	Lysine--tRNA ligase OS=Homo sapiens OX=9606 GN=KARS PE=1 SV=3
Q15056	IF4H_	Eukaryotic translation initiation factor 4H OS=Homo sapiens OX=9606 GN=EIF4H PE=1 SV=5
Q15063	POSTN	Periostin OS=Homo sapiens OX=9606 GN=POSTN PE=1 SV=2
Q15124	PGM5_	Phosphoglucomutase-like protein 5 OS=Homo sapiens OX=9606 GN=PGM5 PE=1 SV=2
Q15327	ANKR1	Ankyrin repeat domain-containing protein 1 OS=Homo sapiens OX=9606 GN=ANKRD1 PE=1 SV=2
Q15417	CNN3_	Calponin-3 OS=Homo sapiens OX=9606 GN=CNN3 PE=1 SV=1
Q15427	SF3B4	Splicing factor 3B subunit 4 OS=Homo sapiens OX=9606 GN=SF3B4 PE=1 SV=1
Q15435	PP1R7	Protein phosphatase 1 regulatory subunit 7 OS=Homo sapiens OX=9606 GN=PPP1R7 PE=1 SV=1
Q15526	SURF1	Surfeit locus protein 1 OS=Homo sapiens OX=9606 GN=SURF1 PE=1 SV=1
Q15555	MARE2	Microtubule-associated protein RP/EB family member 2 OS=Homo sapiens OX=9606 GN=MAPRE2 PE=1 SV=1
Q15582	BGH3_	Transforming growth factor-beta-induced protein ig-h3 OS=Homo sapiens OX=9606 GN=TGFBI PE=1 SV=1
Q15631	TSN_H	Translin OS=Homo sapiens OX=9606 GN=TSN PE=1 SV=1
Q15637	SF01_	Splicing factor 1 OS=Homo sapiens OX=9606 GN=SF1 PE=1 SV=4
Q15642	CIP4_	Cdc42-interacting protein 4 OS=Homo sapiens OX=9606 GN=TRIP10 PE=1 SV=3
Q15772	SPEG_	Striated muscle preferentially expressed protein kinase OS=Homo sapiens OX=9606 GN=SPEG PE=1 SV=4
Q15847	ADIRF	Adipogenesis regulatory factor OS=Homo sapiens OX=9606 GN=ADIRF PE=1 SV=1
Q16531	DDB1_	DNA damage-binding protein 1 OS=Homo sapiens OX=9606 GN=DDB1 PE=1 SV=1
Q16537	2A5E_	Serine/threonine-protein phosphatase 2A 56 kDa regulatory subunit epsilon isoform OS=Homo sapiens OX=9606 GN=PPP2R5E PE=1 SV=1
Q16555	DPYL2	Dihydropyrimidinase-related protein 2 OS=Homo sapiens OX=9606 GN=DPYSL2 PE=1 SV=1
Q16576	RBBP7	Histone-binding protein RBBP7 OS=Homo sapiens OX=9606 GN=RBBP7 PE=1 SV=1
Q16585	SGCB_	Beta-sarcoglycan OS=Homo sapiens OX=9606 GN=SGCB PE=1 SV=1
Q16740	CLPP_	ATP-dependent Clp protease proteolytic subunit, mitochondrial OS=Homo sapiens OX=9606 GN=CLPP PE=1 SV=1
Q16798	MAON_	NADP-dependent malic enzyme, mitochondrial OS=Homo sapiens OX=9606 GN=ME3 PE=2 SV=2
Q16853	AOC3_	Membrane primary amine oxidase OS=Homo sapiens OX=9606 GN=AOC3 PE=1 SV=3
Q17RY0	CPEB4	Cytoplasmic polyadenylation element-binding protein 4 OS=Homo sapiens OX=9606 GN=CPEB4 PE=1 SV=1
Q2M389	WASC4	WASH complex subunit 4 OS=Homo sapiens OX=9606 GN=WASHC4 PE=1 SV=2
Q3ZCW2	LEGL_	Galectin-related protein OS=Homo sapiens OX=9606 GN=LGALSL PE=1 SV=2
Q49AH0	CDNF_	Cerebral dopamine neurotrophic factor OS=Homo sapiens OX=9606 GN=CDNF PE=1 SV=2
Q53FT3	HIKES	Protein Hikeshi OS=Homo sapiens OX=9606 GN=HIKESHI PE=1 SV=2
Q58FG0	HS905	Putative heat shock protein HSP 90-alpha A5 OS=Homo sapiens OX=9606 GN=HSP90AA5P PE=2 SV=1
Q5H9R7	PP6R3	Serine/threonine-protein phosphatase 6 regulatory subunit 3 OS=Homo sapiens OX=9606 GN=PPP6R3 PE=1 SV=2
Q5HYK3	COQ5_	2-methoxy-6-polyprenyl-1,4-benzoquinol methylase, mitochondrial OS=Homo sapiens OX=9606 GN=COQ5 PE=1 SV=2
Q5JPH6	SYEM_	Probable glutamate--tRNA ligase, mitochondrial OS=Homo sapiens OX=9606 GN=EARS2 PE=1 SV=2
Q5JRX3	PREP_	Presequence protease, mitochondrial OS=Homo sapiens OX=9606 GN=PITRM1 PE=1 SV=3
Q5JTJ3	COA6_	Cytochrome c oxidase assembly factor 6 homolog OS=Homo sapiens OX=9606 GN=COA6 PE=1 SV=1
Q5JTV8	TOIP1	Torsin-1A-interacting protein 1 OS=Homo sapiens OX=9606 GN=TOR1AIP1 PE=1 SV=2
Q5SQH8	CF136	Uncharacterized protein C6orf136 OS=Homo sapiens OX=9606 GN=C6orf136 PE=2 SV=1
Q5SSJ5	HP1B3	Heterochromatin protein 1-binding protein 3 OS=Homo sapiens OX=9606 GN=HP1BP3 PE=1 SV=1
Q5SV97	PERM1	PGC-1 and ERR-induced regulator in muscle protein 1 OS=Homo sapiens OX=9606 GN=PERM1 PE=2 SV=4
Q5T0F9	C2D1B	Coiled-coil and C2 domain-containing protein 1B OS=Homo sapiens OX=9606 GN=CC2D1B PE=1 SV=1
Q5T440	CAF17	Putative transferase CAF17, mitochondrial OS=Homo sapiens OX=9606 GN=IBA57 PE=1 SV=1
Q5T4S7	UBR4_	E3 ubiquitin-protein ligase UBR4 OS=Homo sapiens OX=9606 GN=UBR4 PE=1 SV=1
Q5U5X0	LYRM7	Complex III assembly factor LYRM7 OS=Homo sapiens OX=9606 GN=LYRM7 PE=1 SV=1
Q5VWP3	MLIP_	Muscular LMNA-interacting protein OS=Homo sapiens OX=9606 GN=MLIP PE=1 SV=3
Q5VYK3	ECM29	Proteasome adapter and scaffold protein ECM29 OS=Homo sapiens OX=9606 GN=ECPAS PE=1 SV=2
Q66K14	TBC9B	TBC1 domain family member 9B OS=Homo sapiens OX=9606 GN=TBC1D9B PE=1 SV=3
Q68EM7	RHG17	Rho GTPase-activating protein 17 OS=Homo sapiens OX=9606 GN=ARHGAP17 PE=1 SV=1
Q6H8Q1	ABLM2	Actin-binding LIM protein 2 OS=Homo sapiens OX=9606 GN=ABLIM2 PE=1 SV=2
Q6IBS0	TWF2_	Twinfilin-2 OS=Homo sapiens OX=9606 GN=TWF2 PE=1 SV=2
Q6NZI2	CAVN1	Caveolae-associated protein 1 OS=Homo sapiens OX=9606 GN=CAVIN1 PE=1 SV=1
Q6P5Q4	LMOD2	Leiomodin-2 OS=Homo sapiens OX=9606 GN=LMOD2 PE=1 SV=2
Q6PCB0	VWA1_	von Willebrand factor A domain-containing protein 1 OS=Homo sapiens OX=9606 GN=VWA1 PE=1 SV=1
Q6PCB7	S27A1	Long-chain fatty acid transport protein 1 OS=Homo sapiens OX=9606 GN=SLC27A1 PE=1 SV=1
Q6PIU2	NCEH1	Neutral cholesterol ester hydrolase 1 OS=Homo sapiens OX=9606 GN=NCEH1 PE=1 SV=3
Q6QEF8	CORO6	Coronin-6 OS=Homo sapiens OX=9606 GN=CORO6 PE=1 SV=2
Q6UW68	TM205	Transmembrane protein 205 OS=Homo sapiens OX=9606 GN=TMEM205 PE=1 SV=1
Q6UXV4	MIC27	MICOS complex subunit MIC27 OS=Homo sapiens OX=9606 GN=APOOL PE=1 SV=1
Q6YP21	KAT3_	Kynurenine--oxoglutarate transaminase 3 OS=Homo sapiens OX=9606 GN=KYAT3 PE=1 SV=1
Q709C8	VP13C	Vacuolar protein sorting-associated protein 13C OS=Homo sapiens OX=9606 GN=VPS13C PE=1 SV=1
Q711Q0	CEFIP	Cardiac-enriched FHL2-interacting protein OS=Homo sapiens OX=9606 GN=CEFIP PE=1 SV=2
Q7L014	DDX46	Probable ATP-dependent RNA helicase DDX46 OS=Homo sapiens OX=9606 GN=DDX46 PE=1 SV=2
Q7L0Y3	TM10C	tRNA methyltransferase 10 homolog C OS=Homo sapiens OX=9606 GN=TRMT10C PE=1 SV=2
Q7L2H7	EIF3M	Eukaryotic translation initiation factor 3 subunit M OS=Homo sapiens OX=9606 GN=EIF3M PE=1 SV=1
Q7L3B6	CD37L	Hsp90 co-chaperone Cdc37-like 1 OS=Homo sapiens OX=9606 GN=CDC37L1 PE=1 SV=1
Q7L523	RRAGA	Ras-related GTP-binding protein A OS=Homo sapiens OX=9606 GN=RRAGA PE=1 SV=1
Q7L5N1	CSN6_	COP9 signalosome complex subunit 6 OS=Homo sapiens OX=9606 GN=COPS6 PE=1 SV=1
Q7Z406	MYH14	Myosin-14 OS=Homo sapiens OX=9606 GN=MYH14 PE=1 SV=2
Q7Z739	YTHD3	YTH domain-containing family protein 3 OS=Homo sapiens OX=9606 GN=YTHDF3 PE=1 SV=1
Q7Z7H5	TMED4	Transmembrane emp24 domain-containing protein 4 OS=Homo sapiens OX=9606 GN=TMED4 PE=1 SV=1
Q86T13	CLC14	C-type lectin domain family 14 member A OS=Homo sapiens OX=9606 GN=CLEC14A PE=1 SV=1
Q86UT6	NLRX1	NLR family member X1 OS=Homo sapiens OX=9606 GN=NLRX1 PE=1 SV=1
Q86VF2	IGFN1	Immunoglobulin-like and fibronectin type III domain-containing protein 1 OS=Homo sapiens OX=9606 GN=IGFN1 PE=1 SV=2
Q86VP6	CAND1	Cullin-associated NEDD8-dissociated protein 1 OS=Homo sapiens OX=9606 GN=CAND1 PE=1 SV=2
Q86VS8	HOOK3	Protein Hook homolog 3 OS=Homo sapiens OX=9606 GN=HOOK3 PE=1 SV=2
Q86XI6	PPR3B	Protein phosphatase 1 regulatory subunit 3B OS=Homo sapiens OX=9606 GN=PPP1R3B PE=1 SV=1
Q8IUG5	MY18B	Unconventional myosin-XVIIIb OS=Homo sapiens OX=9606 GN=MYO18B PE=1 SV=2
Q8IWA4	MFN1_	Mitofusin-1 OS=Homo sapiens OX=9606 GN=MFN1 PE=1 SV=3
Q8IWT0	ARCH_	Protein archease OS=Homo sapiens OX=9606 GN=ZBTB8OS PE=1 SV=2
Q8IXJ6	SIR2_	NAD-dependent protein deacetylase sirtuin-2 OS=Homo sapiens OX=9606 GN=SIRT2 PE=1 SV=2
Q8N0W3	FUK_H	L-fucose kinase OS=Homo sapiens OX=9606 GN=FUK PE=2 SV=2
Q8N3K9	CMYA5	Cardiomyopathy-associated protein 5 OS=Homo sapiens OX=9606 GN=CMYA5 PE=1 SV=3
Q8N4Q0	PTGR3	Prostaglandin reductase 3 OS=Homo sapiens OX=9606 GN=ZADH2 PE=1 SV=1
Q8N4T8	CBR4_	Carbonyl reductase family member 4 OS=Homo sapiens OX=9606 GN=CBR4 PE=1 SV=3
Q8N766	EMC1_	ER membrane protein complex subunit 1 OS=Homo sapiens OX=9606 GN=EMC1 PE=1 SV=1
Q8NBF2	NHLC2	NHL repeat-containing protein 2 OS=Homo sapiens OX=9606 GN=NHLRC2 PE=1 SV=1
Q8NCW5	NNRE_	NAD(P)H-hydrate epimerase OS=Homo sapiens OX=9606 GN=NAXE PE=1 SV=2
Q8NFQ8	TOIP2	Torsin-1A-interacting protein 2 OS=Homo sapiens OX=9606 GN=TOR1AIP2 PE=1 SV=1
Q8NHH9	ATLA2	Atlastin-2 OS=Homo sapiens OX=9606 GN=ATL2 PE=1 SV=2
Q8TAT6	NPL4_	Nuclear protein localization protein 4 homolog OS=Homo sapiens OX=9606 GN=NPLOC4 PE=1 SV=3
Q8TBP5	F174A	Membrane protein FAM174A OS=Homo sapiens OX=9606 GN=FAM174A PE=2 SV=1
Q8TCD5	NT5C_	5'(3')-deoxyribonucleotidase, cytosolic type OS=Homo sapiens OX=9606 GN=NT5C PE=1 SV=2
Q8TCJ2	STT3B	Dolichyl-diphosphooligosaccharide--protein glycosyltransferase subunit STT3B OS=Homo sapiens OX=9606 GN=STT3B PE=1 SV=1
Q8TCS8	PNPT1	Polyribonucleotide nucleotidyltransferase 1, mitochondrial OS=Homo sapiens OX=9606 GN=PNPT1 PE=1 SV=2
Q8TD19	NEK9_	Serine/threonine-protein kinase Nek9 OS=Homo sapiens OX=9606 GN=NEK9 PE=1 SV=2
Q8TDX7	NEK7_	Serine/threonine-protein kinase Nek7 OS=Homo sapiens OX=9606 GN=NEK7 PE=1 SV=1
Q8WU76	SCFD2	Sec1 family domain-containing protein 2 OS=Homo sapiens OX=9606 GN=SCFD2 PE=1 SV=2
Q8WUM4	PDC6I	Programmed cell death 6-interacting protein OS=Homo sapiens OX=9606 GN=PDCD6IP PE=1 SV=1
Q8WVM8	SCFD1	Sec1 family domain-containing protein 1 OS=Homo sapiens OX=9606 GN=SCFD1 PE=1 SV=4
Q8WWI1	LMO7_	LIM domain only protein 7 OS=Homo sapiens OX=9606 GN=LMO7 PE=1 SV=3
Q8WX93	PALLD	Palladin OS=Homo sapiens OX=9606 GN=PALLD PE=1 SV=3
Q92499	DDX1_	ATP-dependent RNA helicase DDX1 OS=Homo sapiens OX=9606 GN=DDX1 PE=1 SV=2
Q92506	DHB8_	Estradiol 17-beta-dehydrogenase 8 OS=Homo sapiens OX=9606 GN=HSD17B8 PE=1 SV=2
Q92598	HS105	Heat shock protein 105 kDa OS=Homo sapiens OX=9606 GN=HSPH1 PE=1 SV=1
Q92616	GCN1_	eIF-2-alpha kinase activator GCN1 OS=Homo sapiens OX=9606 GN=GCN1 PE=1 SV=6
Q92629	SGCD_	Delta-sarcoglycan OS=Homo sapiens OX=9606 GN=SGCD PE=1 SV=2
Q92667	AKAP1	A-kinase anchor protein 1, mitochondrial OS=Homo sapiens OX=9606 GN=AKAP1 PE=1 SV=1
Q92688	AN32B	Acidic leucine-rich nuclear phosphoprotein 32 family member B OS=Homo sapiens OX=9606 GN=ANP32B PE=1 SV=1
Q92900	RENT1	Regulator of nonsense transcripts 1 OS=Homo sapiens OX=9606 GN=UPF1 PE=1 SV=2
Q92945	FUBP2	Far upstream element-binding protein 2 OS=Homo sapiens OX=9606 GN=KHSRP PE=1 SV=4
Q92947	GCDH_	Glutaryl-CoA dehydrogenase, mitochondrial OS=Homo sapiens OX=9606 GN=GCDH PE=1 SV=1
Q92973	TNPO1	Transportin-1 OS=Homo sapiens OX=9606 GN=TNPO1 PE=1 SV=2
Q93034	CUL5_	Cullin-5 OS=Homo sapiens OX=9606 GN=CUL5 PE=1 SV=4
Q969X5	ERGI1	Endoplasmic reticulum-Golgi intermediate compartment protein 1 OS=Homo sapiens OX=9606 GN=ERGIC1 PE=1 SV=1
Q969Z0	FAKD4	FAST kinase domain-containing protein 4 OS=Homo sapiens OX=9606 GN=TBRG4 PE=1 SV=1
Q969Z3	MARC2	Mitochondrial amidoxime reducing component 2 OS=Homo sapiens OX=9606 GN=MARC2 PE=1 SV=1
Q96A33	CCD47	Coiled-coil domain-containing protein 47 OS=Homo sapiens OX=9606 GN=CCDC47 PE=1 SV=1
Q96AC1	FERM2	Fermitin family homolog 2 OS=Homo sapiens OX=9606 GN=FERMT2 PE=1 SV=1
Q96AE4	FUBP1	Far upstream element-binding protein 1 OS=Homo sapiens OX=9606 GN=FUBP1 PE=1 SV=3
Q96AG4	LRC59	Leucine-rich repeat-containing protein 59 OS=Homo sapiens OX=9606 GN=LRRC59 PE=1 SV=1
Q96BM9	ARL8A	ADP-ribosylation factor-like protein 8A OS=Homo sapiens OX=9606 GN=ARL8A PE=1 SV=1
Q96BW5	PTER_	Phosphotriesterase-related protein OS=Homo sapiens OX=9606 GN=PTER PE=1 SV=1
Q96C23	GALM_	Aldose 1-epimerase OS=Homo sapiens OX=9606 GN=GALM PE=1 SV=1
Q96CM8	ACSF2	Acyl-CoA synthetase family member 2, mitochondrial OS=Homo sapiens OX=9606 GN=ACSF2 PE=1 SV=2
Q96CN7	ISOC1	Isochorismatase domain-containing protein 1 OS=Homo sapiens OX=9606 GN=ISOC1 PE=1 SV=3
Q96DD0	LRC39	Leucine-rich repeat-containing protein 39 OS=Homo sapiens OX=9606 GN=LRRC39 PE=1 SV=1
Q96EM0	T3HPD	Trans-3-hydroxy-L-proline dehydratase OS=Homo sapiens OX=9606 GN=L3HYPDH PE=1 SV=2
Q96ER9	CCD51	Coiled-coil domain-containing protein 51 OS=Homo sapiens OX=9606 GN=CCDC51 PE=1 SV=2
Q96EY7	PTCD3	Pentatricopeptide repeat domain-containing protein 3, mitochondrial OS=Homo sapiens OX=9606 GN=PTCD3 PE=1 SV=3
Q96GK7	FAH2A	Fumarylacetoacetate hydrolase domain-containing protein 2A OS=Homo sapiens OX=9606 GN=FAHD2A PE=1 SV=1
Q96GZ6	S41A3	Solute carrier family 41 member 3 OS=Homo sapiens OX=9606 GN=SLC41A3 PE=1 SV=2
Q96L96	ALPK3	Alpha-protein kinase 3 OS=Homo sapiens OX=9606 GN=ALPK3 PE=1 SV=2
Q96M27	PRRC1	Protein PRRC1 OS=Homo sapiens OX=9606 GN=PRRC1 PE=1 SV=1
Q96PK6	RBM14	RNA-binding protein 14 OS=Homo sapiens OX=9606 GN=RBM14 PE=1 SV=2
Q96QK1	VPS35	Vacuolar protein sorting-associated protein 35 OS=Homo sapiens OX=9606 GN=VPS35 PE=1 SV=2
Q96RP9	EFGM_	Elongation factor G, mitochondrial OS=Homo sapiens OX=9606 GN=GFM1 PE=1 SV=2
Q96S19	MTL26	Methyltransferase-like 26 OS=Homo sapiens OX=9606 GN=METTL26 PE=1 SV=2
Q99541	PLIN2	Perilipin-2 OS=Homo sapiens OX=9606 GN=PLIN2 PE=1 SV=2
Q99613	EIF3C	Eukaryotic translation initiation factor 3 subunit C OS=Homo sapiens OX=9606 GN=EIF3C PE=1 SV=1
Q99627	CSN8_	COP9 signalosome complex subunit 8 OS=Homo sapiens OX=9606 GN=COPS8 PE=1 SV=1
Q99643	C560_	Succinate dehydrogenase cytochrome b560 subunit, mitochondrial OS=Homo sapiens OX=9606 GN=SDHC PE=1 SV=1
Q99714	HCD2_	3-hydroxyacyl-CoA dehydrogenase type-2 OS=Homo sapiens OX=9606 GN=HSD17B10 PE=1 SV=3
Q99715	COCA1	Collagen alpha-1(XII) chain OS=Homo sapiens OX=9606 GN=COL12A1 PE=1 SV=2
Q99816	TS101	Tumor susceptibility gene 101 protein OS=Homo sapiens OX=9606 GN=TSG101 PE=1 SV=2
Q99832	TCPH_	T-complex protein 1 subunit eta OS=Homo sapiens OX=9606 GN=CCT7 PE=1 SV=2
Q99961	SH3G1	Endophilin-A2 OS=Homo sapiens OX=9606 GN=SH3GL1 PE=1 SV=1
Q9BQA1	MEP50	Methylosome protein 50 OS=Homo sapiens OX=9606 GN=WDR77 PE=1 SV=1
Q9BSH4	TACO1	Translational activator of cytochrome c oxidase 1 OS=Homo sapiens OX=9606 GN=TACO1 PE=1 SV=1
Q9BSL1	UBAC1	Ubiquitin-associated domain-containing protein 1 OS=Homo sapiens OX=9606 GN=UBAC1 PE=1 SV=1
Q9BU89	DOHH_	Deoxyhypusine hydroxylase OS=Homo sapiens OX=9606 GN=DOHH PE=1 SV=1
Q9BUB7	TMM70	Transmembrane protein 70, mitochondrial OS=Homo sapiens OX=9606 GN=TMEM70 PE=1 SV=2
Q9BUE6	ISCA1	Iron-sulfur cluster assembly 1 homolog, mitochondrial OS=Homo sapiens OX=9606 GN=ISCA1 PE=1 SV=1
Q9BV79	MECR_	Enoyl-[acyl-carrier-protein] reductase, mitochondrial OS=Homo sapiens OX=9606 GN=MECR PE=1 SV=2
Q9BVJ7	DUS23	Dual specificity protein phosphatase 23 OS=Homo sapiens OX=9606 GN=DUSP23 PE=1 SV=1
Q9BW30	TPPP3	Tubulin polymerization-promoting protein family member 3 OS=Homo sapiens OX=9606 GN=TPPP3 PE=1 SV=1
Q9BX66	SRBS1	Sorbin and SH3 domain-containing protein 1 OS=Homo sapiens OX=9606 GN=SORBS1 PE=1 SV=3
Q9BXN1	ASPN_	Asporin OS=Homo sapiens OX=9606 GN=ASPN PE=1 SV=2
Q9BXW7	HDHD5	Haloacid dehalogenase-like hydrolase domain-containing 5 OS=Homo sapiens OX=9606 GN=HDHD5 PE=1 SV=1
Q9BYV2	TRI54	Tripartite motif-containing protein 54 OS=Homo sapiens OX=9606 GN=TRIM54 PE=1 SV=3
Q9BYV7	BCDO2	Beta,beta-carotene 9',10'-oxygenase OS=Homo sapiens OX=9606 GN=BCO2 PE=1 SV=5
Q9BZQ8	NIBAN	Protein Niban OS=Homo sapiens OX=9606 GN=FAM129A PE=1 SV=1
Q9C0E2	XPO4_	Exportin-4 OS=Homo sapiens OX=9606 GN=XPO4 PE=1 SV=2
Q9C0E8	LNP_H	Endoplasmic reticulum junction formation protein lunapark OS=Homo sapiens OX=9606 GN=LNPK PE=1 SV=2
Q9GZT9	EGLN1	Egl nine homolog 1 OS=Homo sapiens OX=9606 GN=EGLN1 PE=1 SV=1
Q9GZV4	IF5A2	Eukaryotic translation initiation factor 5A-2 OS=Homo sapiens OX=9606 GN=EIF5A2 PE=1 SV=3
Q9H0N5	PHS2_	Pterin-4-alpha-carbinolamine dehydratase 2 OS=Homo sapiens OX=9606 GN=PCBD2 PE=1 SV=4
Q9H0P0	5NT3A	Cytosolic 5'-nucleotidase 3A OS=Homo sapiens OX=9606 GN=NT5C3A PE=1 SV=3
Q9H0U4	RAB1B	Ras-related protein Rab-1B OS=Homo sapiens OX=9606 GN=RAB1B PE=1 SV=1
Q9H0W9	CK054	Ester hydrolase C11orf54 OS=Homo sapiens OX=9606 GN=C11orf54 PE=1 SV=1
Q9H2J4	PDCL3	Phosducin-like protein 3 OS=Homo sapiens OX=9606 GN=PDCL3 PE=1 SV=1
Q9H479	FN3K_	Fructosamine-3-kinase OS=Homo sapiens OX=9606 GN=FN3K PE=1 SV=1
Q9H488	OFUT1	GDP-fucose protein O-fucosyltransferase 1 OS=Homo sapiens OX=9606 GN=POFUT1 PE=1 SV=1
Q9H4A3	WNK1_	Serine/threonine-protein kinase WNK1 OS=Homo sapiens OX=9606 GN=WNK1 PE=1 SV=2
Q9H4M9	EHD1_	EH domain-containing protein 1 OS=Homo sapiens OX=9606 GN=EHD1 PE=1 SV=2
Q9H5X1	FA96A	MIP18 family protein FAM96A OS=Homo sapiens OX=9606 GN=FAM96A PE=1 SV=1
Q9H7Z7	PGES2	Prostaglandin E synthase 2 OS=Homo sapiens OX=9606 GN=PTGES2 PE=1 SV=1
Q9H993	ARMT1	Protein-glutamate O-methyltransferase OS=Homo sapiens OX=9606 GN=ARMT1 PE=1 SV=1
Q9H9B4	SFXN1	Sideroflexin-1 OS=Homo sapiens OX=9606 GN=SFXN1 PE=1 SV=4
Q9H9P8	L2HDH	L-2-hydroxyglutarate dehydrogenase, mitochondrial OS=Homo sapiens OX=9606 GN=L2HGDH PE=1 SV=3
Q9HAT2	SIAE_	Sialate O-acetylesterase OS=Homo sapiens OX=9606 GN=SIAE PE=1 SV=1
Q9HB07	MYG1_	UPF0160 protein MYG1, mitochondrial OS=Homo sapiens OX=9606 GN=C12orf10 PE=1 SV=2
Q9HBI1	PARVB	Beta-parvin OS=Homo sapiens OX=9606 GN=PARVB PE=1 SV=1
Q9HBL7	PLRKT	Plasminogen receptor (KT) OS=Homo sapiens OX=9606 GN=PLGRKT PE=1 SV=1
Q9HCC0	MCCB_	Methylcrotonoyl-CoA carboxylase beta chain, mitochondrial OS=Homo sapiens OX=9606 GN=MCCC2 PE=1 SV=1
Q9NP81	SYSM_	Serine--tRNA ligase, mitochondrial OS=Homo sapiens OX=9606 GN=SARS2 PE=1 SV=1
Q9NPA0	EMC7_	ER membrane protein complex subunit 7 OS=Homo sapiens OX=9606 GN=EMC7 PE=1 SV=1
Q9NPJ3	ACO13	Acyl-coenzyme A thioesterase 13 OS=Homo sapiens OX=9606 GN=ACOT13 PE=1 SV=1
Q9NQ39	RS10L	Putative 40S ribosomal protein S10-like OS=Homo sapiens OX=9606 GN=RPS10P5 PE=5 SV=1
Q9NQS1	AVEN_	Cell death regulator Aven OS=Homo sapiens OX=9606 GN=AVEN PE=1 SV=1
Q9NR31	SAR1A	GTP-binding protein SAR1a OS=Homo sapiens OX=9606 GN=SAR1A PE=1 SV=1
Q9NSD9	SYFB_	Phenylalanine--tRNA ligase beta subunit OS=Homo sapiens OX=9606 GN=FARSB PE=1 SV=3
Q9NSE4	SYIM_	Isoleucine--tRNA ligase, mitochondrial OS=Homo sapiens OX=9606 GN=IARS2 PE=1 SV=2
Q9NTJ4	MA2C1	Alpha-mannosidase 2C1 OS=Homo sapiens OX=9606 GN=MAN2C1 PE=1 SV=1
Q9NTM9	CUTC_	Copper homeostasis protein cutC homolog OS=Homo sapiens OX=9606 GN=CUTC PE=1 SV=1
Q9NUQ7	UFSP2	Ufm1-specific protease 2 OS=Homo sapiens OX=9606 GN=UFSP2 PE=1 SV=3
Q9NUU7	DD19A	ATP-dependent RNA helicase DDX19A OS=Homo sapiens OX=9606 GN=DDX19A PE=1 SV=1
Q9NVD7	PARVA	Alpha-parvin OS=Homo sapiens OX=9606 GN=PARVA PE=1 SV=1
Q9NVE7	PANK4	Pantothenate kinase 4 OS=Homo sapiens OX=9606 GN=PANK4 PE=1 SV=1
Q9NWV8	BABA1	BRISC and BRCA1-A complex member 1 OS=Homo sapiens OX=9606 GN=BABAM1 PE=1 SV=1
Q9NXA8	SIR5_	NAD-dependent protein deacylase sirtuin-5, mitochondrial OS=Homo sapiens OX=9606 GN=SIRT5 PE=1 SV=2
Q9NY33	DPP3_	Dipeptidyl peptidase 3 OS=Homo sapiens OX=9606 GN=DPP3 PE=1 SV=2
Q9NYL2	M3K20	Mitogen-activated protein kinase kinase kinase 20 OS=Homo sapiens OX=9606 GN=MAP3K20 PE=1 SV=3
Q9NZ08	ERAP1	Endoplasmic reticulum aminopeptidase 1 OS=Homo sapiens OX=9606 GN=ERAP1 PE=1 SV=3
Q9NZN4	EHD2_	EH domain-containing protein 2 OS=Homo sapiens OX=9606 GN=EHD2 PE=1 SV=2
Q9P0J1	PDP1_	[Pyruvate dehydrogenase [acetyl-transferring]]-phosphatase 1, mitochondrial OS=Homo sapiens OX=9606 GN=PDP1 PE=1 SV=3
Q9P0L0	VAPA_	Vesicle-associated membrane protein-associated protein A OS=Homo sapiens OX=9606 GN=VAPA PE=1 SV=3
Q9P2T1	GMPR2	GMP reductase 2 OS=Homo sapiens OX=9606 GN=GMPR2 PE=1 SV=1
Q9UBI1	COMD3	COMM domain-containing protein 3 OS=Homo sapiens OX=9606 GN=COMMD3 PE=1 SV=1
Q9UBI6	GBG12	Guanine nucleotide-binding protein G(I)/G(S)/G(O) subunit gamma-12 OS=Homo sapiens OX=9606 GN=GNG12 PE=1 SV=3
Q9UBQ5	EIF3K	Eukaryotic translation initiation factor 3 subunit K OS=Homo sapiens OX=9606 GN=EIF3K PE=1 SV=1
Q9UBW8	CSN7A	COP9 signalosome complex subunit 7a OS=Homo sapiens OX=9606 GN=COPS7A PE=1 SV=1
Q9UHB9	SRP68	Signal recognition particle subunit SRP68 OS=Homo sapiens OX=9606 GN=SRP68 PE=1 SV=2
Q9UHD8	SEPT9	Septin-9 OS=Homo sapiens OX=9606 GN=SEPT9 PE=1 SV=2
Q9UHY7	ENOPH	Enolase-phosphatase E1 OS=Homo sapiens OX=9606 GN=ENOPH1 PE=1 SV=1
Q9UIA9	XPO7_	Exportin-7 OS=Homo sapiens OX=9606 GN=XPO7 PE=1 SV=3
Q9UJZ1	STML2	Stomatin-like protein 2, mitochondrial OS=Homo sapiens OX=9606 GN=STOML2 PE=1 SV=1
Q9UKP3	ITBP2	Integrin beta-1-binding protein 2 OS=Homo sapiens OX=9606 GN=ITGB1BP2 PE=1 SV=1
Q9UKU7	ACAD8	Isobutyryl-CoA dehydrogenase, mitochondrial OS=Homo sapiens OX=9606 GN=ACAD8 PE=1 SV=1
Q9UKV8	AGO2_	Protein argonaute-2 OS=Homo sapiens OX=9606 GN=AGO2 PE=1 SV=3
Q9ULA0	DNPEP	Aspartyl aminopeptidase OS=Homo sapiens OX=9606 GN=DNPEP PE=1 SV=1
Q9UMX0	UBQL1	Ubiquilin-1 OS=Homo sapiens OX=9606 GN=UBQLN1 PE=1 SV=2
Q9UN37	VPS4A	Vacuolar protein sorting-associated protein 4A OS=Homo sapiens OX=9606 GN=VPS4A PE=1 SV=1
Q9UPE1	SRPK3	SRSF protein kinase 3 OS=Homo sapiens OX=9606 GN=SRPK3 PE=1 SV=2
Q9UQM7	KCC2A	Calcium/calmodulin-dependent protein kinase type II subunit alpha OS=Homo sapiens OX=9606 GN=CAMK2A PE=1 SV=2
Q9Y224	RTRAF	RNA transcription, translation and transport factor protein OS=Homo sapiens OX=9606 GN=RTRAF PE=1 SV=1
Q9Y276	BCS1_	Mitochondrial chaperone BCS1 OS=Homo sapiens OX=9606 GN=BCS1L PE=1 SV=1
Q9Y2Q3	GSTK1	Glutathione S-transferase kappa 1 OS=Homo sapiens OX=9606 GN=GSTK1 PE=1 SV=3
Q9Y2Z0	SGT1_	Protein SGT1 homolog OS=Homo sapiens OX=9606 GN=SUGT1 PE=1 SV=3
Q9Y305	ACOT9	Acyl-coenzyme A thioesterase 9, mitochondrial OS=Homo sapiens OX=9606 GN=ACOT9 PE=1 SV=2
Q9Y316	MEMO1	Protein MEMO1 OS=Homo sapiens OX=9606 GN=MEMO1 PE=1 SV=1
Q9Y376	CAB39	Calcium-binding protein 39 OS=Homo sapiens OX=9606 GN=CAB39 PE=1 SV=1
Q9Y3B8	ORN_H	Oligoribonuclease, mitochondrial OS=Homo sapiens OX=9606 GN=REXO2 PE=1 SV=3
Q9Y3F4	STRAP	Serine-threonine kinase receptor-associated protein OS=Homo sapiens OX=9606 GN=STRAP PE=1 SV=1
Q9Y490	TLN1_	Talin-1 OS=Homo sapiens OX=9606 GN=TLN1 PE=1 SV=3
Q9Y4E8	UBP15	Ubiquitin carboxyl-terminal hydrolase 15 OS=Homo sapiens OX=9606 GN=USP15 PE=1 SV=3
Q9Y4G6	TLN2_	Talin-2 OS=Homo sapiens OX=9606 GN=TLN2 PE=1 SV=4
Q9Y4L1	HYOU1	Hypoxia up-regulated protein 1 OS=Homo sapiens OX=9606 GN=HYOU1 PE=1 SV=1
Q9Y4W6	AFG32	AFG3-like protein 2 OS=Homo sapiens OX=9606 GN=AFG3L2 PE=1 SV=2
Q9Y4X5	ARI1_	E3 ubiquitin-protein ligase ARIH1 OS=Homo sapiens OX=9606 GN=ARIH1 PE=1 SV=2
Q9Y4Z0	LSM4_	U6 snRNA-associated Sm-like protein LSm4 OS=Homo sapiens OX=9606 GN=LSM4 PE=1 SV=1
Q9Y5J7	TIM9_	Mitochondrial import inner membrane translocase subunit Tim9 OS=Homo sapiens OX=9606 GN=TIMM9 PE=1 SV=1
Q9Y5L4	TIM13	Mitochondrial import inner membrane translocase subunit Tim13 OS=Homo sapiens OX=9606 GN=TIMM13 PE=1 SV=1
Q9Y5X1	SNX9_	Sorting nexin-9 OS=Homo sapiens OX=9606 GN=SNX9 PE=1 SV=1
Q9Y5Y2	NUBP2	Cytosolic Fe-S cluster assembly factor NUBP2 OS=Homo sapiens OX=9606 GN=NUBP2 PE=1 SV=1
Q9Y6C2	EMIL1	EMILIN-1 OS=Homo sapiens OX=9606 GN=EMILIN1 PE=1 SV=3
A5YKK6	CNOT1	CCR4-NOT transcription complex subunit 1 OS=Homo sapiens OX=9606 GN=CNOT1 PE=1 SV=2
O00116	ADAS_	Alkyldihydroxyacetonephosphate synthase, peroxisomal OS=Homo sapiens OX=9606 GN=AGPS PE=1 SV=1
O00233	PSMD9	26S proteasome non-ATPase regulatory subunit 9 OS=Homo sapiens OX=9606 GN=PSMD9 PE=1 SV=3
O14709	ZN197	Zinc finger protein 197 OS=Homo sapiens OX=9606 GN=ZNF197 PE=2 SV=1
O15120	PLCB_	1-acyl-sn-glycerol-3-phosphate acyltransferase beta OS=Homo sapiens OX=9606 GN=AGPAT2 PE=1 SV=1
O15230	LAMA5	Laminin subunit alpha-5 OS=Homo sapiens OX=9606 GN=LAMA5 PE=1 SV=8
O43242	PSMD3	26S proteasome non-ATPase regulatory subunit 3 OS=Homo sapiens OX=9606 GN=PSMD3 PE=1 SV=2
O43301	HS12A	Heat shock 70 kDa protein 12A OS=Homo sapiens OX=9606 GN=HSPA12A PE=1 SV=2
O43390	HNRPR	Heterogeneous nuclear ribonucleoprotein R OS=Homo sapiens OX=9606 GN=HNRNPR PE=1 SV=1
O43633	CHM2A	Charged multivesicular body protein 2a OS=Homo sapiens OX=9606 GN=CHMP2A PE=1 SV=1
O43776	SYNC_	Asparagine--tRNA ligase, cytoplasmic OS=Homo sapiens OX=9606 GN=NARS PE=1 SV=1
O43847	NRDC_	Nardilysin OS=Homo sapiens OX=9606 GN=NRDC PE=1 SV=2
O60313	OPA1_	Dynamin-like 120 kDa protein, mitochondrial OS=Homo sapiens OX=9606 GN=OPA1 PE=1 SV=3
O60333	KIF1B	Kinesin-like protein KIF1B OS=Homo sapiens OX=9606 GN=KIF1B PE=1 SV=5
O60784	TOM1_	Target of Myb protein 1 OS=Homo sapiens OX=9606 GN=TOM1 PE=1 SV=2
O60884	DNJA2	DnaJ homolog subfamily A member 2 OS=Homo sapiens OX=9606 GN=DNAJA2 PE=1 SV=1
O75131	CPNE3	Copine-3 OS=Homo sapiens OX=9606 GN=CPNE3 PE=1 SV=1
O75339	CILP1	Cartilage intermediate layer protein 1 OS=Homo sapiens OX=9606 GN=CILP PE=1 SV=4
O75431	MTX2_	Metaxin-2 OS=Homo sapiens OX=9606 GN=MTX2 PE=1 SV=1
O75533	SF3B1	Splicing factor 3B subunit 1 OS=Homo sapiens OX=9606 GN=SF3B1 PE=1 SV=3
O75534	CSDE1	Cold shock domain-containing protein E1 OS=Homo sapiens OX=9606 GN=CSDE1 PE=1 SV=2
O75569	PRKRA	Interferon-inducible double-stranded RNA-dependent protein kinase activator A OS=Homo sapiens OX=9606 GN=PRKRA PE=1 SV=1
O75874	IDHC_	Isocitrate dehydrogenase [NADP] cytoplasmic OS=Homo sapiens OX=9606 GN=IDH1 PE=1 SV=2
O75935	DCTN3	Dynactin subunit 3 OS=Homo sapiens OX=9606 GN=DCTN3 PE=1 SV=1
O75937	DNJC8	DnaJ homolog subfamily C member 8 OS=Homo sapiens OX=9606 GN=DNAJC8 PE=1 SV=2
O75955	FLOT1	Flotillin-1 OS=Homo sapiens OX=9606 GN=FLOT1 PE=1 SV=3
O94832	MYO1D	Unconventional myosin-Id OS=Homo sapiens OX=9606 GN=MYO1D PE=1 SV=2
O94905	ERLN2	Erlin-2 OS=Homo sapiens OX=9606 GN=ERLIN2 PE=1 SV=1
O95155	UBE4B	Ubiquitin conjugation factor E4 B OS=Homo sapiens OX=9606 GN=UBE4B PE=1 SV=1
O95372	LYPA2	Acyl-protein thioesterase 2 OS=Homo sapiens OX=9606 GN=LYPLA2 PE=1 SV=1
O95630	STABP	STAM-binding protein OS=Homo sapiens OX=9606 GN=STAMBP PE=1 SV=1
O95721	SNP29	Synaptosomal-associated protein 29 OS=Homo sapiens OX=9606 GN=SNAP29 PE=1 SV=1
O95793	STAU1	Double-stranded RNA-binding protein Staufen homolog 1 OS=Homo sapiens OX=9606 GN=STAU1 PE=1 SV=2
O96005	CLPT1	Cleft lip and palate transmembrane protein 1 OS=Homo sapiens OX=9606 GN=CLPTM1 PE=1 SV=1
O96011	PX11B	Peroxisomal membrane protein 11B OS=Homo sapiens OX=9606 GN=PEX11B PE=1 SV=1
P00367	DHE3_	Glutamate dehydrogenase 1, mitochondrial OS=Homo sapiens OX=9606 GN=GLUD1 PE=1 SV=2
P00813	ADA_H	Adenosine deaminase OS=Homo sapiens OX=9606 GN=ADA PE=1 SV=3
P01031	CO5_H	Complement C5 OS=Homo sapiens OX=9606 GN=C5 PE=1 SV=4
P01112	RASH_	GTPase HRas OS=Homo sapiens OX=9606 GN=HRAS PE=1 SV=1
P02461	CO3A1	Collagen alpha-1(III) chain OS=Homo sapiens OX=9606 GN=COL3A1 PE=1 SV=4
P02655	APOC2	Apolipoprotein C-II OS=Homo sapiens OX=9606 GN=APOC2 PE=1 SV=1
P02743	SAMP_	Serum amyloid P-component OS=Homo sapiens OX=9606 GN=APCS PE=1 SV=2
P02748	CO9_H	Complement component C9 OS=Homo sapiens OX=9606 GN=C9 PE=1 SV=2
P02751	FINC_	Fibronectin OS=Homo sapiens OX=9606 GN=FN1 PE=1 SV=4
P04196	HRG_H	Histidine-rich glycoprotein OS=Homo sapiens OX=9606 GN=HRG PE=1 SV=1
P05023	AT1A1	Sodium/potassium-transporting ATPase subunit alpha-1 OS=Homo sapiens OX=9606 GN=ATP1A1 PE=1 SV=1
P05109	S10A8	Protein S100-A8 OS=Homo sapiens OX=9606 GN=S100A8 PE=1 SV=1
P07196	NFL_H	Neurofilament light polypeptide OS=Homo sapiens OX=9606 GN=NEFL PE=1 SV=3
P07327	ADH1A	Alcohol dehydrogenase 1A OS=Homo sapiens OX=9606 GN=ADH1A PE=1 SV=2
P07384	CAN1_	Calpain-1 catalytic subunit OS=Homo sapiens OX=9606 GN=CAPN1 PE=1 SV=1
P07942	LAMB1	Laminin subunit beta-1 OS=Homo sapiens OX=9606 GN=LAMB1 PE=1 SV=2
P08621	RU17_	U1 small nuclear ribonucleoprotein 70 kDa OS=Homo sapiens OX=9606 GN=SNRNP70 PE=1 SV=2
P09601	HMOX1	Heme oxygenase 1 OS=Homo sapiens OX=9606 GN=HMOX1 PE=1 SV=1
P0DOX8	IGL1_	Immunoglobulin lambda-1 light chain OS=Homo sapiens OX=9606 PE=1 SV=1
P10636	TAU_H	Microtubule-associated protein tau OS=Homo sapiens OX=9606 GN=MAPT PE=1 SV=5
P11047	LAMC1	Laminin subunit gamma-1 OS=Homo sapiens OX=9606 GN=LAMC1 PE=1 SV=3
P11055	MYH3_	Myosin-3 OS=Homo sapiens OX=9606 GN=MYH3 PE=1 SV=3
P11171	41_HU	Protein 4.1 OS=Homo sapiens OX=9606 GN=EPB41 PE=1 SV=4
P12270	TPR_H	Nucleoprotein TPR OS=Homo sapiens OX=9606 GN=TPR PE=1 SV=3
P12694	ODBA_	2-oxoisovalerate dehydrogenase subunit alpha, mitochondrial OS=Homo sapiens OX=9606 GN=BCKDHA PE=1 SV=2
P12955	PEPD_	Xaa-Pro dipeptidase OS=Homo sapiens OX=9606 GN=PEPD PE=1 SV=3
P18085	ARF4_	ADP-ribosylation factor 4 OS=Homo sapiens OX=9606 GN=ARF4 PE=1 SV=3
P20042	IF2B_	Eukaryotic translation initiation factor 2 subunit 2 OS=Homo sapiens OX=9606 GN=EIF2S2 PE=1 SV=2
P20962	PTMS_	Parathymosin OS=Homo sapiens OX=9606 GN=PTMS PE=1 SV=2
P21980	TGM2_	Protein-glutamine gamma-glutamyltransferase 2 OS=Homo sapiens OX=9606 GN=TGM2 PE=1 SV=2
P22033	MUTA_	Methylmalonyl-CoA mutase, mitochondrial OS=Homo sapiens OX=9606 GN=MUT PE=1 SV=4
P22897	MRC1_	Macrophage mannose receptor 1 OS=Homo sapiens OX=9606 GN=MRC1 PE=1 SV=1
P23142	FBLN1	Fibulin-1 OS=Homo sapiens OX=9606 GN=FBLN1 PE=1 SV=4
P23786	CPT2_	Carnitine O-palmitoyltransferase 2, mitochondrial OS=Homo sapiens OX=9606 GN=CPT2 PE=1 SV=2
P27797	CALR_	Calreticulin OS=Homo sapiens OX=9606 GN=CALR PE=1 SV=1
P29373	RABP2	Cellular retinoic acid-binding protein 2 OS=Homo sapiens OX=9606 GN=CRABP2 PE=1 SV=2
P29972	AQP1_	Aquaporin-1 OS=Homo sapiens OX=9606 GN=AQP1 PE=1 SV=3
P30040	ERP29	Endoplasmic reticulum resident protein 29 OS=Homo sapiens OX=9606 GN=ERP29 PE=1 SV=4
P30533	AMRP_	Alpha-2-macroglobulin receptor-associated protein OS=Homo sapiens OX=9606 GN=LRPAP1 PE=1 SV=1
P31146	COR1A	Coronin-1A OS=Homo sapiens OX=9606 GN=CORO1A PE=1 SV=4
P31629	ZEP2_	Transcription factor HIVEP2 OS=Homo sapiens OX=9606 GN=HIVEP2 PE=1 SV=2
P34931	HS71L	Heat shock 70 kDa protein 1-like OS=Homo sapiens OX=9606 GN=HSPA1L PE=1 SV=2
P35222	CTNB1	Catenin beta-1 OS=Homo sapiens OX=9606 GN=CTNNB1 PE=1 SV=1
P35527	K1C9_	Keratin, type I cytoskeletal 9 OS=Homo sapiens OX=9606 GN=KRT9 PE=1 SV=3
P35606	COPB2	Coatomer subunit beta' OS=Homo sapiens OX=9606 GN=COPB2 PE=1 SV=2
P36404	ARL2_	ADP-ribosylation factor-like protein 2 OS=Homo sapiens OX=9606 GN=ARL2 PE=1 SV=4
P36955	PEDF_	Pigment epithelium-derived factor OS=Homo sapiens OX=9606 GN=SERPINF1 PE=1 SV=4
P36969	GPX4_	Phospholipid hydroperoxide glutathione peroxidase OS=Homo sapiens OX=9606 GN=GPX4 PE=1 SV=3
P36980	FHR2_	Complement factor H-related protein 2 OS=Homo sapiens OX=9606 GN=CFHR2 PE=1 SV=1
P40261	NNMT_	Nicotinamide N-methyltransferase OS=Homo sapiens OX=9606 GN=NNMT PE=1 SV=1
P45974	UBP5_	Ubiquitin carboxyl-terminal hydrolase 5 OS=Homo sapiens OX=9606 GN=USP5 PE=1 SV=2
P46734	MP2K3	Dual specificity mitogen-activated protein kinase kinase 3 OS=Homo sapiens OX=9606 GN=MAP2K3 PE=1 SV=2
P48444	COPD_	Coatomer subunit delta OS=Homo sapiens OX=9606 GN=ARCN1 PE=1 SV=1
P49458	SRP09	Signal recognition particle 9 kDa protein OS=Homo sapiens OX=9606 GN=SRP9 PE=1 SV=2
P50402	EMD_H	Emerin OS=Homo sapiens OX=9606 GN=EMD PE=1 SV=1
P50453	SPB9_	Serpin B9 OS=Homo sapiens OX=9606 GN=SERPINB9 PE=1 SV=1
P51809	VAMP7	Vesicle-associated membrane protein 7 OS=Homo sapiens OX=9606 GN=VAMP7 PE=1 SV=3
P52597	HNRPF	Heterogeneous nuclear ribonucleoprotein F OS=Homo sapiens OX=9606 GN=HNRNPF PE=1 SV=3
P52888	THOP1	Thimet oligopeptidase OS=Homo sapiens OX=9606 GN=THOP1 PE=1 SV=2
P53621	COPA_	Coatomer subunit alpha OS=Homo sapiens OX=9606 GN=COPA PE=1 SV=2
P53990	IST1_	IST1 homolog OS=Homo sapiens OX=9606 GN=IST1 PE=1 SV=1
P54105	ICLN_	Methylosome subunit pICln OS=Homo sapiens OX=9606 GN=CLNS1A PE=1 SV=1
P54619	AAKG1	5'-AMP-activated protein kinase subunit gamma-1 OS=Homo sapiens OX=9606 GN=PRKAG1 PE=1 SV=1
P55039	DRG2_	Developmentally-regulated GTP-binding protein 2 OS=Homo sapiens OX=9606 GN=DRG2 PE=1 SV=1
P55196	AFAD_	Afadin OS=Homo sapiens OX=9606 GN=AFDN PE=1 SV=3
P56199	ITA1_	Integrin alpha-1 OS=Homo sapiens OX=9606 GN=ITGA1 PE=1 SV=2
P61158	ARP3_	Actin-related protein 3 OS=Homo sapiens OX=9606 GN=ACTR3 PE=1 SV=3
P61923	COPZ1	Coatomer subunit zeta-1 OS=Homo sapiens OX=9606 GN=COPZ1 PE=1 SV=1
P62195	PRS8_	26S proteasome regulatory subunit 8 OS=Homo sapiens OX=9606 GN=PSMC5 PE=1 SV=1
P62253	UB2G1	Ubiquitin-conjugating enzyme E2 G1 OS=Homo sapiens OX=9606 GN=UBE2G1 PE=1 SV=3
P62333	PRS10	26S proteasome regulatory subunit 10B OS=Homo sapiens OX=9606 GN=PSMC6 PE=1 SV=1
P63098	CANB1	Calcineurin subunit B type 1 OS=Homo sapiens OX=9606 GN=PPP3R1 PE=1 SV=2
P78318	IGBP1	Immunoglobulin-binding protein 1 OS=Homo sapiens OX=9606 GN=IGBP1 PE=1 SV=1
P82675	RT05_	28S ribosomal protein S5, mitochondrial OS=Homo sapiens OX=9606 GN=MRPS5 PE=1 SV=2
P84077	ARF1_	ADP-ribosylation factor 1 OS=Homo sapiens OX=9606 GN=ARF1 PE=1 SV=2
P84090	ERH_H	Enhancer of rudimentary homolog OS=Homo sapiens OX=9606 GN=ERH PE=1 SV=1
Q00577	PURA_	Transcriptional activator protein Pur-alpha OS=Homo sapiens OX=9606 GN=PURA PE=1 SV=2
Q00839	HNRPU	Heterogeneous nuclear ribonucleoprotein U OS=Homo sapiens OX=9606 GN=HNRNPU PE=1 SV=6
Q01804	OTUD4	OTU domain-containing protein 4 OS=Homo sapiens OX=9606 GN=OTUD4 PE=1 SV=4
Q02818	NUCB1	Nucleobindin-1 OS=Homo sapiens OX=9606 GN=NUCB1 PE=1 SV=4
Q04917	1433F	14-3-3 protein eta OS=Homo sapiens OX=9606 GN=YWHAH PE=1 SV=4
Q05682	CALD1	Caldesmon OS=Homo sapiens OX=9606 GN=CALD1 PE=1 SV=3
Q06124	PTN11	Tyrosine-protein phosphatase non-receptor type 11 OS=Homo sapiens OX=9606 GN=PTPN11 PE=1 SV=2
Q07866	KLC1_	Kinesin light chain 1 OS=Homo sapiens OX=9606 GN=KLC1 PE=1 SV=2
Q08209	PP2BA	Serine/threonine-protein phosphatase 2B catalytic subunit alpha isoform OS=Homo sapiens OX=9606 GN=PPP3CA PE=1 SV=1
Q08357	S20A2	Sodium-dependent phosphate transporter 2 OS=Homo sapiens OX=9606 GN=SLC20A2 PE=1 SV=1
Q08378	GOGA3	Golgin subfamily A member 3 OS=Homo sapiens OX=9606 GN=GOLGA3 PE=1 SV=2
Q08AM6	VAC14	Protein VAC14 homolog OS=Homo sapiens OX=9606 GN=VAC14 PE=1 SV=1
Q0ZGT2	NEXN_	Nexilin OS=Homo sapiens OX=9606 GN=NEXN PE=1 SV=1
Q10713	MPPA_	Mitochondrial-processing peptidase subunit alpha OS=Homo sapiens OX=9606 GN=PMPCA PE=1 SV=2
Q12988	HSPB3	Heat shock protein beta-3 OS=Homo sapiens OX=9606 GN=HSPB3 PE=1 SV=2
Q13439	GOGA4	Golgin subfamily A member 4 OS=Homo sapiens OX=9606 GN=GOLGA4 PE=1 SV=1
Q13442	HAP28	28 kDa heat- and acid-stable phosphoprotein OS=Homo sapiens OX=9606 GN=PDAP1 PE=1 SV=1
Q13564	ULA1_	NEDD8-activating enzyme E1 regulatory subunit OS=Homo sapiens OX=9606 GN=NAE1 PE=1 SV=1
Q13618	CUL3_	Cullin-3 OS=Homo sapiens OX=9606 GN=CUL3 PE=1 SV=2
Q13627	DYR1A	Dual specificity tyrosine-phosphorylation-regulated kinase 1A OS=Homo sapiens OX=9606 GN=DYRK1A PE=1 SV=2
Q13976	KGP1_	cGMP-dependent protein kinase 1 OS=Homo sapiens OX=9606 GN=PRKG1 PE=1 SV=3
Q14195	DPYL3	Dihydropyrimidinase-related protein 3 OS=Homo sapiens OX=9606 GN=DPYSL3 PE=1 SV=1
Q14642	I5P1_	Type I inositol 1,4,5-trisphosphate 5-phosphatase OS=Homo sapiens OX=9606 GN=INPP5A PE=1 SV=1
Q14919	NC2A_	Dr1-associated corepressor OS=Homo sapiens OX=9606 GN=DRAP1 PE=1 SV=3
Q14CX7	NAA25	N-alpha-acetyltransferase 25, NatB auxiliary subunit OS=Homo sapiens OX=9606 GN=NAA25 PE=1 SV=1
Q15020	SART3	Squamous cell carcinoma antigen recognized by T-cells 3 OS=Homo sapiens OX=9606 GN=SART3 PE=1 SV=1
Q15154	PCM1_	Pericentriolar material 1 protein OS=Homo sapiens OX=9606 GN=PCM1 PE=1 SV=5
Q15185	TEBP_	Prostaglandin E synthase 3 OS=Homo sapiens OX=9606 GN=PTGES3 PE=1 SV=1
Q15366	PCBP2	Poly(rC)-binding protein 2 OS=Homo sapiens OX=9606 GN=PCBP2 PE=1 SV=1
Q16666	IF16_	Gamma-interferon-inducible protein 16 OS=Homo sapiens OX=9606 GN=IFI16 PE=1 SV=3
Q32MK0	MYLK3	Myosin light chain kinase 3 OS=Homo sapiens OX=9606 GN=MYLK3 PE=1 SV=3
Q3ZCQ8	TIM50	Mitochondrial import inner membrane translocase subunit TIM50 OS=Homo sapiens OX=9606 GN=TIMM50 PE=1 SV=2
Q52LJ0	FA98B	Protein FAM98B OS=Homo sapiens OX=9606 GN=FAM98B PE=1 SV=1
Q53GQ0	DHB12	Very-long-chain 3-oxoacyl-CoA reductase OS=Homo sapiens OX=9606 GN=HSD17B12 PE=1 SV=2
Q5F1R6	DJC21	DnaJ homolog subfamily C member 21 OS=Homo sapiens OX=9606 GN=DNAJC21 PE=1 SV=2
Q5MNZ9	WIPI1	WD repeat domain phosphoinositide-interacting protein 1 OS=Homo sapiens OX=9606 GN=WIPI1 PE=1 SV=3
Q5T2T1	MPP7_	MAGUK p55 subfamily member 7 OS=Homo sapiens OX=9606 GN=MPP7 PE=1 SV=1
Q66LE6	2ABD_	Serine/threonine-protein phosphatase 2A 55 kDa regulatory subunit B delta isoform OS=Homo sapiens OX=9606 GN=PPP2R2D PE=1 SV=1
Q6DN90	IQEC1	IQ motif and SEC7 domain-containing protein 1 OS=Homo sapiens OX=9606 GN=IQSEC1 PE=1 SV=1
Q6ICL3	TNG2_	Transport and Golgi organization protein 2 homolog OS=Homo sapiens OX=9606 GN=TANGO2 PE=1 SV=1
Q6P1N0	C2D1A	Coiled-coil and C2 domain-containing protein 1A OS=Homo sapiens OX=9606 GN=CC2D1A PE=1 SV=1
Q6P4A7	SFXN4	Sideroflexin-4 OS=Homo sapiens OX=9606 GN=SFXN4 PE=1 SV=1
Q6PKG0	LARP1	La-related protein 1 OS=Homo sapiens OX=9606 GN=LARP1 PE=1 SV=2
Q6WCQ1	MPRIP	Myosin phosphatase Rho-interacting protein OS=Homo sapiens OX=9606 GN=MPRIP PE=1 SV=3
Q7KZF4	SND1_	Staphylococcal nuclease domain-containing protein 1 OS=Homo sapiens OX=9606 GN=SND1 PE=1 SV=1
Q7Z2K6	ERMP1	Endoplasmic reticulum metallopeptidase 1 OS=Homo sapiens OX=9606 GN=ERMP1 PE=1 SV=2
Q7Z3Z0	K1C25	Keratin, type I cytoskeletal 25 OS=Homo sapiens OX=9606 GN=KRT25 PE=1 SV=1
Q7Z7B0	FLIP1	Filamin-A-interacting protein 1 OS=Homo sapiens OX=9606 GN=FILIP1 PE=1 SV=1
Q86TI2	DPP9_	Dipeptidyl peptidase 9 OS=Homo sapiens OX=9606 GN=DPP9 PE=1 SV=3
Q86TV6	TTC7B	Tetratricopeptide repeat protein 7B OS=Homo sapiens OX=9606 GN=TTC7B PE=1 SV=3
Q86UE4	LYRIC	Protein LYRIC OS=Homo sapiens OX=9606 GN=MTDH PE=1 SV=2
Q86UP2	KTN1_	Kinectin OS=Homo sapiens OX=9606 GN=KTN1 PE=1 SV=1
Q86WA6	BPHL_	Valacyclovir hydrolase OS=Homo sapiens OX=9606 GN=BPHL PE=1 SV=1
Q8IV38	ANKY2	Ankyrin repeat and MYND domain-containing protein 2 OS=Homo sapiens OX=9606 GN=ANKMY2 PE=1 SV=1
Q8N1G4	LRC47	Leucine-rich repeat-containing protein 47 OS=Homo sapiens OX=9606 GN=LRRC47 PE=1 SV=1
Q8N490	PNKD_	Probable hydrolase PNKD OS=Homo sapiens OX=9606 GN=PNKD PE=1 SV=2
Q8N7H5	PAF1_	RNA polymerase II-associated factor 1 homolog OS=Homo sapiens OX=9606 GN=PAF1 PE=1 SV=2
Q8N961	ABTB2	Ankyrin repeat and BTB/POZ domain-containing protein 2 OS=Homo sapiens OX=9606 GN=ABTB2 PE=2 SV=2
Q8N9N8	EIF1A	Probable RNA-binding protein EIF1AD OS=Homo sapiens OX=9606 GN=EIF1AD PE=1 SV=1
Q8TD22	SFXN5	Sideroflexin-5 OS=Homo sapiens OX=9606 GN=SFXN5 PE=1 SV=1
Q8WUY1	THEM6	Protein THEM6 OS=Homo sapiens OX=9606 GN=THEM6 PE=1 SV=2
Q8WVT3	TPC12	Trafficking protein particle complex subunit 12 OS=Homo sapiens OX=9606 GN=TRAPPC12 PE=1 SV=3
Q8WXK1	ASB15	Ankyrin repeat and SOCS box protein 15 OS=Homo sapiens OX=9606 GN=ASB15 PE=2 SV=3
Q92599	SEPT8	Septin-8 OS=Homo sapiens OX=9606 GN=SEPT8 PE=1 SV=4
Q92600	CNOT9	CCR4-NOT transcription complex subunit 9 OS=Homo sapiens OX=9606 GN=CNOT9 PE=1 SV=1
Q92614	MY18A	Unconventional myosin-XVIIIa OS=Homo sapiens OX=9606 GN=MYO18A PE=1 SV=3
Q92636	FAN_H	Protein FAN OS=Homo sapiens OX=9606 GN=NSMAF PE=1 SV=2
Q92665	RT31_	28S ribosomal protein S31, mitochondrial OS=Homo sapiens OX=9606 GN=MRPS31 PE=1 SV=3
Q93009	UBP7_	Ubiquitin carboxyl-terminal hydrolase 7 OS=Homo sapiens OX=9606 GN=USP7 PE=1 SV=2
Q93083	MT1L_	Metallothionein-1L OS=Homo sapiens OX=9606 GN=MT1L PE=2 SV=1
Q96A26	F162A	Protein FAM162A OS=Homo sapiens OX=9606 GN=FAM162A PE=1 SV=2
Q96A72	MGN2_	Protein mago nashi homolog 2 OS=Homo sapiens OX=9606 GN=MAGOHB PE=1 SV=1
Q96HY6	DDRGK	DDRGK domain-containing protein 1 OS=Homo sapiens OX=9606 GN=DDRGK1 PE=1 SV=2
Q96PQ5	IPP2L	Putative protein phosphatase inhibitor 2-like protein 1 OS=Homo sapiens OX=9606 GN=PPP1R2P1 PE=5 SV=1
Q96RL7	VP13A	Vacuolar protein sorting-associated protein 13A OS=Homo sapiens OX=9606 GN=VPS13A PE=1 SV=2
Q96SU4	OSBL9	Oxysterol-binding protein-related protein 9 OS=Homo sapiens OX=9606 GN=OSBPL9 PE=1 SV=2
Q99447	PCY2_	Ethanolamine-phosphate cytidylyltransferase OS=Homo sapiens OX=9606 GN=PCYT2 PE=1 SV=1
Q99459	CDC5L	Cell division cycle 5-like protein OS=Homo sapiens OX=9606 GN=CDC5L PE=1 SV=2
Q99460	PSMD1	26S proteasome non-ATPase regulatory subunit 1 OS=Homo sapiens OX=9606 GN=PSMD1 PE=1 SV=2
Q99622	C10_H	Protein C10 OS=Homo sapiens OX=9606 GN=C12orf57 PE=1 SV=1
Q99666	RGPD5	RANBP2-like and GRIP domain-containing protein 5/6 OS=Homo sapiens OX=9606 GN=RGPD5 PE=1 SV=3
Q99805	TM9S2	Transmembrane 9 superfamily member 2 OS=Homo sapiens OX=9606 GN=TM9SF2 PE=1 SV=1
Q99996	AKAP9	A-kinase anchor protein 9 OS=Homo sapiens OX=9606 GN=AKAP9 PE=1 SV=4
Q9BPX6	MICU1	Calcium uptake protein 1, mitochondrial OS=Homo sapiens OX=9606 GN=MICU1 PE=1 SV=1
Q9BPZ7	SIN1_	Target of rapamycin complex 2 subunit MAPKAP1 OS=Homo sapiens OX=9606 GN=MAPKAP1 PE=1 SV=2
Q9BQS8	FYCO1	FYVE and coiled-coil domain-containing protein 1 OS=Homo sapiens OX=9606 GN=FYCO1 PE=1 SV=3
Q9BRG1	VPS25	Vacuolar protein-sorting-associated protein 25 OS=Homo sapiens OX=9606 GN=VPS25 PE=1 SV=1
Q9BSY4	CHCH5	Coiled-coil-helix-coiled-coil-helix domain-containing protein 5 OS=Homo sapiens OX=9606 GN=CHCHD5 PE=1 SV=1
Q9BVV2	FND11	Fibronectin type III domain-containing protein 11 OS=Homo sapiens OX=9606 GN=FNDC11 PE=1 SV=1
Q9BWJ5	SF3B5	Splicing factor 3B subunit 5 OS=Homo sapiens OX=9606 GN=SF3B5 PE=1 SV=1
Q9BXK5	B2L13	Bcl-2-like protein 13 OS=Homo sapiens OX=9606 GN=BCL2L13 PE=1 SV=1
Q9BXR0	TGT_H	Queuine tRNA-ribosyltransferase catalytic subunit 1 OS=Homo sapiens OX=9606 GN=QTRT1 PE=1 SV=3
Q9BXS1	IDI2_	Isopentenyl-diphosphate delta-isomerase 2 OS=Homo sapiens OX=9606 GN=IDI2 PE=1 SV=1
Q9H078	CLPB_	Caseinolytic peptidase B protein homolog OS=Homo sapiens OX=9606 GN=CLPB PE=1 SV=1
Q9H0B6	KLC2_	Kinesin light chain 2 OS=Homo sapiens OX=9606 GN=KLC2 PE=1 SV=1
Q9H0Q0	FA49A	Protein FAM49A OS=Homo sapiens OX=9606 GN=FAM49A PE=2 SV=1
Q9H1K0	RBNS5	Rabenosyn-5 OS=Homo sapiens OX=9606 GN=RBSN PE=1 SV=2
Q9H2H8	PPIL3	Peptidyl-prolyl cis-trans isomerase-like 3 OS=Homo sapiens OX=9606 GN=PPIL3 PE=1 SV=1
Q9H2U2	IPYR2	Inorganic pyrophosphatase 2, mitochondrial OS=Homo sapiens OX=9606 GN=PPA2 PE=1 SV=2
Q9H4I3	TRABD	TraB domain-containing protein OS=Homo sapiens OX=9606 GN=TRABD PE=1 SV=1
Q9H845	ACAD9	Acyl-CoA dehydrogenase family member 9, mitochondrial OS=Homo sapiens OX=9606 GN=ACAD9 PE=1 SV=1
Q9H8L6	MMRN2	Multimerin-2 OS=Homo sapiens OX=9606 GN=MMRN2 PE=1 SV=2
Q9H9G7	AGO3_	Protein argonaute-3 OS=Homo sapiens OX=9606 GN=AGO3 PE=1 SV=2
Q9H9Q2	CSN7B	COP9 signalosome complex subunit 7b OS=Homo sapiens OX=9606 GN=COPS7B PE=1 SV=1
Q9HBL0	TENS1	Tensin-1 OS=Homo sapiens OX=9606 GN=TNS1 PE=1 SV=2
Q9NP79	VTA1_	Vacuolar protein sorting-associated protein VTA1 homolog OS=Homo sapiens OX=9606 GN=VTA1 PE=1 SV=1
Q9NQR4	NIT2_	Omega-amidase NIT2 OS=Homo sapiens OX=9606 GN=NIT2 PE=1 SV=1
Q9NR28	DBLOH	Diablo homolog, mitochondrial OS=Homo sapiens OX=9606 GN=DIABLO PE=1 SV=1
Q9NSK0	KLC4_	Kinesin light chain 4 OS=Homo sapiens OX=9606 GN=KLC4 PE=1 SV=3
Q9NTI5	PDS5B	Sister chromatid cohesion protein PDS5 homolog B OS=Homo sapiens OX=9606 GN=PDS5B PE=1 SV=1
Q9NVA4	T184C	Transmembrane protein 184C OS=Homo sapiens OX=9606 GN=TMEM184C PE=1 SV=2
Q9NX40	OCAD1	OCIA domain-containing protein 1 OS=Homo sapiens OX=9606 GN=OCIAD1 PE=1 SV=1
Q9NX46	ARHL2	Poly(ADP-ribose) glycohydrolase ARH3 OS=Homo sapiens OX=9606 GN=ADPRHL2 PE=1 SV=1
Q9NXG0	CNTLN	Centlein OS=Homo sapiens OX=9606 GN=CNTLN PE=1 SV=5
Q9NZ01	TECR_	Very-long-chain enoyl-CoA reductase OS=Homo sapiens OX=9606 GN=TECR PE=1 SV=1
Q9P2E9	RRBP1	Ribosome-binding protein 1 OS=Homo sapiens OX=9606 GN=RRBP1 PE=1 SV=5
Q9UBF2	COPG2	Coatomer subunit gamma-2 OS=Homo sapiens OX=9606 GN=COPG2 PE=1 SV=1
Q9UBS8	RNF14	E3 ubiquitin-protein ligase RNF14 OS=Homo sapiens OX=9606 GN=RNF14 PE=1 SV=1
Q9UDX3	S14L4	SEC14-like protein 4 OS=Homo sapiens OX=9606 GN=SEC14L4 PE=1 SV=1
Q9UFG5	CS025	UPF0449 protein C19orf25 OS=Homo sapiens OX=9606 GN=C19orf25 PE=1 SV=2
Q9UJP4	KLH21	Kelch-like protein 21 OS=Homo sapiens OX=9606 GN=KLHL21 PE=1 SV=4
Q9UKG1	DP13A	DCC-interacting protein 13-alpha OS=Homo sapiens OX=9606 GN=APPL1 PE=1 SV=1
Q9UKM9	RALY_	RNA-binding protein Raly OS=Homo sapiens OX=9606 GN=RALY PE=1 SV=1
Q9UL15	BAG5_	BAG family molecular chaperone regulator 5 OS=Homo sapiens OX=9606 GN=BAG5 PE=1 SV=1
Q9UMX5	NENF_	Neudesin OS=Homo sapiens OX=9606 GN=NENF PE=1 SV=1
Q9UNE7	CHIP_	E3 ubiquitin-protein ligase CHIP OS=Homo sapiens OX=9606 GN=STUB1 PE=1 SV=2
Q9UNF1	MAGD2	Melanoma-associated antigen D2 OS=Homo sapiens OX=9606 GN=MAGED2 PE=1 SV=2
Q9UPQ0	LIMC1	LIM and calponin homology domains-containing protein 1 OS=Homo sapiens OX=9606 GN=LIMCH1 PE=1 SV=4
Q9UPY8	MARE3	Microtubule-associated protein RP/EB family member 3 OS=Homo sapiens OX=9606 GN=MAPRE3 PE=1 SV=1
Q9UQ80	PA2G4	Proliferation-associated protein 2G4 OS=Homo sapiens OX=9606 GN=PA2G4 PE=1 SV=3
Q9Y265	RUVB1	RuvB-like 1 OS=Homo sapiens OX=9606 GN=RUVBL1 PE=1 SV=1
Q9Y295	DRG1_	Developmentally-regulated GTP-binding protein 1 OS=Homo sapiens OX=9606 GN=DRG1 PE=1 SV=1
Q9Y2X3	NOP58	Nucleolar protein 58 OS=Homo sapiens OX=9606 GN=NOP58 PE=1 SV=1
Q9Y394	DHRS7	Dehydrogenase/reductase SDR family member 7 OS=Homo sapiens OX=9606 GN=DHRS7 PE=1 SV=1
Q9Y3C6	PPIL1	Peptidyl-prolyl cis-trans isomerase-like 1 OS=Homo sapiens OX=9606 GN=PPIL1 PE=1 SV=1
Q9Y3C8	UFC1_	Ubiquitin-fold modifier-conjugating enzyme 1 OS=Homo sapiens OX=9606 GN=UFC1 PE=1 SV=3
Q9Y3E1	HDGR3	Hepatoma-derived growth factor-related protein 3 OS=Homo sapiens OX=9606 GN=HDGFL3 PE=1 SV=1
Q9Y4J8	DTNA_	Dystrobrevin alpha OS=Homo sapiens OX=9606 GN=DTNA PE=1 SV=2
Q9Y530	OARD1	O-acetyl-ADP-ribose deacetylase 1 OS=Homo sapiens OX=9606 GN=OARD1 PE=1 SV=2
Q9Y6E2	BZW2_	Basic leucine zipper and W2 domain-containing protein 2 OS=Homo sapiens OX=9606 GN=BZW2 PE=1 SV=1
Q9Y6G9	DC1L1	Cytoplasmic dynein 1 light intermediate chain 1 OS=Homo sapiens OX=9606 GN=DYNC1LI1 PE=1 SV=3
Q9Y6I3	EPN1_	Epsin-1 OS=Homo sapiens OX=9606 GN=EPN1 PE=1 SV=2
A2RRP1	NBAS_	Neuroblastoma-amplified sequence OS=Homo sapiens OX=9606 GN=NBAS PE=1 SV=2
A4D1P6	WDR91	WD repeat-containing protein 91 OS=Homo sapiens OX=9606 GN=WDR91 PE=1 SV=2
A6NDG6	PGP_H	Glycerol-3-phosphate phosphatase OS=Homo sapiens OX=9606 GN=PGP PE=1 SV=1
O00115	DNS2A	Deoxyribonuclease-2-alpha OS=Homo sapiens OX=9606 GN=DNASE2 PE=1 SV=2
O00186	STXB3	Syntaxin-binding protein 3 OS=Homo sapiens OX=9606 GN=STXBP3 PE=1 SV=2
O00299	CLIC1	Chloride intracellular channel protein 1 OS=Homo sapiens OX=9606 GN=CLIC1 PE=1 SV=4
O00567	NOP56	Nucleolar protein 56 OS=Homo sapiens OX=9606 GN=NOP56 PE=1 SV=4
O00764	PDXK_	Pyridoxal kinase OS=Homo sapiens OX=9606 GN=PDXK PE=1 SV=1
O14579	COPE_	Coatomer subunit epsilon OS=Homo sapiens OX=9606 GN=COPE PE=1 SV=3
O14841	OPLA_	5-oxoprolinase OS=Homo sapiens OX=9606 GN=OPLAH PE=1 SV=3
O14925	TIM23	Mitochondrial import inner membrane translocase subunit Tim23 OS=Homo sapiens OX=9606 GN=TIMM23 PE=1 SV=1
O15067	PUR4_	Phosphoribosylformylglycinamidine synthase OS=Homo sapiens OX=9606 GN=PFAS PE=1 SV=4
O15294	OGT1_	UDP-N-acetylglucosamine--peptide N-acetylglucosaminyltransferase 110 kDa subunit OS=Homo sapiens OX=9606 GN=OGT PE=1 SV=3
O43143	DHX15	Pre-mRNA-splicing factor ATP-dependent RNA helicase DHX15 OS=Homo sapiens OX=9606 GN=DHX15 PE=1 SV=2
O43264	ZW10_	Centromere/kinetochore protein zw10 homolog OS=Homo sapiens OX=9606 GN=ZW10 PE=1 SV=3
O43491	E41L2	Band 4.1-like protein 2 OS=Homo sapiens OX=9606 GN=EPB41L2 PE=1 SV=1
O43707	ACTN4	Alpha-actinin-4 OS=Homo sapiens OX=9606 GN=ACTN4 PE=1 SV=2
O43765	SGTA_	Small glutamine-rich tetratricopeptide repeat-containing protein alpha OS=Homo sapiens OX=9606 GN=SGTA PE=1 SV=1
O43826	G6PT1	Glucose-6-phosphate exchanger SLC37A4 OS=Homo sapiens OX=9606 GN=SLC37A4 PE=1 SV=1
O60343	TBCD4	TBC1 domain family member 4 OS=Homo sapiens OX=9606 GN=TBC1D4 PE=1 SV=2
O75128	COBL_	Protein cordon-bleu OS=Homo sapiens OX=9606 GN=COBL PE=1 SV=2
O75147	OBSL1	Obscurin-like protein 1 OS=Homo sapiens OX=9606 GN=OBSL1 PE=1 SV=4
O75153	CLU_H	Clustered mitochondria protein homolog OS=Homo sapiens OX=9606 GN=CLUH PE=1 SV=2
O75170	PP6R2	Serine/threonine-protein phosphatase 6 regulatory subunit 2 OS=Homo sapiens OX=9606 GN=PPP6R2 PE=1 SV=2
O75643	U520_	U5 small nuclear ribonucleoprotein 200 kDa helicase OS=Homo sapiens OX=9606 GN=SNRNP200 PE=1 SV=2
O75764	TCEA3	Transcription elongation factor A protein 3 OS=Homo sapiens OX=9606 GN=TCEA3 PE=1 SV=2
O76003	GLRX3	Glutaredoxin-3 OS=Homo sapiens OX=9606 GN=GLRX3 PE=1 SV=2
O76031	CLPX_	ATP-dependent Clp protease ATP-binding subunit clpX-like, mitochondrial OS=Homo sapiens OX=9606 GN=CLPX PE=1 SV=2
O94874	UFL1_	E3 UFM1-protein ligase 1 OS=Homo sapiens OX=9606 GN=UFL1 PE=1 SV=2
O95298	NDUC2	NADH dehydrogenase [ubiquinone] 1 subunit C2 OS=Homo sapiens OX=9606 GN=NDUFC2 PE=1 SV=1
O95573	ACSL3	Long-chain-fatty-acid--CoA ligase 3 OS=Homo sapiens OX=9606 GN=ACSL3 PE=1 SV=3
O95861	BPNT1	3'(2'),5'-bisphosphate nucleotidase 1 OS=Homo sapiens OX=9606 GN=BPNT1 PE=1 SV=1
P00734	THRB_	Prothrombin OS=Homo sapiens OX=9606 GN=F2 PE=1 SV=2
P00736	C1R_H	Complement C1r subcomponent OS=Homo sapiens OX=9606 GN=C1R PE=1 SV=2
P00747	PLMN_	Plasminogen OS=Homo sapiens OX=9606 GN=PLG PE=1 SV=2
P01008	ANT3_	Antithrombin-III OS=Homo sapiens OX=9606 GN=SERPINC1 PE=1 SV=1
P02649	APOE_	Apolipoprotein E OS=Homo sapiens OX=9606 GN=APOE PE=1 SV=1
P04080	CYTB_	Cystatin-B OS=Homo sapiens OX=9606 GN=CSTB PE=1 SV=2
P05141	ADT2_	ADP/ATP translocase 2 OS=Homo sapiens OX=9606 GN=SLC25A5 PE=1 SV=7
P05155	IC1_H	Plasma protease C1 inhibitor OS=Homo sapiens OX=9606 GN=SERPING1 PE=1 SV=2
P05166	PCCB_	Propionyl-CoA carboxylase beta chain, mitochondrial OS=Homo sapiens OX=9606 GN=PCCB PE=1 SV=3
P05198	IF2A_	Eukaryotic translation initiation factor 2 subunit 1 OS=Homo sapiens OX=9606 GN=EIF2S1 PE=1 SV=3
P05386	RLA1_	60S acidic ribosomal protein P1 OS=Homo sapiens OX=9606 GN=RPLP1 PE=1 SV=1
P05455	LA_HU	Lupus La protein OS=Homo sapiens OX=9606 GN=SSB PE=1 SV=2
P05556	ITB1_	Integrin beta-1 OS=Homo sapiens OX=9606 GN=ITGB1 PE=1 SV=2
P06132	DCUP_	Uroporphyrinogen decarboxylase OS=Homo sapiens OX=9606 GN=UROD PE=1 SV=2
P07741	APT_H	Adenine phosphoribosyltransferase OS=Homo sapiens OX=9606 GN=APRT PE=1 SV=2
P07858	CATB_	Cathepsin B OS=Homo sapiens OX=9606 GN=CTSB PE=1 SV=3
P08697	A2AP_	Alpha-2-antiplasmin OS=Homo sapiens OX=9606 GN=SERPINF2 PE=1 SV=3
P08708	RS17_	40S ribosomal protein S17 OS=Homo sapiens OX=9606 GN=RPS17 PE=1 SV=2
P09001	RM03_	39S ribosomal protein L3, mitochondrial OS=Homo sapiens OX=9606 GN=MRPL3 PE=1 SV=1
P09936	UCHL1	Ubiquitin carboxyl-terminal hydrolase isozyme L1 OS=Homo sapiens OX=9606 GN=UCHL1 PE=1 SV=2
P0DMN0	ST1A4	Sulfotransferase 1A4 OS=Homo sapiens OX=9606 GN=SULT1A4 PE=1 SV=1
P0DOX4	IGE_H	Immunoglobulin epsilon heavy chain OS=Homo sapiens OX=9606 PE=1 SV=1
P0DOX7	IGK_H	Immunoglobulin kappa light chain OS=Homo sapiens OX=9606 PE=1 SV=1
P10109	ADX_H	Adrenodoxin, mitochondrial OS=Homo sapiens OX=9606 GN=FDX1 PE=1 SV=1
P11413	G6PD_	Glucose-6-phosphate 1-dehydrogenase OS=Homo sapiens OX=9606 GN=G6PD PE=1 SV=4
P11717	MPRI_	Cation-independent mannose-6-phosphate receptor OS=Homo sapiens OX=9606 GN=IGF2R PE=1 SV=3
P13797	PLST_	Plastin-3 OS=Homo sapiens OX=9606 GN=PLS3 PE=1 SV=4
P15880	RS2_H	40S ribosomal protein S2 OS=Homo sapiens OX=9606 GN=RPS2 PE=1 SV=2
P16118	F261_	6-phosphofructo-2-kinase/fructose-2,6-bisphosphatase 1 OS=Homo sapiens OX=9606 GN=PFKFB1 PE=1 SV=3
P16284	PECA1	Platelet endothelial cell adhesion molecule OS=Homo sapiens OX=9606 GN=PECAM1 PE=1 SV=2
P16930	FAAA_	Fumarylacetoacetase OS=Homo sapiens OX=9606 GN=FAH PE=1 SV=2
P17252	KPCA_	Protein kinase C alpha type OS=Homo sapiens OX=9606 GN=PRKCA PE=1 SV=4
P17655	CAN2_	Calpain-2 catalytic subunit OS=Homo sapiens OX=9606 GN=CAPN2 PE=1 SV=6
P17812	PYRG1	CTP synthase 1 OS=Homo sapiens OX=9606 GN=CTPS1 PE=1 SV=2
P17858	PFKAL	ATP-dependent 6-phosphofructokinase, liver type OS=Homo sapiens OX=9606 GN=PFKL PE=1 SV=6
P18621	RL17_	60S ribosomal protein L17 OS=Homo sapiens OX=9606 GN=RPL17 PE=1 SV=3
P20020	AT2B1	Plasma membrane calcium-transporting ATPase 1 OS=Homo sapiens OX=9606 GN=ATP2B1 PE=1 SV=3
P20338	RAB4A	Ras-related protein Rab-4A OS=Homo sapiens OX=9606 GN=RAB4A PE=1 SV=3
P20340	RAB6A	Ras-related protein Rab-6A OS=Homo sapiens OX=9606 GN=RAB6A PE=1 SV=3
P20700	LMNB1	Lamin-B1 OS=Homo sapiens OX=9606 GN=LMNB1 PE=1 SV=2
P21333	FLNA_	Filamin-A OS=Homo sapiens OX=9606 GN=FLNA PE=1 SV=4
P21964	COMT_	Catechol O-methyltransferase OS=Homo sapiens OX=9606 GN=COMT PE=1 SV=2
P23284	PPIB_	Peptidyl-prolyl cis-trans isomerase B OS=Homo sapiens OX=9606 GN=PPIB PE=1 SV=2
P23396	RS3_H	40S ribosomal protein S3 OS=Homo sapiens OX=9606 GN=RPS3 PE=1 SV=2
P23497	SP100	Nuclear autoantigen Sp-100 OS=Homo sapiens OX=9606 GN=SP100 PE=1 SV=3
P23634	AT2B4	Plasma membrane calcium-transporting ATPase 4 OS=Homo sapiens OX=9606 GN=ATP2B4 PE=1 SV=2
P23946	CMA1_	Chymase OS=Homo sapiens OX=9606 GN=CMA1 PE=1 SV=1
P26038	MOES_	Moesin OS=Homo sapiens OX=9606 GN=MSN PE=1 SV=3
P26196	DDX6_	Probable ATP-dependent RNA helicase DDX6 OS=Homo sapiens OX=9606 GN=DDX6 PE=1 SV=2
P26583	HMGB2	High mobility group protein B2 OS=Homo sapiens OX=9606 GN=HMGB2 PE=1 SV=2
P26599	PTBP1	Polypyrimidine tract-binding protein 1 OS=Homo sapiens OX=9606 GN=PTBP1 PE=1 SV=1
P26639	SYTC_	Threonine--tRNA ligase, cytoplasmic OS=Homo sapiens OX=9606 GN=TARS PE=1 SV=3
P27169	PON1_	Serum paraoxonase/arylesterase 1 OS=Homo sapiens OX=9606 GN=PON1 PE=1 SV=3
P27635	RL10_	60S ribosomal protein L10 OS=Homo sapiens OX=9606 GN=RPL10 PE=1 SV=4
P27695	APEX1	DNA-(apurinic or apyrimidinic site) lyase OS=Homo sapiens OX=9606 GN=APEX1 PE=1 SV=2
P28907	CD38_	ADP-ribosyl cyclase/cyclic ADP-ribose hydrolase 1 OS=Homo sapiens OX=9606 GN=CD38 PE=1 SV=2
P29218	IMPA1	Inositol monophosphatase 1 OS=Homo sapiens OX=9606 GN=IMPA1 PE=1 SV=1
P29401	TKT_H	Transketolase OS=Homo sapiens OX=9606 GN=TKT PE=1 SV=3
P30519	HMOX2	Heme oxygenase 2 OS=Homo sapiens OX=9606 GN=HMOX2 PE=1 SV=2
P30837	AL1B1	Aldehyde dehydrogenase X, mitochondrial OS=Homo sapiens OX=9606 GN=ALDH1B1 PE=1 SV=3
P31949	S10AB	Protein S100-A11 OS=Homo sapiens OX=9606 GN=S100A11 PE=1 SV=2
P34896	GLYC_	Serine hydroxymethyltransferase, cytosolic OS=Homo sapiens OX=9606 GN=SHMT1 PE=1 SV=1
P34913	HYES_	Bifunctional epoxide hydrolase 2 OS=Homo sapiens OX=9606 GN=EPHX2 PE=1 SV=2
P34932	HSP74	Heat shock 70 kDa protein 4 OS=Homo sapiens OX=9606 GN=HSPA4 PE=1 SV=4
P37235	HPCL1	Hippocalcin-like protein 1 OS=Homo sapiens OX=9606 GN=HPCAL1 PE=1 SV=3
P39019	RS19_	40S ribosomal protein S19 OS=Homo sapiens OX=9606 GN=RPS19 PE=1 SV=2
P40429	RL13A	60S ribosomal protein L13a OS=Homo sapiens OX=9606 GN=RPL13A PE=1 SV=2
P43034	LIS1_	Platelet-activating factor acetylhydrolase IB subunit alpha OS=Homo sapiens OX=9606 GN=PAFAH1B1 PE=1 SV=2
P43490	NAMPT	Nicotinamide phosphoribosyltransferase OS=Homo sapiens OX=9606 GN=NAMPT PE=1 SV=1
P45954	ACDSB	Short/branched chain specific acyl-CoA dehydrogenase, mitochondrial OS=Homo sapiens OX=9606 GN=ACADSB PE=1 SV=1
P46379	BAG6_	Large proline-rich protein BAG6 OS=Homo sapiens OX=9606 GN=BAG6 PE=1 SV=2
P47914	RL29_	60S ribosomal protein L29 OS=Homo sapiens OX=9606 GN=RPL29 PE=1 SV=2
P48506	GSH1_	Glutamate--cysteine ligase catalytic subunit OS=Homo sapiens OX=9606 GN=GCLC PE=1 SV=2
P49720	PSB3_	Proteasome subunit beta type-3 OS=Homo sapiens OX=9606 GN=PSMB3 PE=1 SV=2
P49770	EI2BB	Translation initiation factor eIF-2B subunit beta OS=Homo sapiens OX=9606 GN=EIF2B2 PE=1 SV=3
P49841	GSK3B	Glycogen synthase kinase-3 beta OS=Homo sapiens OX=9606 GN=GSK3B PE=1 SV=2
P50570	DYN2_	Dynamin-2 OS=Homo sapiens OX=9606 GN=DNM2 PE=1 SV=2
P50579	MAP2_	Methionine aminopeptidase 2 OS=Homo sapiens OX=9606 GN=METAP2 PE=1 SV=1
P51114	FXR1_	Fragile X mental retardation syndrome-related protein 1 OS=Homo sapiens OX=9606 GN=FXR1 PE=1 SV=3
P51398	RT29_	28S ribosomal protein S29, mitochondrial OS=Homo sapiens OX=9606 GN=DAP3 PE=1 SV=1
P51553	IDH3G	Isocitrate dehydrogenase [NAD] subunit gamma, mitochondrial OS=Homo sapiens OX=9606 GN=IDH3G PE=1 SV=1
P51570	GALK1	Galactokinase OS=Homo sapiens OX=9606 GN=GALK1 PE=1 SV=1
P51610	HCFC1	Host cell factor 1 OS=Homo sapiens OX=9606 GN=HCFC1 PE=1 SV=2
P51687	SUOX_	Sulfite oxidase, mitochondrial OS=Homo sapiens OX=9606 GN=SUOX PE=1 SV=2
P51858	HDGF_	Hepatoma-derived growth factor OS=Homo sapiens OX=9606 GN=HDGF PE=1 SV=1
P51911	CNN1_	Calponin-1 OS=Homo sapiens OX=9606 GN=CNN1 PE=1 SV=2
P52294	IMA5_	Importin subunit alpha-5 OS=Homo sapiens OX=9606 GN=KPNA1 PE=1 SV=3
P53041	PPP5_	Serine/threonine-protein phosphatase 5 OS=Homo sapiens OX=9606 GN=PPP5C PE=1 SV=1
P53985	MOT1_	Monocarboxylate transporter 1 OS=Homo sapiens OX=9606 GN=SLC16A1 PE=1 SV=3
P54577	SYYC_	Tyrosine--tRNA ligase, cytoplasmic OS=Homo sapiens OX=9606 GN=YARS PE=1 SV=4
P55011	S12A2	Solute carrier family 12 member 2 OS=Homo sapiens OX=9606 GN=SLC12A2 PE=1 SV=1
P56181	NDUV3	NADH dehydrogenase [ubiquinone] flavoprotein 3, mitochondrial OS=Homo sapiens OX=9606 GN=NDUFV3 PE=1 SV=2
P60228	EIF3E	Eukaryotic translation initiation factor 3 subunit E OS=Homo sapiens OX=9606 GN=EIF3E PE=1 SV=1
P60468	SC61B	Protein transport protein Sec61 subunit beta OS=Homo sapiens OX=9606 GN=SEC61B PE=1 SV=2
P61086	UBE2K	Ubiquitin-conjugating enzyme E2 K OS=Homo sapiens OX=9606 GN=UBE2K PE=1 SV=3
P61106	RAB14	Ras-related protein Rab-14 OS=Homo sapiens OX=9606 GN=RAB14 PE=1 SV=4
P61247	RS3A_	40S ribosomal protein S3a OS=Homo sapiens OX=9606 GN=RPS3A PE=1 SV=2
P61313	RL15_	60S ribosomal protein L15 OS=Homo sapiens OX=9606 GN=RPL15 PE=1 SV=2
P61513	RL37A	60S ribosomal protein L37a OS=Homo sapiens OX=9606 GN=RPL37A PE=1 SV=2
P61626	LYSC_	Lysozyme C OS=Homo sapiens OX=9606 GN=LYZ PE=1 SV=1
P62070	RRAS2	Ras-related protein R-Ras2 OS=Homo sapiens OX=9606 GN=RRAS2 PE=1 SV=1
P62072	TIM10	Mitochondrial import inner membrane translocase subunit Tim10 OS=Homo sapiens OX=9606 GN=TIMM10 PE=1 SV=1
P62249	RS16_	40S ribosomal protein S16 OS=Homo sapiens OX=9606 GN=RPS16 PE=1 SV=2
P62269	RS18_	40S ribosomal protein S18 OS=Homo sapiens OX=9606 GN=RPS18 PE=1 SV=3
P62277	RS13_	40S ribosomal protein S13 OS=Homo sapiens OX=9606 GN=RPS13 PE=1 SV=2
P62280	RS11_	40S ribosomal protein S11 OS=Homo sapiens OX=9606 GN=RPS11 PE=1 SV=3
P62316	SMD2_	Small nuclear ribonucleoprotein Sm D2 OS=Homo sapiens OX=9606 GN=SNRPD2 PE=1 SV=1
P62736	ACTA_	Actin, aortic smooth muscle OS=Homo sapiens OX=9606 GN=ACTA2 PE=1 SV=1
P62993	GRB2_	Growth factor receptor-bound protein 2 OS=Homo sapiens OX=9606 GN=GRB2 PE=1 SV=1
P63027	VAMP2	Vesicle-associated membrane protein 2 OS=Homo sapiens OX=9606 GN=VAMP2 PE=1 SV=3
P63208	SKP1_	S-phase kinase-associated protein 1 OS=Homo sapiens OX=9606 GN=SKP1 PE=1 SV=2
P63218	GBG5_	Guanine nucleotide-binding protein G(I)/G(S)/G(O) subunit gamma-5 OS=Homo sapiens OX=9606 GN=GNG5 PE=1 SV=3
P63302	SELW_	Selenoprotein W OS=Homo sapiens OX=9606 GN=SELENOW PE=1 SV=3
P78344	IF4G2	Eukaryotic translation initiation factor 4 gamma 2 OS=Homo sapiens OX=9606 GN=EIF4G2 PE=1 SV=1
P78527	PRKDC	DNA-dependent protein kinase catalytic subunit OS=Homo sapiens OX=9606 GN=PRKDC PE=1 SV=3
P78560	CRADD	Death domain-containing protein CRADD OS=Homo sapiens OX=9606 GN=CRADD PE=1 SV=1
P82912	RT11_	28S ribosomal protein S11, mitochondrial OS=Homo sapiens OX=9606 GN=MRPS11 PE=1 SV=2
P84022	SMAD3	Mothers against decapentaplegic homolog 3 OS=Homo sapiens OX=9606 GN=SMAD3 PE=1 SV=1
Q01432	AMPD3	AMP deaminase 3 OS=Homo sapiens OX=9606 GN=AMPD3 PE=1 SV=1
Q01469	FABP5	Fatty acid-binding protein 5 OS=Homo sapiens OX=9606 GN=FABP5 PE=1 SV=3
Q01518	CAP1_	Adenylyl cyclase-associated protein 1 OS=Homo sapiens OX=9606 GN=CAP1 PE=1 SV=5
Q02153	GCYB1	Guanylate cyclase soluble subunit beta-1 OS=Homo sapiens OX=9606 GN=GUCY1B1 PE=1 SV=1
Q02750	MP2K1	Dual specificity mitogen-activated protein kinase kinase 1 OS=Homo sapiens OX=9606 GN=MAP2K1 PE=1 SV=2
Q03001	DYST_	Dystonin OS=Homo sapiens OX=9606 GN=DST PE=1 SV=4
Q03252	LMNB2	Lamin-B2 OS=Homo sapiens OX=9606 GN=LMNB2 PE=1 SV=4
Q03591	FHR1_	Complement factor H-related protein 1 OS=Homo sapiens OX=9606 GN=CFHR1 PE=1 SV=2
Q05707	COEA1	Collagen alpha-1(XIV) chain OS=Homo sapiens OX=9606 GN=COL14A1 PE=1 SV=3
Q07065	CKAP4	Cytoskeleton-associated protein 4 OS=Homo sapiens OX=9606 GN=CKAP4 PE=1 SV=2
Q07507	DERM_	Dermatopontin OS=Homo sapiens OX=9606 GN=DPT PE=1 SV=2
Q08174	PCDH1	Protocadherin-1 OS=Homo sapiens OX=9606 GN=PCDH1 PE=1 SV=2
Q08380	LG3BP	Galectin-3-binding protein OS=Homo sapiens OX=9606 GN=LGALS3BP PE=1 SV=1
Q08495	DEMA_	Dematin OS=Homo sapiens OX=9606 GN=DMTN PE=1 SV=3
Q08J23	NSUN2	tRNA (cytosine(34)-C(5))-methyltransferase OS=Homo sapiens OX=9606 GN=NSUN2 PE=1 SV=2
Q12849	GRSF1	G-rich sequence factor 1 OS=Homo sapiens OX=9606 GN=GRSF1 PE=1 SV=3
Q12904	AIMP1	Aminoacyl tRNA synthase complex-interacting multifunctional protein 1 OS=Homo sapiens OX=9606 GN=AIMP1 PE=1 SV=2
Q13098	CSN1_	COP9 signalosome complex subunit 1 OS=Homo sapiens OX=9606 GN=GPS1 PE=1 SV=4
Q13409	DC1I2	Cytoplasmic dynein 1 intermediate chain 2 OS=Homo sapiens OX=9606 GN=DYNC1I2 PE=1 SV=3
Q13451	FKBP5	Peptidyl-prolyl cis-trans isomerase FKBP5 OS=Homo sapiens OX=9606 GN=FKBP5 PE=1 SV=2
Q13505	MTX1_	Metaxin-1 OS=Homo sapiens OX=9606 GN=MTX1 PE=1 SV=3
Q13557	KCC2D	Calcium/calmodulin-dependent protein kinase type II subunit delta OS=Homo sapiens OX=9606 GN=CAMK2D PE=1 SV=3
Q14155	ARHG7	Rho guanine nucleotide exchange factor 7 OS=Homo sapiens OX=9606 GN=ARHGEF7 PE=1 SV=2
Q14247	SRC8_	Src substrate cortactin OS=Homo sapiens OX=9606 GN=CTTN PE=1 SV=2
Q14444	CAPR1	Caprin-1 OS=Homo sapiens OX=9606 GN=CAPRIN1 PE=1 SV=2
Q14624	ITIH4	Inter-alpha-trypsin inhibitor heavy chain H4 OS=Homo sapiens OX=9606 GN=ITIH4 PE=1 SV=4
Q14914	PTGR1	Prostaglandin reductase 1 OS=Homo sapiens OX=9606 GN=PTGR1 PE=1 SV=2
Q15036	SNX17	Sorting nexin-17 OS=Homo sapiens OX=9606 GN=SNX17 PE=1 SV=1
Q15075	EEA1_	Early endosome antigen 1 OS=Homo sapiens OX=9606 GN=EEA1 PE=1 SV=2
Q15233	NONO_	Non-POU domain-containing octamer-binding protein OS=Homo sapiens OX=9606 GN=NONO PE=1 SV=4
Q15370	ELOB_	Elongin-B OS=Homo sapiens OX=9606 GN=ELOB PE=1 SV=1
Q15717	ELAV1	ELAV-like protein 1 OS=Homo sapiens OX=9606 GN=ELAVL1 PE=1 SV=2
Q15819	UB2V2	Ubiquitin-conjugating enzyme E2 variant 2 OS=Homo sapiens OX=9606 GN=UBE2V2 PE=1 SV=4
Q16181	SEPT7	Septin-7 OS=Homo sapiens OX=9606 GN=SEPT7 PE=1 SV=2
Q16186	ADRM1	Proteasomal ubiquitin receptor ADRM1 OS=Homo sapiens OX=9606 GN=ADRM1 PE=1 SV=2
Q16401	PSMD5	26S proteasome non-ATPase regulatory subunit 5 OS=Homo sapiens OX=9606 GN=PSMD5 PE=1 SV=3
Q16595	FRDA_	Frataxin, mitochondrial OS=Homo sapiens OX=9606 GN=FXN PE=1 SV=2
Q16762	THTR_	Thiosulfate sulfurtransferase OS=Homo sapiens OX=9606 GN=TST PE=1 SV=4
Q16881	TRXR1	Thioredoxin reductase 1, cytoplasmic OS=Homo sapiens OX=9606 GN=TXNRD1 PE=1 SV=3
Q2TAA2	IAH1_	Isoamyl acetate-hydrolyzing esterase 1 homolog OS=Homo sapiens OX=9606 GN=IAH1 PE=1 SV=1
Q53T59	H1BP3	HCLS1-binding protein 3 OS=Homo sapiens OX=9606 GN=HS1BP3 PE=1 SV=1
Q5BJH7	YIF1B	Protein YIF1B OS=Homo sapiens OX=9606 GN=YIF1B PE=1 SV=1
Q5HYI8	RABL3	Rab-like protein 3 OS=Homo sapiens OX=9606 GN=RABL3 PE=1 SV=1
Q5JSH3	WDR44	WD repeat-containing protein 44 OS=Homo sapiens OX=9606 GN=WDR44 PE=1 SV=1
Q5JWF2	GNAS1	Guanine nucleotide-binding protein G(s) subunit alpha isoforms XLas OS=Homo sapiens OX=9606 GN=GNAS PE=1 SV=2
Q5T013	HYI_H	Putative hydroxypyruvate isomerase OS=Homo sapiens OX=9606 GN=HYI PE=1 SV=2
Q5T653	RM02_	39S ribosomal protein L2, mitochondrial OS=Homo sapiens OX=9606 GN=MRPL2 PE=1 SV=2
Q6DHV7	ADAL_	Adenosine deaminase-like protein OS=Homo sapiens OX=9606 GN=ADAL PE=2 SV=2
Q6FI81	CPIN1	Anamorsin OS=Homo sapiens OX=9606 GN=CIAPIN1 PE=1 SV=2
Q6GMV3	PTRD1	Putative peptidyl-tRNA hydrolase PTRHD1 OS=Homo sapiens OX=9606 GN=PTRHD1 PE=1 SV=1
Q6IAN0	DRS7B	Dehydrogenase/reductase SDR family member 7B OS=Homo sapiens OX=9606 GN=DHRS7B PE=1 SV=2
Q6IS14	IF5AL	Eukaryotic translation initiation factor 5A-1-like OS=Homo sapiens OX=9606 GN=EIF5AL1 PE=2 SV=2
Q6NUQ1	RINT1	RAD50-interacting protein 1 OS=Homo sapiens OX=9606 GN=RINT1 PE=1 SV=1
Q6NXS1	IPP2B	Protein phosphatase inhibitor 2 family member B OS=Homo sapiens OX=9606 GN=PPP1R2B PE=1 SV=2
Q6P1L8	RM14_	39S ribosomal protein L14, mitochondrial OS=Homo sapiens OX=9606 GN=MRPL14 PE=1 SV=1
Q6P2Q9	PRP8_	Pre-mRNA-processing-splicing factor 8 OS=Homo sapiens OX=9606 GN=PRPF8 PE=1 SV=2
Q6UWE0	LRSM1	E3 ubiquitin-protein ligase LRSAM1 OS=Homo sapiens OX=9606 GN=LRSAM1 PE=1 SV=1
Q6UWP7	LCLT1	Lysocardiolipin acyltransferase 1 OS=Homo sapiens OX=9606 GN=LCLAT1 PE=1 SV=1
Q7L576	CYFP1	Cytoplasmic FMR1-interacting protein 1 OS=Homo sapiens OX=9606 GN=CYFIP1 PE=1 SV=1
Q7L592	NDUF7	Protein arginine methyltransferase NDUFAF7, mitochondrial OS=Homo sapiens OX=9606 GN=NDUFAF7 PE=1 SV=1
Q7LBR1	CHM1B	Charged multivesicular body protein 1b OS=Homo sapiens OX=9606 GN=CHMP1B PE=1 SV=1
Q7Z3B4	NUP54	Nucleoporin p54 OS=Homo sapiens OX=9606 GN=NUP54 PE=1 SV=2
Q7Z434	MAVS_	Mitochondrial antiviral-signaling protein OS=Homo sapiens OX=9606 GN=MAVS PE=1 SV=2
Q7Z4H3	HDDC2	HD domain-containing protein 2 OS=Homo sapiens OX=9606 GN=HDDC2 PE=1 SV=1
Q7Z6Z7	HUWE1	E3 ubiquitin-protein ligase HUWE1 OS=Homo sapiens OX=9606 GN=HUWE1 PE=1 SV=3
Q7Z7G0	TARSH	Target of Nesh-SH3 OS=Homo sapiens OX=9606 GN=ABI3BP PE=1 SV=1
Q86TU7	SETD3	Histone-lysine N-methyltransferase setd3 OS=Homo sapiens OX=9606 GN=SETD3 PE=1 SV=1
Q86VB7	C163A	Scavenger receptor cysteine-rich type 1 protein M130 OS=Homo sapiens OX=9606 GN=CD163 PE=1 SV=2
Q86X53	ERIC1	Glutamate-rich protein 1 OS=Homo sapiens OX=9606 GN=ERICH1 PE=1 SV=1
Q86X55	CARM1	Histone-arginine methyltransferase CARM1 OS=Homo sapiens OX=9606 GN=CARM1 PE=1 SV=3
Q86YB7	ECHD2	Enoyl-CoA hydratase domain-containing protein 2, mitochondrial OS=Homo sapiens OX=9606 GN=ECHDC2 PE=1 SV=2
Q86YM7	HOME1	Homer protein homolog 1 OS=Homo sapiens OX=9606 GN=HOMER1 PE=1 SV=2
Q8IVS2	FABD_	Malonyl-CoA-acyl carrier protein transacylase, mitochondrial OS=Homo sapiens OX=9606 GN=MCAT PE=1 SV=2
Q8IX01	SUGP2	SURP and G-patch domain-containing protein 2 OS=Homo sapiens OX=9606 GN=SUGP2 PE=1 SV=2
Q8IZ83	A16A1	Aldehyde dehydrogenase family 16 member A1 OS=Homo sapiens OX=9606 GN=ALDH16A1 PE=1 SV=2
Q8N0U8	VKORL	Vitamin K epoxide reductase complex subunit 1-like protein 1 OS=Homo sapiens OX=9606 GN=VKORC1L1 PE=1 SV=2
Q8N0X7	SPART	Spartin OS=Homo sapiens OX=9606 GN=SPART PE=1 SV=1
Q8N128	F177A	Protein FAM177A1 OS=Homo sapiens OX=9606 GN=FAM177A1 PE=1 SV=1
Q8N163	CCAR2	Cell cycle and apoptosis regulator protein 2 OS=Homo sapiens OX=9606 GN=CCAR2 PE=1 SV=2
Q8N257	H2B3B	Histone H2B type 3-B OS=Homo sapiens OX=9606 GN=HIST3H2BB PE=1 SV=3
Q8N3L3	TXLNB	Beta-taxilin OS=Homo sapiens OX=9606 GN=TXLNB PE=1 SV=3
Q8N4P3	MESH1	Guanosine-3',5'-bis(diphosphate) 3'-pyrophosphohydrolase MESH1 OS=Homo sapiens OX=9606 GN=HDDC3 PE=1 SV=3
Q8N5M1	ATPF2	ATP synthase mitochondrial F1 complex assembly factor 2 OS=Homo sapiens OX=9606 GN=ATPAF2 PE=1 SV=1
Q8N5M9	JAGN1	Protein jagunal homolog 1 OS=Homo sapiens OX=9606 GN=JAGN1 PE=1 SV=1
Q8NBJ7	SUMF2	Inactive C-alpha-formylglycine-generating enzyme 2 OS=Homo sapiens OX=9606 GN=SUMF2 PE=1 SV=2
Q8NBV4	PLPP7	Inactive phospholipid phosphatase 7 OS=Homo sapiens OX=9606 GN=PLPP7 PE=2 SV=1
Q8NE71	ABCF1	ATP-binding cassette sub-family F member 1 OS=Homo sapiens OX=9606 GN=ABCF1 PE=1 SV=2
Q8NE86	MCU_H	Calcium uniporter protein, mitochondrial OS=Homo sapiens OX=9606 GN=MCU PE=1 SV=1
Q8TAE8	G45IP	Growth arrest and DNA damage-inducible proteins-interacting protein 1 OS=Homo sapiens OX=9606 GN=GADD45GIP1 PE=1 SV=1
Q8TB45	DPTOR	DEP domain-containing mTOR-interacting protein OS=Homo sapiens OX=9606 GN=DEPTOR PE=1 SV=2
Q8TBC4	UBA3_	NEDD8-activating enzyme E1 catalytic subunit OS=Homo sapiens OX=9606 GN=UBA3 PE=1 SV=2
Q8TCZ2	C99L2	CD99 antigen-like protein 2 OS=Homo sapiens OX=9606 GN=CD99L2 PE=1 SV=1
Q8WUD1	RAB2B	Ras-related protein Rab-2B OS=Homo sapiens OX=9606 GN=RAB2B PE=1 SV=1
Q8WUX9	CHMP7	Charged multivesicular body protein 7 OS=Homo sapiens OX=9606 GN=CHMP7 PE=1 SV=1
Q8WVJ2	NUDC2	NudC domain-containing protein 2 OS=Homo sapiens OX=9606 GN=NUDCD2 PE=1 SV=1
Q8WW59	SPRY4	SPRY domain-containing protein 4 OS=Homo sapiens OX=9606 GN=SPRYD4 PE=1 SV=2
Q8WWY3	PRP31	U4/U6 small nuclear ribonucleoprotein Prp31 OS=Homo sapiens OX=9606 GN=PRPF31 PE=1 SV=2
Q8WXH0	SYNE2	Nesprin-2 OS=Homo sapiens OX=9606 GN=SYNE2 PE=1 SV=3
Q92530	PSMF1	Proteasome inhibitor PI31 subunit OS=Homo sapiens OX=9606 GN=PSMF1 PE=1 SV=2
Q92734	TFG_H	Protein TFG OS=Homo sapiens OX=9606 GN=TFG PE=1 SV=2
Q92882	OSTF1	Osteoclast-stimulating factor 1 OS=Homo sapiens OX=9606 GN=OSTF1 PE=1 SV=2
Q92890	UFD1_	Ubiquitin recognition factor in ER-associated degradation protein 1 OS=Homo sapiens OX=9606 GN=UFD1 PE=1 SV=3
Q92905	CSN5_	COP9 signalosome complex subunit 5 OS=Homo sapiens OX=9606 GN=COPS5 PE=1 SV=4
Q93050	VPP1_	V-type proton ATPase 116 kDa subunit a isoform 1 OS=Homo sapiens OX=9606 GN=ATP6V0A1 PE=1 SV=3
Q96AB3	ISOC2	Isochorismatase domain-containing protein 2 OS=Homo sapiens OX=9606 GN=ISOC2 PE=1 SV=1
Q96CV9	OPTN_	Optineurin OS=Homo sapiens OX=9606 GN=OPTN PE=1 SV=3
Q96CW1	AP2M1	AP-2 complex subunit mu OS=Homo sapiens OX=9606 GN=AP2M1 PE=1 SV=2
Q96GD0	PLPP_	Pyridoxal phosphate phosphatase OS=Homo sapiens OX=9606 GN=PDXP PE=1 SV=2
Q96IX5	USMG5	Up-regulated during skeletal muscle growth protein 5 OS=Homo sapiens OX=9606 GN=USMG5 PE=1 SV=1
Q96KP4	CNDP2	Cytosolic non-specific dipeptidase OS=Homo sapiens OX=9606 GN=CNDP2 PE=1 SV=2
Q96LD8	SENP8	Sentrin-specific protease 8 OS=Homo sapiens OX=9606 GN=SENP8 PE=1 SV=1
Q96MM6	HS12B	Heat shock 70 kDa protein 12B OS=Homo sapiens OX=9606 GN=HSPA12B PE=1 SV=2
Q96NA2	RILP_	Rab-interacting lysosomal protein OS=Homo sapiens OX=9606 GN=RILP PE=1 SV=1
Q96P70	IPO9_	Importin-9 OS=Homo sapiens OX=9606 GN=IPO9 PE=1 SV=3
Q96SZ5	AEDO_	2-aminoethanethiol dioxygenase OS=Homo sapiens OX=9606 GN=ADO PE=1 SV=2
Q99536	VAT1_	Synaptic vesicle membrane protein VAT-1 homolog OS=Homo sapiens OX=9606 GN=VAT1 PE=1 SV=2
Q99733	NP1L4	Nucleosome assembly protein 1-like 4 OS=Homo sapiens OX=9606 GN=NAP1L4 PE=1 SV=1
Q99873	ANM1_	Protein arginine N-methyltransferase 1 OS=Homo sapiens OX=9606 GN=PRMT1 PE=1 SV=3
Q9BS40	LXN_H	Latexin OS=Homo sapiens OX=9606 GN=LXN PE=1 SV=2
Q9BSJ8	ESYT1	Extended synaptotagmin-1 OS=Homo sapiens OX=9606 GN=ESYT1 PE=1 SV=1
Q9BT78	CSN4_	COP9 signalosome complex subunit 4 OS=Homo sapiens OX=9606 GN=COPS4 PE=1 SV=1
Q9BTE6	AASD1	Alanyl-tRNA editing protein Aarsd1 OS=Homo sapiens OX=9606 GN=AARSD1 PE=1 SV=2
Q9BUJ2	HNRL1	Heterogeneous nuclear ribonucleoprotein U-like protein 1 OS=Homo sapiens OX=9606 GN=HNRNPUL1 PE=1 SV=2
Q9BWS9	CHID1	Chitinase domain-containing protein 1 OS=Homo sapiens OX=9606 GN=CHID1 PE=1 SV=1
Q9BY44	EIF2A	Eukaryotic translation initiation factor 2A OS=Homo sapiens OX=9606 GN=EIF2A PE=1 SV=3
Q9BYI3	HYCCI	Hyccin OS=Homo sapiens OX=9606 GN=FAM126A PE=1 SV=2
Q9BYS8	LRRC2	Leucine-rich repeat-containing protein 2 OS=Homo sapiens OX=9606 GN=LRRC2 PE=2 SV=2
Q9BYT8	NEUL_	Neurolysin, mitochondrial OS=Homo sapiens OX=9606 GN=NLN PE=1 SV=1
Q9BYV6	TRI55	Tripartite motif-containing protein 55 OS=Homo sapiens OX=9606 GN=TRIM55 PE=1 SV=2
Q9BZE1	RM37_	39S ribosomal protein L37, mitochondrial OS=Homo sapiens OX=9606 GN=MRPL37 PE=1 SV=2
Q9BZH6	WDR11	WD repeat-containing protein 11 OS=Homo sapiens OX=9606 GN=WDR11 PE=1 SV=1
Q9BZV1	UBXN6	UBX domain-containing protein 6 OS=Homo sapiens OX=9606 GN=UBXN6 PE=1 SV=1
Q9C0C9	UBE2O	(E3-independent) E2 ubiquitin-conjugating enzyme OS=Homo sapiens OX=9606 GN=UBE2O PE=1 SV=3
Q9C0D3	ZY11B	Protein zyg-11 homolog B OS=Homo sapiens OX=9606 GN=ZYG11B PE=1 SV=2
Q9H0C8	ILKAP	Integrin-linked kinase-associated serine/threonine phosphatase 2C OS=Homo sapiens OX=9606 GN=ILKAP PE=1 SV=1
Q9H223	EHD4_	EH domain-containing protein 4 OS=Homo sapiens OX=9606 GN=EHD4 PE=1 SV=1
Q9H2W6	RM46_	39S ribosomal protein L46, mitochondrial OS=Homo sapiens OX=9606 GN=MRPL46 PE=1 SV=1
Q9H3Q1	BORG4	Cdc42 effector protein 4 OS=Homo sapiens OX=9606 GN=CDC42EP4 PE=1 SV=1
Q9H511	KLH31	Kelch-like protein 31 OS=Homo sapiens OX=9606 GN=KLHL31 PE=2 SV=1
Q9H6F2	TM38A	Trimeric intracellular cation channel type A OS=Homo sapiens OX=9606 GN=TMEM38A PE=1 SV=1
Q9H8Y8	GORS2	Golgi reassembly-stacking protein 2 OS=Homo sapiens OX=9606 GN=GORASP2 PE=1 SV=3
Q9HA65	TBC17	TBC1 domain family member 17 OS=Homo sapiens OX=9606 GN=TBC1D17 PE=1 SV=2
Q9HAV7	GRPE1	GrpE protein homolog 1, mitochondrial OS=Homo sapiens OX=9606 GN=GRPEL1 PE=1 SV=2
Q9HCU5	PREB_	Prolactin regulatory element-binding protein OS=Homo sapiens OX=9606 GN=PREB PE=1 SV=2
Q9NPQ8	RIC8A	Synembryn-A OS=Homo sapiens OX=9606 GN=RIC8A PE=1 SV=3
Q9NQW7	XPP1_	Xaa-Pro aminopeptidase 1 OS=Homo sapiens OX=9606 GN=XPNPEP1 PE=1 SV=3
Q9NR19	ACSA_	Acetyl-coenzyme A synthetase, cytoplasmic OS=Homo sapiens OX=9606 GN=ACSS2 PE=1 SV=1
Q9NRG4	SMYD2	N-lysine methyltransferase SMYD2 OS=Homo sapiens OX=9606 GN=SMYD2 PE=1 SV=2
Q9NT62	ATG3_	Ubiquitin-like-conjugating enzyme ATG3 OS=Homo sapiens OX=9606 GN=ATG3 PE=1 SV=1
Q9NUJ1	ABHDA	Mycophenolic acid acyl-glucuronide esterase, mitochondrial OS=Homo sapiens OX=9606 GN=ABHD10 PE=1 SV=1
Q9NUQ9	FA49B	Protein FAM49B OS=Homo sapiens OX=9606 GN=FAM49B PE=1 SV=1
Q9NVH1	DJC11	DnaJ homolog subfamily C member 11 OS=Homo sapiens OX=9606 GN=DNAJC11 PE=1 SV=2
Q9NVH6	TMLH_	Trimethyllysine dioxygenase, mitochondrial OS=Homo sapiens OX=9606 GN=TMLHE PE=1 SV=1
Q9NVI7	ATD3A	ATPase family AAA domain-containing protein 3A OS=Homo sapiens OX=9606 GN=ATAD3A PE=1 SV=2
Q9NVV4	PAPD1	Poly(A) RNA polymerase, mitochondrial OS=Homo sapiens OX=9606 GN=MTPAP PE=1 SV=1
Q9NWU2	GID8_	Glucose-induced degradation protein 8 homolog OS=Homo sapiens OX=9606 GN=GID8 PE=1 SV=1
Q9NY65	TBA8_	Tubulin alpha-8 chain OS=Homo sapiens OX=9606 GN=TUBA8 PE=1 SV=1
Q9NYU2	UGGG1	UDP-glucose:glycoprotein glucosyltransferase 1 OS=Homo sapiens OX=9606 GN=UGGT1 PE=1 SV=3
Q9NZ32	ARP10	Actin-related protein 10 OS=Homo sapiens OX=9606 GN=ACTR10 PE=1 SV=1
Q9NZB2	F120A	Constitutive coactivator of PPAR-gamma-like protein 1 OS=Homo sapiens OX=9606 GN=FAM120A PE=1 SV=2
Q9NZL9	MAT2B	Methionine adenosyltransferase 2 subunit beta OS=Homo sapiens OX=9606 GN=MAT2B PE=1 SV=1
Q9P0U1	TOM7_	Mitochondrial import receptor subunit TOM7 homolog OS=Homo sapiens OX=9606 GN=TOMM7 PE=1 SV=1
Q9P2I0	CPSF2	Cleavage and polyadenylation specificity factor subunit 2 OS=Homo sapiens OX=9606 GN=CPSF2 PE=1 SV=2
Q9P2J5	SYLC_	Leucine--tRNA ligase, cytoplasmic OS=Homo sapiens OX=9606 GN=LARS PE=1 SV=2
Q9UBR2	CATZ_	Cathepsin Z OS=Homo sapiens OX=9606 GN=CTSZ PE=1 SV=1
Q9UBX5	FBLN5	Fibulin-5 OS=Homo sapiens OX=9606 GN=FBLN5 PE=1 SV=1
Q9UEY8	ADDG_	Gamma-adducin OS=Homo sapiens OX=9606 GN=ADD3 PE=1 SV=1
Q9UG63	ABCF2	ATP-binding cassette sub-family F member 2 OS=Homo sapiens OX=9606 GN=ABCF2 PE=1 SV=2
Q9UGI9	AAKG3	5'-AMP-activated protein kinase subunit gamma-3 OS=Homo sapiens OX=9606 GN=PRKAG3 PE=1 SV=3
Q9UH90	FBX40	F-box only protein 40 OS=Homo sapiens OX=9606 GN=FBXO40 PE=2 SV=2
Q9UHD1	CHRD1	Cysteine and histidine-rich domain-containing protein 1 OS=Homo sapiens OX=9606 GN=CHORDC1 PE=1 SV=2
Q9UJ70	NAGK_	N-acetyl-D-glucosamine kinase OS=Homo sapiens OX=9606 GN=NAGK PE=1 SV=4
Q9UL25	RAB21	Ras-related protein Rab-21 OS=Homo sapiens OX=9606 GN=RAB21 PE=1 SV=3
Q9ULT8	HECD1	E3 ubiquitin-protein ligase HECTD1 OS=Homo sapiens OX=9606 GN=HECTD1 PE=1 SV=3
Q9UMY4	SNX12	Sorting nexin-12 OS=Homo sapiens OX=9606 GN=SNX12 PE=1 SV=3
Q9UN86	G3BP2	Ras GTPase-activating protein-binding protein 2 OS=Homo sapiens OX=9606 GN=G3BP2 PE=1 SV=2
Q9UNF0	PACN2	Protein kinase C and casein kinase substrate in neurons protein 2 OS=Homo sapiens OX=9606 GN=PACSIN2 PE=1 SV=2
Q9UNS2	CSN3_	COP9 signalosome complex subunit 3 OS=Homo sapiens OX=9606 GN=COPS3 PE=1 SV=3
Q9UNX3	RL26L	60S ribosomal protein L26-like 1 OS=Homo sapiens OX=9606 GN=RPL26L1 PE=1 SV=1
Q9UNZ2	NSF1C	NSFL1 cofactor p47 OS=Homo sapiens OX=9606 GN=NSFL1C PE=1 SV=2
Q9UQ49	NEUR3	Sialidase-3 OS=Homo sapiens OX=9606 GN=NEU3 PE=1 SV=1
Q9Y296	TPPC4	Trafficking protein particle complex subunit 4 OS=Homo sapiens OX=9606 GN=TRAPPC4 PE=1 SV=1
Q9Y2A7	NCKP1	Nck-associated protein 1 OS=Homo sapiens OX=9606 GN=NCKAP1 PE=1 SV=1
Q9Y2E4	DIP2C	Disco-interacting protein 2 homolog C OS=Homo sapiens OX=9606 GN=DIP2C PE=1 SV=2
Q9Y2W1	TR150	Thyroid hormone receptor-associated protein 3 OS=Homo sapiens OX=9606 GN=THRAP3 PE=1 SV=2
Q9Y2X8	UB2D4	Ubiquitin-conjugating enzyme E2 D4 OS=Homo sapiens OX=9606 GN=UBE2D4 PE=1 SV=1
Q9Y333	LSM2_	U6 snRNA-associated Sm-like protein LSm2 OS=Homo sapiens OX=9606 GN=LSM2 PE=1 SV=1
Q9Y371	SHLB1	Endophilin-B1 OS=Homo sapiens OX=9606 GN=SH3GLB1 PE=1 SV=1
Q9Y399	RT02_	28S ribosomal protein S2, mitochondrial OS=Homo sapiens OX=9606 GN=MRPS2 PE=1 SV=1
Q9Y3D9	RT23_	28S ribosomal protein S23, mitochondrial OS=Homo sapiens OX=9606 GN=MRPS23 PE=1 SV=2
Q9Y3L5	RAP2C	Ras-related protein Rap-2c OS=Homo sapiens OX=9606 GN=RAP2C PE=1 SV=1
Q9Y570	PPME1	Protein phosphatase methylesterase 1 OS=Homo sapiens OX=9606 GN=PPME1 PE=1 SV=3
Q9Y5M8	SRPRB	Signal recognition particle receptor subunit beta OS=Homo sapiens OX=9606 GN=SRPRB PE=1 SV=3
Q9Y623	MYH4_	Myosin-4 OS=Homo sapiens OX=9606 GN=MYH4 PE=2 SV=2
Q9Y696	CLIC4	Chloride intracellular channel protein 4 OS=Homo sapiens OX=9606 GN=CLIC4 PE=1 SV=4
Q9Y6C9	MTCH2	Mitochondrial carrier homolog 2 OS=Homo sapiens OX=9606 GN=MTCH2 PE=1 SV=1
Q9Y6G3	RM42_	39S ribosomal protein L42, mitochondrial OS=Homo sapiens OX=9606 GN=MRPL42 PE=1 SV=1
Q9Y6N5	SQOR_	Sulfide:quinone oxidoreductase, mitochondrial OS=Homo sapiens OX=9606 GN=SQOR PE=1 SV=1
Q9Y6P5	SESN1	Sestrin-1 OS=Homo sapiens OX=9606 GN=SESN1 PE=1 SV=2
Q9Y6Y8	S23IP	SEC23-interacting protein OS=Homo sapiens OX=9606 GN=SEC23IP PE=1 SV=1
A1L4K1	FSD2_	Fibronectin type III and SPRY domain-containing protein 2 OS=Homo sapiens OX=9606 GN=FSD2 PE=1 SV=1
A6NGB9	WIPF3	WAS/WASL-interacting protein family member 3 OS=Homo sapiens OX=9606 GN=WIPF3 PE=1 SV=4
O00159	MYO1C	Unconventional myosin-Ic OS=Homo sapiens OX=9606 GN=MYO1C PE=1 SV=4
O00170	AIP_H	AH receptor-interacting protein OS=Homo sapiens OX=9606 GN=AIP PE=1 SV=2
O00763	ACACB	Acetyl-CoA carboxylase 2 OS=Homo sapiens OX=9606 GN=ACACB PE=1 SV=3
O14639	ABLM1	Actin-binding LIM protein 1 OS=Homo sapiens OX=9606 GN=ABLIM1 PE=1 SV=3
O14735	CDIPT	CDP-diacylglycerol--inositol 3-phosphatidyltransferase OS=Homo sapiens OX=9606 GN=CDIPT PE=1 SV=1
O14744	ANM5_	Protein arginine N-methyltransferase 5 OS=Homo sapiens OX=9606 GN=PRMT5 PE=1 SV=4
O14874	BCKD_	[3-methyl-2-oxobutanoate dehydrogenase [lipoamide]] kinase, mitochondrial OS=Homo sapiens OX=9606 GN=BCKDK PE=1 SV=2
O14980	XPO1_	Exportin-1 OS=Homo sapiens OX=9606 GN=XPO1 PE=1 SV=1
O15228	GNPAT	Dihydroxyacetone phosphate acyltransferase OS=Homo sapiens OX=9606 GN=GNPAT PE=1 SV=1
O15258	RER1_	Protein RER1 OS=Homo sapiens OX=9606 GN=RER1 PE=1 SV=1
O43237	DC1L2	Cytoplasmic dynein 1 light intermediate chain 2 OS=Homo sapiens OX=9606 GN=DYNC1LI2 PE=1 SV=1
O43399	TPD54	Tumor protein D54 OS=Homo sapiens OX=9606 GN=TPD52L2 PE=1 SV=2
O43414	ERI3_	ERI1 exoribonuclease 3 OS=Homo sapiens OX=9606 GN=ERI3 PE=1 SV=2
O43715	TRIA1	TP53-regulated inhibitor of apoptosis 1 OS=Homo sapiens OX=9606 GN=TRIAP1 PE=1 SV=1
O43719	HTSF1	HIV Tat-specific factor 1 OS=Homo sapiens OX=9606 GN=HTATSF1 PE=1 SV=1
O60506	HNRPQ	Heterogeneous nuclear ribonucleoprotein Q OS=Homo sapiens OX=9606 GN=SYNCRIP PE=1 SV=2
O60610	DIAP1	Protein diaphanous homolog 1 OS=Homo sapiens OX=9606 GN=DIAPH1 PE=1 SV=2
O60841	IF2P_	Eukaryotic translation initiation factor 5B OS=Homo sapiens OX=9606 GN=EIF5B PE=1 SV=4
O60936	NOL3_	Nucleolar protein 3 OS=Homo sapiens OX=9606 GN=NOL3 PE=1 SV=2
O75116	ROCK2	Rho-associated protein kinase 2 OS=Homo sapiens OX=9606 GN=ROCK2 PE=1 SV=4
O75223	GGCT_	Gamma-glutamylcyclotransferase OS=Homo sapiens OX=9606 GN=GGCT PE=1 SV=1
O75438	NDUB1	NADH dehydrogenase [ubiquinone] 1 beta subcomplex subunit 1 OS=Homo sapiens OX=9606 GN=NDUFB1 PE=1 SV=1
O75694	NU155	Nuclear pore complex protein Nup155 OS=Homo sapiens OX=9606 GN=NUP155 PE=1 SV=1
O75751	S22A3	Solute carrier family 22 member 3 OS=Homo sapiens OX=9606 GN=SLC22A3 PE=1 SV=1
O75781	PALM_	Paralemmin-1 OS=Homo sapiens OX=9606 GN=PALM PE=1 SV=2
O75828	CBR3_	Carbonyl reductase [NADPH] 3 OS=Homo sapiens OX=9606 GN=CBR3 PE=1 SV=3
O95260	ATE1_	Arginyl-tRNA--protein transferase 1 OS=Homo sapiens OX=9606 GN=ATE1 PE=1 SV=2
O95278	EPM2A	Laforin OS=Homo sapiens OX=9606 GN=EPM2A PE=1 SV=2
O95359	TACC2	Transforming acidic coiled-coil-containing protein 2 OS=Homo sapiens OX=9606 GN=TACC2 PE=1 SV=3
O95571	ETHE1	Persulfide dioxygenase ETHE1, mitochondrial OS=Homo sapiens OX=9606 GN=ETHE1 PE=1 SV=2
O95747	OXSR1	Serine/threonine-protein kinase OSR1 OS=Homo sapiens OX=9606 GN=OXSR1 PE=1 SV=1
P04004	VTNC_	Vitronectin OS=Homo sapiens OX=9606 GN=VTN PE=1 SV=1
P04264	K2C1_	Keratin, type II cytoskeletal 1 OS=Homo sapiens OX=9606 GN=KRT1 PE=1 SV=6
P04921	GLPC_	Glycophorin-C OS=Homo sapiens OX=9606 GN=GYPC PE=1 SV=1
P07203	GPX1_	Glutathione peroxidase 1 OS=Homo sapiens OX=9606 GN=GPX1 PE=1 SV=4
P07602	SAP_H	Prosaposin OS=Homo sapiens OX=9606 GN=PSAP PE=1 SV=2
P07738	PMGE_	Bisphosphoglycerate mutase OS=Homo sapiens OX=9606 GN=BPGM PE=1 SV=2
P07996	TSP1_	Thrombospondin-1 OS=Homo sapiens OX=9606 GN=THBS1 PE=1 SV=2
P09486	SPRC_	SPARC OS=Homo sapiens OX=9606 GN=SPARC PE=1 SV=1
P0DOY2	IGLC2	Immunoglobulin lambda constant 2 OS=Homo sapiens OX=9606 GN=IGLC2 PE=1 SV=1
P0DP02	HVC33	Immunoglobulin heavy variable 3-30-3 OS=Homo sapiens OX=9606 GN=IGHV3-30-3 PE=3 SV=1
P0DP04	HV43D	Immunoglobulin heavy variable 3-43D OS=Homo sapiens OX=9606 GN=IGHV3-43D PE=3 SV=1
P11166	GTR1_	Solute carrier family 2, facilitated glucose transporter member 1 OS=Homo sapiens OX=9606 GN=SLC2A1 PE=1 SV=2
P12829	MYL4_	Myosin light chain 4 OS=Homo sapiens OX=9606 GN=MYL4 PE=1 SV=3
P13645	K1C10	Keratin, type I cytoskeletal 10 OS=Homo sapiens OX=9606 GN=KRT10 PE=1 SV=6
P16401	H15_H	Histone H1.5 OS=Homo sapiens OX=9606 GN=HIST1H1B PE=1 SV=3
P17096	HMGA1	High mobility group protein HMG-I/HMG-Y OS=Homo sapiens OX=9606 GN=HMGA1 PE=1 SV=3
P17480	UBF1_	Nucleolar transcription factor 1 OS=Homo sapiens OX=9606 GN=UBTF PE=1 SV=1
P18031	PTN1_	Tyrosine-protein phosphatase non-receptor type 1 OS=Homo sapiens OX=9606 GN=PTPN1 PE=1 SV=1
P19388	RPAB1	DNA-directed RNA polymerases I, II, and III subunit RPABC1 OS=Homo sapiens OX=9606 GN=POLR2E PE=1 SV=4
P20810	ICAL_	Calpastatin OS=Homo sapiens OX=9606 GN=CAST PE=1 SV=4
P21291	CSRP1	Cysteine and glycine-rich protein 1 OS=Homo sapiens OX=9606 GN=CSRP1 PE=1 SV=3
P24311	COX7B	Cytochrome c oxidase subunit 7B, mitochondrial OS=Homo sapiens OX=9606 GN=COX7B PE=1 SV=2
P24844	MYL9_	Myosin regulatory light polypeptide 9 OS=Homo sapiens OX=9606 GN=MYL9 PE=1 SV=4
P29966	MARCS	Myristoylated alanine-rich C-kinase substrate OS=Homo sapiens OX=9606 GN=MARCKS PE=1 SV=4
P31153	METK2	S-adenosylmethionine synthase isoform type-2 OS=Homo sapiens OX=9606 GN=MAT2A PE=1 SV=1
P33151	CADH5	Cadherin-5 OS=Homo sapiens OX=9606 GN=CDH5 PE=1 SV=5
P33527	MRP1_	Multidrug resistance-associated protein 1 OS=Homo sapiens OX=9606 GN=ABCC1 PE=1 SV=3
P35580	MYH10	Myosin-10 OS=Homo sapiens OX=9606 GN=MYH10 PE=1 SV=3
P36873	PP1G_	Serine/threonine-protein phosphatase PP1-gamma catalytic subunit OS=Homo sapiens OX=9606 GN=PPP1CC PE=1 SV=1
P42285	MTREX	Exosome RNA helicase MTR4 OS=Homo sapiens OX=9606 GN=MTREX PE=1 SV=3
P43243	MATR3	Matrin-3 OS=Homo sapiens OX=9606 GN=MATR3 PE=1 SV=2
P43652	AFAM_	Afamin OS=Homo sapiens OX=9606 GN=AFM PE=1 SV=1
P43897	EFTS_	Elongation factor Ts, mitochondrial OS=Homo sapiens OX=9606 GN=TSFM PE=1 SV=2
P48739	PIPNB	Phosphatidylinositol transfer protein beta isoform OS=Homo sapiens OX=9606 GN=PITPNB PE=1 SV=2
P49356	FNTB_	Protein farnesyltransferase subunit beta OS=Homo sapiens OX=9606 GN=FNTB PE=1 SV=1
P49591	SYSC_	Serine--tRNA ligase, cytoplasmic OS=Homo sapiens OX=9606 GN=SARS PE=1 SV=3
P49747	COMP_	Cartilage oligomeric matrix protein OS=Homo sapiens OX=9606 GN=COMP PE=1 SV=2
P51571	SSRD_	Translocon-associated protein subunit delta OS=Homo sapiens OX=9606 GN=SSR4 PE=1 SV=1
P51608	MECP2	Methyl-CpG-binding protein 2 OS=Homo sapiens OX=9606 GN=MECP2 PE=1 SV=1
P51659	DHB4_	Peroxisomal multifunctional enzyme type 2 OS=Homo sapiens OX=9606 GN=HSD17B4 PE=1 SV=3
P52815	RM12_	39S ribosomal protein L12, mitochondrial OS=Homo sapiens OX=9606 GN=MRPL12 PE=1 SV=2
P52907	CAZA1	F-actin-capping protein subunit alpha-1 OS=Homo sapiens OX=9606 GN=CAPZA1 PE=1 SV=3
P53778	MK12_	Mitogen-activated protein kinase 12 OS=Homo sapiens OX=9606 GN=MAPK12 PE=1 SV=3
P54727	RD23B	UV excision repair protein RAD23 homolog B OS=Homo sapiens OX=9606 GN=RAD23B PE=1 SV=1
P55327	TPD52	Tumor protein D52 OS=Homo sapiens OX=9606 GN=TPD52 PE=1 SV=2
P57740	NU107	Nuclear pore complex protein Nup107 OS=Homo sapiens OX=9606 GN=NUP107 PE=1 SV=1
P60660	MYL6_	Myosin light polypeptide 6 OS=Homo sapiens OX=9606 GN=MYL6 PE=1 SV=2
P60842	IF4A1	Eukaryotic initiation factor 4A-I OS=Homo sapiens OX=9606 GN=EIF4A1 PE=1 SV=1
P60953	CDC42	Cell division control protein 42 homolog OS=Homo sapiens OX=9606 GN=CDC42 PE=1 SV=2
P60983	GMFB_	Glia maturation factor beta OS=Homo sapiens OX=9606 GN=GMFB PE=1 SV=2
P62820	RAB1A	Ras-related protein Rab-1A OS=Homo sapiens OX=9606 GN=RAB1A PE=1 SV=3
P62857	RS28_	40S ribosomal protein S28 OS=Homo sapiens OX=9606 GN=RPS28 PE=1 SV=1
P62906	RL10A	60S ribosomal protein L10a OS=Homo sapiens OX=9606 GN=RPL10A PE=1 SV=2
P63220	RS21_	40S ribosomal protein S21 OS=Homo sapiens OX=9606 GN=RPS21 PE=1 SV=1
P80303	NUCB2	Nucleobindin-2 OS=Homo sapiens OX=9606 GN=NUCB2 PE=1 SV=3
P82673	RT35_	28S ribosomal protein S35, mitochondrial OS=Homo sapiens OX=9606 GN=MRPS35 PE=1 SV=1
P84098	RL19_	60S ribosomal protein L19 OS=Homo sapiens OX=9606 GN=RPL19 PE=1 SV=1
P98095	FBLN2	Fibulin-2 OS=Homo sapiens OX=9606 GN=FBLN2 PE=1 SV=2
Q02338	BDH_H	D-beta-hydroxybutyrate dehydrogenase, mitochondrial OS=Homo sapiens OX=9606 GN=BDH1 PE=1 SV=3
Q04837	SSBP_	Single-stranded DNA-binding protein, mitochondrial OS=Homo sapiens OX=9606 GN=SSBP1 PE=1 SV=1
Q05397	FAK1_	Focal adhesion kinase 1 OS=Homo sapiens OX=9606 GN=PTK2 PE=1 SV=2
Q06190	P2R3A	Serine/threonine-protein phosphatase 2A regulatory subunit B'' subunit alpha OS=Homo sapiens OX=9606 GN=PPP2R3A PE=1 SV=1
Q07812	BAX_H	Apoptosis regulator BAX OS=Homo sapiens OX=9606 GN=BAX PE=1 SV=1
Q07955	SRSF1	Serine/arginine-rich splicing factor 1 OS=Homo sapiens OX=9606 GN=SRSF1 PE=1 SV=2
Q10471	GALT2	Polypeptide N-acetylgalactosaminyltransferase 2 OS=Homo sapiens OX=9606 GN=GALNT2 PE=1 SV=1
Q12792	TWF1_	Twinfilin-1 OS=Homo sapiens OX=9606 GN=TWF1 PE=1 SV=3
Q12805	FBLN3	EGF-containing fibulin-like extracellular matrix protein 1 OS=Homo sapiens OX=9606 GN=EFEMP1 PE=1 SV=2
Q12907	LMAN2	Vesicular integral-membrane protein VIP36 OS=Homo sapiens OX=9606 GN=LMAN2 PE=1 SV=1
Q13137	CACO2	Calcium-binding and coiled-coil domain-containing protein 2 OS=Homo sapiens OX=9606 GN=CALCOCO2 PE=1 SV=1
Q13523	PRP4B	Serine/threonine-protein kinase PRP4 homolog OS=Homo sapiens OX=9606 GN=PRPF4B PE=1 SV=3
Q13698	CAC1S	Voltage-dependent L-type calcium channel subunit alpha-1S OS=Homo sapiens OX=9606 GN=CACNA1S PE=1 SV=4
Q14165	MLEC_	Malectin OS=Homo sapiens OX=9606 GN=MLEC PE=1 SV=1
Q14257	RCN2_	Reticulocalbin-2 OS=Homo sapiens OX=9606 GN=RCN2 PE=1 SV=1
Q14554	PDIA5	Protein disulfide-isomerase A5 OS=Homo sapiens OX=9606 GN=PDIA5 PE=1 SV=1
Q14696	MESD_	LRP chaperone MESD OS=Homo sapiens OX=9606 GN=MESD PE=1 SV=2
Q15052	ARHG6	Rho guanine nucleotide exchange factor 6 OS=Homo sapiens OX=9606 GN=ARHGEF6 PE=1 SV=2
Q15293	RCN1_	Reticulocalbin-1 OS=Homo sapiens OX=9606 GN=RCN1 PE=1 SV=1
Q15436	SC23A	Protein transport protein Sec23A OS=Homo sapiens OX=9606 GN=SEC23A PE=1 SV=2
Q15691	MARE1	Microtubule-associated protein RP/EB family member 1 OS=Homo sapiens OX=9606 GN=MAPRE1 PE=1 SV=3
Q15700	DLG2_	Disks large homolog 2 OS=Homo sapiens OX=9606 GN=DLG2 PE=1 SV=3
Q15785	TOM34	Mitochondrial import receptor subunit TOM34 OS=Homo sapiens OX=9606 GN=TOMM34 PE=1 SV=2
Q15814	TBCC_	Tubulin-specific chaperone C OS=Homo sapiens OX=9606 GN=TBCC PE=1 SV=2
Q15848	ADIPO	Adiponectin OS=Homo sapiens OX=9606 GN=ADIPOQ PE=1 SV=1
Q15907	RB11B	Ras-related protein Rab-11B OS=Homo sapiens OX=9606 GN=RAB11B PE=1 SV=4
Q16864	VATF_	V-type proton ATPase subunit F OS=Homo sapiens OX=9606 GN=ATP6V1F PE=1 SV=2
Q32P51	RA1L2	Heterogeneous nuclear ribonucleoprotein A1-like 2 OS=Homo sapiens OX=9606 GN=HNRNPA1L2 PE=2 SV=2
Q58WW2	DCAF6	DDB1- and CUL4-associated factor 6 OS=Homo sapiens OX=9606 GN=DCAF6 PE=1 SV=1
Q5JRA6	TGO1_	Transport and Golgi organization protein 1 homolog OS=Homo sapiens OX=9606 GN=MIA3 PE=1 SV=1
Q5QJ74	TBCEL	Tubulin-specific chaperone cofactor E-like protein OS=Homo sapiens OX=9606 GN=TBCEL PE=1 SV=2
Q5T9A4	ATD3B	ATPase family AAA domain-containing protein 3B OS=Homo sapiens OX=9606 GN=ATAD3B PE=1 SV=1
Q5XPI4	RN123	E3 ubiquitin-protein ligase RNF123 OS=Homo sapiens OX=9606 GN=RNF123 PE=1 SV=1
Q6IQ22	RAB12	Ras-related protein Rab-12 OS=Homo sapiens OX=9606 GN=RAB12 PE=1 SV=3
Q6P1N9	TATD1	Putative deoxyribonuclease TATDN1 OS=Homo sapiens OX=9606 GN=TATDN1 PE=1 SV=2
Q7L1Q6	BZW1_	Basic leucine zipper and W2 domain-containing protein 1 OS=Homo sapiens OX=9606 GN=BZW1 PE=1 SV=1
Q7Z6B0	CCD91	Coiled-coil domain-containing protein 91 OS=Homo sapiens OX=9606 GN=CCDC91 PE=1 SV=2
Q7Z7K6	CENPV	Centromere protein V OS=Homo sapiens OX=9606 GN=CENPV PE=1 SV=1
Q86UX2	ITIH5	Inter-alpha-trypsin inhibitor heavy chain H5 OS=Homo sapiens OX=9606 GN=ITIH5 PE=2 SV=2
Q8IVH4	MMAA_	Methylmalonic aciduria type A protein, mitochondrial OS=Homo sapiens OX=9606 GN=MMAA PE=1 SV=1
Q8IW45	NNRD_	ATP-dependent (S)-NAD(P)H-hydrate dehydratase OS=Homo sapiens OX=9606 GN=NAXD PE=1 SV=1
Q8IYI6	EXOC8	Exocyst complex component 8 OS=Homo sapiens OX=9606 GN=EXOC8 PE=1 SV=2
Q8IYS1	P20D2	Peptidase M20 domain-containing protein 2 OS=Homo sapiens OX=9606 GN=PM20D2 PE=1 SV=2
Q8IYU8	MICU2	Calcium uptake protein 2, mitochondrial OS=Homo sapiens OX=9606 GN=MICU2 PE=1 SV=2
Q8N239	KLH34	Kelch-like protein 34 OS=Homo sapiens OX=9606 GN=KLHL34 PE=2 SV=1
Q8N3D4	EH1L1	EH domain-binding protein 1-like protein 1 OS=Homo sapiens OX=9606 GN=EHBP1L1 PE=1 SV=2
Q8NC51	PAIRB	Plasminogen activator inhibitor 1 RNA-binding protein OS=Homo sapiens OX=9606 GN=SERBP1 PE=1 SV=2
Q8NCA5	FA98A	Protein FAM98A OS=Homo sapiens OX=9606 GN=FAM98A PE=1 SV=1
Q8NHW5	RLA0L	60S acidic ribosomal protein P0-like OS=Homo sapiens OX=9606 GN=RPLP0P6 PE=5 SV=1
Q8NHZ8	CDC26	Anaphase-promoting complex subunit CDC26 OS=Homo sapiens OX=9606 GN=CDC26 PE=1 SV=1
Q8TD30	ALAT2	Alanine aminotransferase 2 OS=Homo sapiens OX=9606 GN=GPT2 PE=1 SV=1
Q8TD47	RS4Y2	40S ribosomal protein S4, Y isoform 2 OS=Homo sapiens OX=9606 GN=RPS4Y2 PE=2 SV=3
Q8WUD4	CCD12	Coiled-coil domain-containing protein 12 OS=Homo sapiens OX=9606 GN=CCDC12 PE=1 SV=1
Q8WWP7	GIMA1	GTPase IMAP family member 1 OS=Homo sapiens OX=9606 GN=GIMAP1 PE=1 SV=1
Q8WWZ7	ABCA5	ATP-binding cassette sub-family A member 5 OS=Homo sapiens OX=9606 GN=ABCA5 PE=2 SV=2
Q92541	RTF1_	RNA polymerase-associated protein RTF1 homolog OS=Homo sapiens OX=9606 GN=RTF1 PE=1 SV=4
Q92804	RBP56	TATA-binding protein-associated factor 2N OS=Homo sapiens OX=9606 GN=TAF15 PE=1 SV=1
Q93052	LPP_H	Lipoma-preferred partner OS=Homo sapiens OX=9606 GN=LPP PE=1 SV=1
Q969T9	WBP2_	WW domain-binding protein 2 OS=Homo sapiens OX=9606 GN=WBP2 PE=1 SV=1
Q96A65	EXOC4	Exocyst complex component 4 OS=Homo sapiens OX=9606 GN=EXOC4 PE=1 SV=1
Q96BQ5	CC127	Coiled-coil domain-containing protein 127 OS=Homo sapiens OX=9606 GN=CCDC127 PE=1 SV=1
Q96DC8	ECHD3	Enoyl-CoA hydratase domain-containing protein 3, mitochondrial OS=Homo sapiens OX=9606 GN=ECHDC3 PE=1 SV=2
Q96EK5	KBP_H	KIF1-binding protein OS=Homo sapiens OX=9606 GN=KIF1BP PE=1 SV=1
Q96HN2	SAHH3	Adenosylhomocysteinase 3 OS=Homo sapiens OX=9606 GN=AHCYL2 PE=1 SV=1
Q96IV0	NGLY1	Peptide-N(4)-(N-acetyl-beta-glucosaminyl)asparagine amidase OS=Homo sapiens OX=9606 GN=NGLY1 PE=1 SV=1
Q96JJ7	TMX3_	Protein disulfide-isomerase TMX3 OS=Homo sapiens OX=9606 GN=TMX3 PE=1 SV=2
Q96K76	UBP47	Ubiquitin carboxyl-terminal hydrolase 47 OS=Homo sapiens OX=9606 GN=USP47 PE=1 SV=3
Q96L92	SNX27	Sorting nexin-27 OS=Homo sapiens OX=9606 GN=SNX27 PE=1 SV=2
Q96LL9	DJC30	DnaJ homolog subfamily C member 30 OS=Homo sapiens OX=9606 GN=DNAJC30 PE=1 SV=3
Q96LZ7	RMD2_	Regulator of microtubule dynamics protein 2 OS=Homo sapiens OX=9606 GN=RMDN2 PE=1 SV=2
Q96RQ3	MCCA_	Methylcrotonoyl-CoA carboxylase subunit alpha, mitochondrial OS=Homo sapiens OX=9606 GN=MCCC1 PE=1 SV=3
Q96S66	CLCC1	Chloride channel CLIC-like protein 1 OS=Homo sapiens OX=9606 GN=CLCC1 PE=1 SV=1
Q99426	TBCB_	Tubulin-folding cofactor B OS=Homo sapiens OX=9606 GN=TBCB PE=1 SV=2
Q99584	S10AD	Protein S100-A13 OS=Homo sapiens OX=9606 GN=S100A13 PE=1 SV=1
Q99598	TSNAX	Translin-associated protein X OS=Homo sapiens OX=9606 GN=TSNAX PE=1 SV=1
Q99653	CHP1_	Calcineurin B homologous protein 1 OS=Homo sapiens OX=9606 GN=CHP1 PE=1 SV=3
Q9BQE5	APOL2	Apolipoprotein L2 OS=Homo sapiens OX=9606 GN=APOL2 PE=1 SV=1
Q9BRX2	PELO_	Protein pelota homolog OS=Homo sapiens OX=9606 GN=PELO PE=1 SV=2
Q9BV86	NTM1A	N-terminal Xaa-Pro-Lys N-methyltransferase 1 OS=Homo sapiens OX=9606 GN=NTMT1 PE=1 SV=3
Q9BVA1	TBB2B	Tubulin beta-2B chain OS=Homo sapiens OX=9606 GN=TUBB2B PE=1 SV=1
Q9BVP2	GNL3_	Guanine nucleotide-binding protein-like 3 OS=Homo sapiens OX=9606 GN=GNL3 PE=1 SV=2
Q9BXI3	5NT1A	Cytosolic 5'-nucleotidase 1A OS=Homo sapiens OX=9606 GN=NT5C1A PE=1 SV=1
Q9BXM9	FSD1L	FSD1-like protein OS=Homo sapiens OX=9606 GN=FSD1L PE=1 SV=2
Q9BZF3	OSBL6	Oxysterol-binding protein-related protein 6 OS=Homo sapiens OX=9606 GN=OSBPL6 PE=1 SV=1
Q9BZL1	UBL5_	Ubiquitin-like protein 5 OS=Homo sapiens OX=9606 GN=UBL5 PE=1 SV=1
Q9C029	TRIM7	E3 ubiquitin-protein ligase TRIM7 OS=Homo sapiens OX=9606 GN=TRIM7 PE=1 SV=2
Q9GZP4	PITH1	PITH domain-containing protein 1 OS=Homo sapiens OX=9606 GN=PITHD1 PE=1 SV=1
Q9GZZ1	NAA50	N-alpha-acetyltransferase 50 OS=Homo sapiens OX=9606 GN=NAA50 PE=1 SV=1
Q9H330	TM245	Transmembrane protein 245 OS=Homo sapiens OX=9606 GN=TMEM245 PE=1 SV=3
Q9H444	CHM4B	Charged multivesicular body protein 4b OS=Homo sapiens OX=9606 GN=CHMP4B PE=1 SV=1
Q9H4A6	GOLP3	Golgi phosphoprotein 3 OS=Homo sapiens OX=9606 GN=GOLPH3 PE=1 SV=1
Q9H6U6	BCAS3	Breast carcinoma-amplified sequence 3 OS=Homo sapiens OX=9606 GN=BCAS3 PE=1 SV=3
Q9H7B4	SMYD3	Histone-lysine N-methyltransferase SMYD3 OS=Homo sapiens OX=9606 GN=SMYD3 PE=1 SV=4
Q9H9J2	RM44_	39S ribosomal protein L44, mitochondrial OS=Homo sapiens OX=9606 GN=MRPL44 PE=1 SV=1
Q9HC38	GLOD4	Glyoxalase domain-containing protein 4 OS=Homo sapiens OX=9606 GN=GLOD4 PE=1 SV=1
Q9NP90	RAB9B	Ras-related protein Rab-9B OS=Homo sapiens OX=9606 GN=RAB9B PE=1 SV=1
Q9NQX3	GEPH_	Gephyrin OS=Homo sapiens OX=9606 GN=GPHN PE=1 SV=1
Q9NR22	ANM8_	Protein arginine N-methyltransferase 8 OS=Homo sapiens OX=9606 GN=PRMT8 PE=1 SV=2
Q9NS86	LANC2	LanC-like protein 2 OS=Homo sapiens OX=9606 GN=LANCL2 PE=1 SV=1
Q9NSA3	CNBP1	Beta-catenin-interacting protein 1 OS=Homo sapiens OX=9606 GN=CTNNBIP1 PE=1 SV=1
Q9NSC5	HOME3	Homer protein homolog 3 OS=Homo sapiens OX=9606 GN=HOMER3 PE=1 SV=2
Q9NTX5	ECHD1	Ethylmalonyl-CoA decarboxylase OS=Homo sapiens OX=9606 GN=ECHDC1 PE=1 SV=2
Q9NUQ8	ABCF3	ATP-binding cassette sub-family F member 3 OS=Homo sapiens OX=9606 GN=ABCF3 PE=1 SV=2
Q9NVA2	SEP11	Septin-11 OS=Homo sapiens OX=9606 GN=SEPT11 PE=1 SV=3
Q9NZA1	CLIC5	Chloride intracellular channel protein 5 OS=Homo sapiens OX=9606 GN=CLIC5 PE=1 SV=3
Q9P0M6	H2AW_	Core histone macro-H2A.2 OS=Homo sapiens OX=9606 GN=H2AFY2 PE=1 SV=3
Q9TNN7	1C05_	HLA class I histocompatibility antigen, Cw-5 alpha chain OS=Homo sapiens OX=9606 GN=HLA-C PE=1 SV=1
Q9UBT2	SAE2_	SUMO-activating enzyme subunit 2 OS=Homo sapiens OX=9606 GN=UBA2 PE=1 SV=2
Q9UK76	JUPI1	Jupiter microtubule associated homolog 1 OS=Homo sapiens OX=9606 GN=JPT1 PE=1 SV=3
Q9UKL6	PPCT_	Phosphatidylcholine transfer protein OS=Homo sapiens OX=9606 GN=PCTP PE=1 SV=1
Q9UL46	PSME2	Proteasome activator complex subunit 2 OS=Homo sapiens OX=9606 GN=PSME2 PE=1 SV=4
Q9ULP9	TBC24	TBC1 domain family member 24 OS=Homo sapiens OX=9606 GN=TBC1D24 PE=1 SV=2
Q9UNL2	SSRG_	Translocon-associated protein subunit gamma OS=Homo sapiens OX=9606 GN=SSR3 PE=1 SV=1
Q9UPR0	PLCL2	Inactive phospholipase C-like protein 2 OS=Homo sapiens OX=9606 GN=PLCL2 PE=1 SV=2
Q9Y237	PIN4_	Peptidyl-prolyl cis-trans isomerase NIMA-interacting 4 OS=Homo sapiens OX=9606 GN=PIN4 PE=1 SV=1
Q9Y262	EIF3L	Eukaryotic translation initiation factor 3 subunit L OS=Homo sapiens OX=9606 GN=EIF3L PE=1 SV=1
Q9Y285	SYFA_	Phenylalanine--tRNA ligase alpha subunit OS=Homo sapiens OX=9606 GN=FARSA PE=1 SV=3
Q9Y297	FBW1A	F-box/WD repeat-containing protein 1A OS=Homo sapiens OX=9606 GN=BTRC PE=1 SV=1
Q9Y2K3	MYH15	Myosin-15 OS=Homo sapiens OX=9606 GN=MYH15 PE=1 SV=5
Q9Y3A3	PHOCN	MOB-like protein phocein OS=Homo sapiens OX=9606 GN=MOB4 PE=1 SV=1
Q9Y4P1	ATG4B	Cysteine protease ATG4B OS=Homo sapiens OX=9606 GN=ATG4B PE=1 SV=2
Q9Y508	RN114	E3 ubiquitin-protein ligase RNF114 OS=Homo sapiens OX=9606 GN=RNF114 PE=1 SV=1
Q9Y576	ASB1_	Ankyrin repeat and SOCS box protein 1 OS=Homo sapiens OX=9606 GN=ASB1 PE=1 SV=1
Q9Y5J9	TIM8B	Mitochondrial import inner membrane translocase subunit Tim8 B OS=Homo sapiens OX=9606 GN=TIMM8B PE=1 SV=1
Q9Y5P4	C43BP	Collagen type IV alpha-3-binding protein OS=Homo sapiens OX=9606 GN=COL4A3BP PE=1 SV=1
Q9Y5P6	GMPPB	Mannose-1-phosphate guanyltransferase beta OS=Homo sapiens OX=9606 GN=GMPPB PE=1 SV=2
Q9Y5X3	SNX5_	Sorting nexin-5 OS=Homo sapiens OX=9606 GN=SNX5 PE=1 SV=1
Q9Y608	LRRF2	Leucine-rich repeat flightless-interacting protein 2 OS=Homo sapiens OX=9606 GN=LRRFIP2 PE=1 SV=1
A5D6W6	FITM1	Fat storage-inducing transmembrane protein 1 OS=Homo sapiens OX=9606 GN=FITM1 PE=2 SV=1
A5YM72	CRNS1	Carnosine synthase 1 OS=Homo sapiens OX=9606 GN=CARNS1 PE=1 SV=3
O00303	EIF3F	Eukaryotic translation initiation factor 3 subunit F OS=Homo sapiens OX=9606 GN=EIF3F PE=1 SV=1
O00442	RTCA_	RNA 3'-terminal phosphate cyclase OS=Homo sapiens OX=9606 GN=RTCA PE=1 SV=1
O00487	PSDE_	26S proteasome non-ATPase regulatory subunit 14 OS=Homo sapiens OX=9606 GN=PSMD14 PE=1 SV=1
O14521	DHSD_	Succinate dehydrogenase [ubiquinone] cytochrome b small subunit, mitochondrial OS=Homo sapiens OX=9606 GN=SDHD PE=1 SV=1
O14562	UBFD1	Ubiquitin domain-containing protein UBFD1 OS=Homo sapiens OX=9606 GN=UBFD1 PE=1 SV=2
O14828	SCAM3	Secretory carrier-associated membrane protein 3 OS=Homo sapiens OX=9606 GN=SCAMP3 PE=1 SV=3
O14964	HGS_H	Hepatocyte growth factor-regulated tyrosine kinase substrate OS=Homo sapiens OX=9606 GN=HGS PE=1 SV=1
O15212	PFD6_	Prefoldin subunit 6 OS=Homo sapiens OX=9606 GN=PFDN6 PE=1 SV=1
O15371	EIF3D	Eukaryotic translation initiation factor 3 subunit D OS=Homo sapiens OX=9606 GN=EIF3D PE=1 SV=1
O15382	BCAT2	Branched-chain-amino-acid aminotransferase, mitochondrial OS=Homo sapiens OX=9606 GN=BCAT2 PE=1 SV=2
O43292	GPAA1	Glycosylphosphatidylinositol anchor attachment 1 protein OS=Homo sapiens OX=9606 GN=GPAA1 PE=1 SV=3
O43379	WDR62	WD repeat-containing protein 62 OS=Homo sapiens OX=9606 GN=WDR62 PE=1 SV=4
O43615	TIM44	Mitochondrial import inner membrane translocase subunit TIM44 OS=Homo sapiens OX=9606 GN=TIMM44 PE=1 SV=2
O43617	TPPC3	Trafficking protein particle complex subunit 3 OS=Homo sapiens OX=9606 GN=TRAPPC3 PE=1 SV=1
O43920	NDUS5	NADH dehydrogenase [ubiquinone] iron-sulfur protein 5 OS=Homo sapiens OX=9606 GN=NDUFS5 PE=1 SV=3
O75367	H2AY_	Core histone macro-H2A.1 OS=Homo sapiens OX=9606 GN=H2AFY PE=1 SV=4
O75475	PSIP1	PC4 and SFRS1-interacting protein OS=Homo sapiens OX=9606 GN=PSIP1 PE=1 SV=1
O75531	BAF_H	Barrier-to-autointegration factor OS=Homo sapiens OX=9606 GN=BANF1 PE=1 SV=1
O76070	SYUG_	Gamma-synuclein OS=Homo sapiens OX=9606 GN=SNCG PE=1 SV=2
O94788	AL1A2	Retinal dehydrogenase 2 OS=Homo sapiens OX=9606 GN=ALDH1A2 PE=1 SV=3
O94903	PLPHP	Pyridoxal phosphate homeostasis protein OS=Homo sapiens OX=9606 GN=PLPBP PE=1 SV=1
O94925	GLSK_	Glutaminase kidney isoform, mitochondrial OS=Homo sapiens OX=9606 GN=GLS PE=1 SV=1
O94929	ABLM3	Actin-binding LIM protein 3 OS=Homo sapiens OX=9606 GN=ABLIM3 PE=1 SV=3
O94966	UBP19	Ubiquitin carboxyl-terminal hydrolase 19 OS=Homo sapiens OX=9606 GN=USP19 PE=1 SV=2
O94967	WDR47	WD repeat-containing protein 47 OS=Homo sapiens OX=9606 GN=WDR47 PE=1 SV=1
O95394	AGM1_	Phosphoacetylglucosamine mutase OS=Homo sapiens OX=9606 GN=PGM3 PE=1 SV=1
O95487	SC24B	Protein transport protein Sec24B OS=Homo sapiens OX=9606 GN=SEC24B PE=1 SV=2
O95613	PCNT_	Pericentrin OS=Homo sapiens OX=9606 GN=PCNT PE=1 SV=4
O95757	HS74L	Heat shock 70 kDa protein 4L OS=Homo sapiens OX=9606 GN=HSPA4L PE=1 SV=3
O95834	EMAL2	Echinoderm microtubule-associated protein-like 2 OS=Homo sapiens OX=9606 GN=EML2 PE=1 SV=1
P00325	ADH1B	Alcohol dehydrogenase 1B OS=Homo sapiens OX=9606 GN=ADH1B PE=1 SV=2
P01019	ANGT_	Angiotensinogen OS=Homo sapiens OX=9606 GN=AGT PE=1 SV=1
P01619	KV320	Immunoglobulin kappa variable 3-20 OS=Homo sapiens OX=9606 GN=IGKV3-20 PE=1 SV=2
P02760	AMBP_	Protein AMBP OS=Homo sapiens OX=9606 GN=AMBP PE=1 SV=1
P02788	TRFL_	Lactotransferrin OS=Homo sapiens OX=9606 GN=LTF PE=1 SV=6
P03950	ANGI_	Angiogenin OS=Homo sapiens OX=9606 GN=ANG PE=1 SV=1
P05156	CFAI_	Complement factor I OS=Homo sapiens OX=9606 GN=CFI PE=1 SV=2
P06681	CO2_H	Complement C2 OS=Homo sapiens OX=9606 GN=C2 PE=1 SV=2
P06703	S10A6	Protein S100-A6 OS=Homo sapiens OX=9606 GN=S100A6 PE=1 SV=1
P07357	CO8A_	Complement component C8 alpha chain OS=Homo sapiens OX=9606 GN=C8A PE=1 SV=2
P07360	CO8G_	Complement component C8 gamma chain OS=Homo sapiens OX=9606 GN=C8G PE=1 SV=3
P08240	SRPRA	Signal recognition particle receptor subunit alpha OS=Homo sapiens OX=9606 GN=SRPRA PE=1 SV=2
P08603	CFAH_	Complement factor H OS=Homo sapiens OX=9606 GN=CFH PE=1 SV=4
P09497	CLCB_	Clathrin light chain B OS=Homo sapiens OX=9606 GN=CLTB PE=1 SV=1
P09651	ROA1_	Heterogeneous nuclear ribonucleoprotein A1 OS=Homo sapiens OX=9606 GN=HNRNPA1 PE=1 SV=5
P0DMR1	HNRC4	Heterogeneous nuclear ribonucleoprotein C-like 4 OS=Homo sapiens OX=9606 GN=HNRNPCL4 PE=3 SV=1
P10909	CLUS_	Clusterin OS=Homo sapiens OX=9606 GN=CLU PE=1 SV=1
P12081	SYHC_	Histidine--tRNA ligase, cytoplasmic OS=Homo sapiens OX=9606 GN=HARS PE=1 SV=2
P12268	IMDH2	Inosine-5'-monophosphate dehydrogenase 2 OS=Homo sapiens OX=9606 GN=IMPDH2 PE=1 SV=2
P14324	FPPS_	Farnesyl pyrophosphate synthase OS=Homo sapiens OX=9606 GN=FDPS PE=1 SV=4
P15104	GLNA_	Glutamine synthetase OS=Homo sapiens OX=9606 GN=GLUL PE=1 SV=4
P15170	ERF3A	Eukaryotic peptide chain release factor GTP-binding subunit ERF3A OS=Homo sapiens OX=9606 GN=GSPT1 PE=1 SV=1
P16083	NQO2_	Ribosyldihydronicotinamide dehydrogenase [quinone] OS=Homo sapiens OX=9606 GN=NQO2 PE=1 SV=5
P16989	YBOX3	Y-box-binding protein 3 OS=Homo sapiens OX=9606 GN=YBX3 PE=1 SV=4
P17987	TCPA_	T-complex protein 1 subunit alpha OS=Homo sapiens OX=9606 GN=TCP1 PE=1 SV=1
P18669	PGAM1	Phosphoglycerate mutase 1 OS=Homo sapiens OX=9606 GN=PGAM1 PE=1 SV=2
P21283	VATC1	V-type proton ATPase subunit C 1 OS=Homo sapiens OX=9606 GN=ATP6V1C1 PE=1 SV=4
P22748	CAH4_	Carbonic anhydrase 4 OS=Homo sapiens OX=9606 GN=CA4 PE=1 SV=2
P24593	IBP5_	Insulin-like growth factor-binding protein 5 OS=Homo sapiens OX=9606 GN=IGFBP5 PE=1 SV=1
P28062	PSB8_	Proteasome subunit beta type-8 OS=Homo sapiens OX=9606 GN=PSMB8 PE=1 SV=3
P30046	DOPD_	D-dopachrome decarboxylase OS=Homo sapiens OX=9606 GN=DDT PE=1 SV=3
P31939	PUR9_	Bifunctional purine biosynthesis protein PURH OS=Homo sapiens OX=9606 GN=ATIC PE=1 SV=3
P32456	GBP2_	Guanylate-binding protein 2 OS=Homo sapiens OX=9606 GN=GBP2 PE=1 SV=3
P35221	CTNA1	Catenin alpha-1 OS=Homo sapiens OX=9606 GN=CTNNA1 PE=1 SV=1
P35611	ADDA_	Alpha-adducin OS=Homo sapiens OX=9606 GN=ADD1 PE=1 SV=2
P36507	MP2K2	Dual specificity mitogen-activated protein kinase kinase 2 OS=Homo sapiens OX=9606 GN=MAP2K2 PE=1 SV=1
P37198	NUP62	Nuclear pore glycoprotein p62 OS=Homo sapiens OX=9606 GN=NUP62 PE=1 SV=3
P42574	CASP3	Caspase-3 OS=Homo sapiens OX=9606 GN=CASP3 PE=1 SV=2
P42773	CDN2C	Cyclin-dependent kinase 4 inhibitor C OS=Homo sapiens OX=9606 GN=CDKN2C PE=1 SV=1
P45877	PPIC_	Peptidyl-prolyl cis-trans isomerase C OS=Homo sapiens OX=9606 GN=PPIC PE=1 SV=1
P46087	NOP2_	Probable 28S rRNA (cytosine(4447)-C(5))-methyltransferase OS=Homo sapiens OX=9606 GN=NOP2 PE=1 SV=2
P46781	RS9_H	40S ribosomal protein S9 OS=Homo sapiens OX=9606 GN=RPS9 PE=1 SV=3
P46783	RS10_	40S ribosomal protein S10 OS=Homo sapiens OX=9606 GN=RPS10 PE=1 SV=1
P46937	YAP1_	Transcriptional coactivator YAP1 OS=Homo sapiens OX=9606 GN=YAP1 PE=1 SV=2
P48681	NEST_	Nestin OS=Homo sapiens OX=9606 GN=NES PE=1 SV=2
P49023	PAXI_	Paxillin OS=Homo sapiens OX=9606 GN=PXN PE=1 SV=3
P49257	LMAN1	Protein ERGIC-53 OS=Homo sapiens OX=9606 GN=LMAN1 PE=1 SV=2
P49589	SYCC_	Cysteine--tRNA ligase, cytoplasmic OS=Homo sapiens OX=9606 GN=CARS PE=1 SV=3
P49755	TMEDA	Transmembrane emp24 domain-containing protein 10 OS=Homo sapiens OX=9606 GN=TMED10 PE=1 SV=2
P49840	GSK3A	Glycogen synthase kinase-3 alpha OS=Homo sapiens OX=9606 GN=GSK3A PE=1 SV=2
P51148	RAB5C	Ras-related protein Rab-5C OS=Homo sapiens OX=9606 GN=RAB5C PE=1 SV=2
P51589	CP2J2	Cytochrome P450 2J2 OS=Homo sapiens OX=9606 GN=CYP2J2 PE=1 SV=2
P51636	CAV2_	Caveolin-2 OS=Homo sapiens OX=9606 GN=CAV2 PE=1 SV=2
P51648	AL3A2	Fatty aldehyde dehydrogenase OS=Homo sapiens OX=9606 GN=ALDH3A2 PE=1 SV=1
P52209	6PGD_	6-phosphogluconate dehydrogenase, decarboxylating OS=Homo sapiens OX=9606 GN=PGD PE=1 SV=3
P52948	NUP98	Nuclear pore complex protein Nup98-Nup96 OS=Homo sapiens OX=9606 GN=NUP98 PE=1 SV=4
P53634	CATC_	Dipeptidyl peptidase 1 OS=Homo sapiens OX=9606 GN=CTSC PE=1 SV=2
P55042	RAD_H	GTP-binding protein RAD OS=Homo sapiens OX=9606 GN=RRAD PE=1 SV=2
P55290	CAD13	Cadherin-13 OS=Homo sapiens OX=9606 GN=CDH13 PE=1 SV=1
P55735	SEC13	Protein SEC13 homolog OS=Homo sapiens OX=9606 GN=SEC13 PE=1 SV=3
P55769	NH2L1	NHP2-like protein 1 OS=Homo sapiens OX=9606 GN=SNU13 PE=1 SV=3
P60891	PRPS1	Ribose-phosphate pyrophosphokinase 1 OS=Homo sapiens OX=9606 GN=PRPS1 PE=1 SV=2
P61353	RL27_	60S ribosomal protein L27 OS=Homo sapiens OX=9606 GN=RPL27 PE=1 SV=2
P61601	NCALD	Neurocalcin-delta OS=Homo sapiens OX=9606 GN=NCALD PE=1 SV=2
P61758	PFD3_	Prefoldin subunit 3 OS=Homo sapiens OX=9606 GN=VBP1 PE=1 SV=3
[truncated: 1,210 more rows]

## Sheet: S2 Table
S2 Table. Differentially expressed proteins at day 3 versus baseline.
UniProt ID	Symbol	logFC	P.Value	FDR
P53621	COPA	0.990179	1.02975e-05	0.0234887
O94925	GLSK	2.03931	4.07678e-05	0.0464956
A4D1P6	WDR91	0.305685	0.000241687	0.183763
Q96L96	ALPK3	0.486938	0.00243072	0.639861
P31942	HNRH3	1.27413	0.0026582	0.639861
P51648	AL3A2	0.39958	0.00291127	0.639861
Q15691	MARE1	0.797295	0.00308569	0.639861
P16284	PECA1	0.758411	0.00349386	0.664125
Q49AH0	CDNF	1.20908	0.00578653	0.942791
Q9Y237	PIN4	0.529754	0.00703257	0.998499
O95831	AIFM1	0.713151	0.00875267	0.998499
Q14008	CKAP5	1.03042	0.0095365	0.998499
Q8NC56	LEMD2	0.947102	0.011912	0.998499
Q9UJW0	DCTN4	1.38241	0.0121355	0.998499
P0DP04	HV43D	0.56277	0.0123203	0.998499
Q9NZN3	EHD3	0.593989	0.0131459	0.998499
Q99426	TBCB	0.510486	0.0138121	0.998499
Q7L5N1	CSN6	0.28098	0.0151513	0.998499
P55210	CASP7	1.04965	0.0156209	0.998499
Q8NFI4	F10A5	0.740217	0.0159829	0.998499
P25789	PSA4	0.479259	0.0165953	0.998499
Q9Y2E4	DIP2C	1.88638	0.0172817	0.998499
Q9Y587	AP4S1	0.895004	0.0175661	0.998499
P01034	CYTC	0.595483	0.0203361	0.998499
P80297	MT1X	0.427086	0.0216678	0.998499
O43242	PSMD3	0.291046	0.0217702	0.998499
P17858	PFKAL	1.00141	0.0218456	0.998499
P25787	PSA2	0.26882	0.022503	0.998499
Q9NTI5	PDS5B	1.38168	0.0238657	0.998499
P09651	ROA1	1.52801	0.0241541	0.998499
Q15843	NEDD8	0.429337	0.0260399	0.998499
Q9Y394	DHRS7	0.361615	0.0282628	0.998499
P34896	GLYC	0.324007	0.0297508	0.998499
Q9C0C9	UBE2O	0.925731	0.0313733	0.998499
Q96C01	F136A	1.0139	0.0337619	0.998499
P28482	MK01	0.404887	0.035544	0.998499
P50570	DYN2	1.35302	0.0363259	0.998499
Q13057	COASY	0.517886	0.0366709	0.998499
P41091	IF2G	0.637347	0.0377323	0.998499
Q8TD19	NEK9	0.700096	0.0389888	0.998499
O14639	ABLM1	0.781595	0.0398398	0.998499
P62072	TIM10	0.37026	0.0417896	0.998499
P35237	SPB6	0.152176	0.0422277	0.998499
Q9HA65	TBC17	0.456759	0.0451261	0.998499
P01624	KV315	0.490299	0.0492281	0.998499
O95425	SVIL	0.2457	0.0496769	0.998499
P0DP02	HVC33	0.749865	0.0540151	0.998499
Q9UBX5	FBLN5	0.464836	0.054621	0.998499
P83731	RL24	0.433318	0.0549353	0.998499
Q13137	CACO2	0.624505	0.0559029	0.998499
P62979	RS27A	0.150672	0.0565243	0.998499
O75663	TIPRL	0.724269	0.0584417	0.998499
Q9BXW6	OSBL1	0.668615	0.0587269	0.998499
P62987	RL40	0.164193	0.058811	0.998499
P62995	TRA2B	0.71128	0.0607376	0.998499
Q5JTJ3	COA6	0.310184	0.0617082	0.998499
Q969S9	RRF2M	0.731186	0.0639775	0.998499
Q9Y5J7	TIM9	0.597005	0.064052	0.998499
P05556	ITB1	0.232857	0.065336	0.998499
Q9Y6N5	SQOR	0.488934	0.0653507	0.998499
Q96KP4	CNDP2	0.531699	0.0654133	0.998499
Q9P2T1	GMPR2	0.367957	0.0660219	0.998499
Q9BRC7	PLCD4	0.201843	0.0672382	0.998499
D6RIA3	CD054	0.602788	0.068323	0.998499
P01024	CO3	0.323375	0.0684645	0.998499
Q16816	PHKG1	0.286436	0.0689483	0.998499
P0DOX2	IGA2	0.52752	0.0713635	0.998499
Q96C12	ARMC5	0.602912	0.0723737	0.998499
Q96QK1	VPS35	0.22716	0.0738985	0.998499
Q99541	PLIN2	0.260676	0.0757142	0.998499
P04275	VWF	0.242691	0.0770568	0.998499
P39656	OST48	0.582416	0.0773111	0.998499
Q01518	CAP1	0.330931	0.0774958	0.998499
P55196	AFAD	0.841734	0.0779188	0.998499
Q9NVH6	TMLH	0.537955	0.0787212	0.998499
P12956	XRCC6	0.34563	0.07929	0.998499
O95479	G6PE	0.812376	0.0801558	0.998499
Q15181	IPYR	0.306766	0.0816187	0.998499
Q15370	ELOB	0.488421	0.0817688	0.998499
Q96F07	CYFP2	0.981437	0.0825549	0.998499
P23588	IF4B	0.385187	0.0856969	0.998499
P05090	APOD	0.302799	0.087159	0.998499
P27694	RFA1	0.399784	0.0879672	0.998499
Q15814	TBCC	0.761565	0.0912792	0.998499
Q9BRF8	CPPED	0.575212	0.0916451	0.998499
O14949	QCR8	0.267992	0.0920852	0.998499
O43504	LTOR5	0.685612	0.0922681	0.998499
O43681	ASNA	0.406273	0.092748	0.998499
Q9BSJ8	ESYT1	0.406637	0.0927587	0.998499
Q16864	VATF	0.632047	0.0928045	0.998499
Q96C11	FGGY	0.606498	0.0944161	0.998499
P01860	IGHG3	0.302513	0.0949532	0.998499
P00450	CERU	0.284092	0.0958213	0.998499
Q9P0L0	VAPA	0.168099	0.0970162	0.998499
P63151	2ABA	0.146577	0.0979117	0.998499
P0DOX5	IGG1	0.289569	0.0981319	0.998499
O95202	LETM1	0.367278	0.0988614	0.998499
P63302	SELW	0.368536	0.099543	0.998499
Q9UNX3	RL26L	0.331818	0.102043	0.998499
Q9H4A4	AMPB	0.215645	0.10298	0.998499
P49792	RBP2	1.0452	0.103678	0.998499
Q9NS86	LANC2	0.663251	0.107413	0.998499
Q9Y5J9	TIM8B	0.351967	0.108001	0.998499
P51812	KS6A3	0.271257	0.108363	0.998499
A2NJV5	KV229	0.627481	0.109149	0.998499
P42285	MTREX	0.727959	0.109172	0.998499
P0DOX6	IGM	0.471444	0.110409	0.998499
P31939	PUR9	0.153401	0.111315	0.998499
O75475	PSIP1	1.08844	0.111441	0.998499
P27482	CALL3	0.113894	0.113094	0.998499
Q9Y265	RUVB1	0.388158	0.113527	0.998499
P16298	PP2BB	0.285528	0.11404	0.998499
P35080	PROF2	0.13341	0.115915	0.998499
P53814	SMTN	0.449783	0.115951	0.998499
Q8WZA9	IRGQ	0.690328	0.1171	0.998499
P30085	KCY	0.403212	0.11797	0.998499
Q6NVY1	HIBCH	0.21198	0.118401	0.998499
Q9NTX5	ECHD1	0.467435	0.11891	0.998499
P13010	XRCC5	0.406142	0.119022	0.998499
P08603	CFAH	0.24017	0.119546	0.998499
Q9UPQ0	LIMC1	0.316349	0.119625	0.998499
O43633	CHM2A	0.311386	0.120268	0.998499
Q9NR28	DBLOH	0.271935	0.120997	0.998499
P68036	UB2L3	0.45097	0.122991	0.998499
O43181	NDUS4	0.349809	0.124623	0.998499
P14868	SYDC	0.250945	0.124824	0.998499
P24821	TENA	0.493298	0.125271	0.998499
P45985	MP2K4	0.434212	0.125319	0.998499
O60333	KIF1B	0.492373	0.125349	0.998499
Q9BZF9	UACA	0.637255	0.125468	0.998499
Q53FT3	HIKES	0.323824	0.126812	0.998499
Q8WUA7	TB22A	0.614465	0.127325	0.998499
P55769	NH2L1	0.452805	0.127327	0.998499
P40261	NNMT	0.661009	0.128027	0.998499
O75569	PRKRA	0.182811	0.128567	0.998499
Q9H4A3	WNK1	0.428948	0.129342	0.998499
O43583	DENR	0.373336	0.129407	0.998499
P62913	RL11	0.258769	0.133048	0.998499
Q9UQE7	SMC3	0.54025	0.134155	0.998499
O43768	ENSA	0.258459	0.134308	0.998499
P55263	ADK	0.415746	0.134614	0.998499
Q6P2Q9	PRP8	0.768609	0.135132	0.998499
Q15063	POSTN	0.441854	0.135533	0.998499
Q15111	PLCL1	0.500488	0.136046	0.998499
P52565	GDIR1	0.109946	0.136304	0.998499
Q68J44	DUPD1	0.887038	0.137899	0.998499
Q9H1K1	ISCU	0.337812	0.13836	0.998499
Q9NWV4	CA123	0.122578	0.139532	0.998499
P55327	TPD52	0.465956	0.139754	0.998499
Q9Y4L1	HYOU1	0.487657	0.140919	0.998499
O94903	PLPHP	0.290433	0.142394	0.998499
Q9BZH6	WDR11	0.71473	0.142969	0.998499
P61353	RL27	0.480187	0.143274	0.998499
P13861	KAP2	0.0968459	0.143355	0.998499
Q14155	ARHG7	0.886866	0.144432	0.998499
P10155	RO60	0.270639	0.145572	0.998499
A0FGR8	ESYT2	0.290075	0.146043	0.998499
Q9NXA8	SIR5	0.345014	0.146877	0.998499
Q15404	RSU1	0.269712	0.150017	0.998499
P0DOX7	IGK	0.268952	0.151058	0.998499
Q04917	1433F	0.322125	0.151204	0.998499
P22626	ROA2	0.105782	0.151281	0.998499
P11766	ADHX	0.159923	0.152135	0.998499
P52789	HXK2	0.509604	0.156891	0.998499
P58546	MTPN	0.240636	0.160613	0.998499
P01834	IGKC	0.283494	0.160684	0.998499
Q5VWP3	MLIP	0.234705	0.161553	0.998499
O43813	LANC1	0.160319	0.161832	0.998499
Q86VP6	CAND1	0.286139	0.162807	0.998499
P01861	IGHG4	0.277286	0.163618	0.998499
O95260	ATE1	0.489174	0.163699	0.998499
P0DP25	CALM3	0.10033	0.163888	0.998499
O95292	VAPB	0.123622	0.164455	0.998499
P52597	HNRPF	0.28822	0.165063	0.998499
P52564	MP2K6	0.0954219	0.165766	0.998499
Q9C0E2	XPO4	0.353341	0.166121	0.998499
P60033	CD81	0.32602	0.166509	0.998499
Q96GG9	DCNL1	0.42672	0.168231	0.998499
Q8IWV7	UBR1	0.363795	0.168496	0.998499
P60953	CDC42	0.143812	0.168501	0.998499
P52272	HNRPM	0.170366	0.169417	0.998499
Q9BSK4	FEM1A	0.791793	0.170426	0.998499
P04843	RPN1	0.139575	0.171039	0.998499
P02766	TTHY	0.220065	0.174274	0.998499
Q99972	MYOC	0.642778	0.175363	0.998499
Q9NRD1	FBX6	0.941143	0.175621	0.998499
Q96CN7	ISOC1	0.289331	0.175652	0.998499
Q9Y2Q0	AT8A1	0.538554	0.178286	0.998499
Q92890	UFD1	0.659855	0.180689	0.998499
P28289	TMOD1	0.118877	0.183735	0.998499
P00491	PNPH	0.280348	0.186016	0.998499
P01780	HV307	0.602478	0.186229	0.998499
Q9BTT0	AN32E	0.314176	0.188099	0.998499
P19105	ML12A	0.275125	0.190574	0.998499
O75369	FLNB	0.185131	0.191106	0.998499
P42224	STAT1	0.44272	0.191308	0.998499
P46108	CRK	0.554362	0.191424	0.998499
Q9Y2R9	RT07	0.759469	0.193649	0.998499
P01023	A2MG	0.23403	0.195194	0.998499
Q96MF2	STAC3	0.133578	0.196957	0.998499
Q05086	UBE3A	0.708273	0.197081	0.998499
Q9NZA1	CLIC5	0.23822	0.199418	0.998499
Q9H9P8	L2HDH	0.160482	0.199769	0.998499
Q2VIR3	IF2GL	0.218945	0.199801	0.998499
Q92804	RBP56	0.295748	0.200124	0.998499
Q5U5X0	LYRM7	0.380822	0.200602	0.998499
Q14738	2A5D	0.395997	0.201349	0.998499
P41252	SYIC	0.346169	0.20171	0.998499
P02751	FINC	0.21188	0.201841	0.998499
O43741	AAKB2	0.511973	0.202396	0.998499
P62312	LSM6	0.368523	0.202534	0.998499
P68366	TBA4A	0.0896174	0.20425	0.998499
Q8TAT6	NPL4	0.217114	0.204547	0.998499
P60660	MYL6	0.513052	0.204621	0.998499
O60936	NOL3	0.195851	0.204656	0.998499
P10599	THIO	0.120525	0.205546	0.998499
Q8IWW8	HOT	0.305278	0.208594	0.998499
P78560	CRADD	0.396056	0.210137	0.998499
P16083	NQO2	0.329578	0.210181	0.998499
P27695	APEX1	0.38	0.210263	0.998499
P07737	PROF1	0.0890816	0.210918	0.998499
Q16586	SGCA	0.0989654	0.211046	0.998499
P14174	MIF	0.471754	0.214654	0.998499
P49721	PSB2	0.0826964	0.214759	0.998499
P35527	K1C9	0.296244	0.215106	0.998499
Q9HBL0	TENS1	0.194452	0.215803	0.998499
P08758	ANXA5	0.127389	0.217513	0.998499
P0DOY3	IGLC3	0.249034	0.219258	0.998499
P48147	PPCE	0.103944	0.219262	0.998499
Q96LD8	SENP8	0.755805	0.219361	0.998499
P78406	RAE1L	0.562061	0.219868	0.998499
O15173	PGRC2	0.13753	0.220301	0.998499
Q14232	EI2BA	0.753923	0.221036	0.998499
P02768	ALBU	0.182213	0.223522	0.998499
P34913	HYES	0.291697	0.224307	0.998499
Q15819	UB2V2	0.160204	0.225089	0.998499
P0DOY2	IGLC2	0.27007	0.22522	0.998499
O60237	MYPT2	0.21446	0.225243	0.998499
P08311	CATG	0.385909	0.225322	0.998499
Q96AC1	FERM2	0.208477	0.228373	0.998499
Q14197	ICT1	0.217865	0.228683	0.998499
Q8NFF5	FAD1	0.745167	0.229085	0.998499
P00352	AL1A1	0.106337	0.229219	0.998499
Q58FG0	HS905	0.629067	0.230225	0.998499
Q8NBN7	RDH13	0.455995	0.230283	0.998499
Q13907	IDI1	0.958007	0.230389	0.998499
Q9NZJ6	COQ3	0.179491	0.231338	0.998499
O75822	EIF3J	0.140186	0.231837	0.998499
O00629	IMA3	0.204882	0.232187	0.998499
P84098	RL19	0.252957	0.23245	0.998499
Q9BQE3	TBA1C	0.152889	0.234464	0.998499
P21980	TGM2	0.200714	0.237367	0.998499
A8MZF0	PRR33	0.152858	0.237499	0.998499
O15230	LAMA5	0.432058	0.237537	0.998499
Q9Y2X3	NOP58	0.394115	0.237584	0.998499
P61086	UBE2K	0.317878	0.238145	0.998499
P28161	GSTM2	0.0847247	0.240931	0.998499
P51572	BAP31	0.173914	0.242475	0.998499
Q02818	NUCB1	0.39691	0.245633	0.998499
P36776	LONM	0.119251	0.246062	0.998499
Q02543	RL18A	0.237574	0.246131	0.998499
P84103	SRSF3	0.30913	0.246602	0.998499
P36955	PEDF	0.155179	0.247109	0.998499
Q71U36	TBA1A	0.13045	0.247918	0.998499
Q5T440	CAF17	0.192163	0.247995	0.998499
P09417	DHPR	0.101851	0.249313	0.998499
Q9HAN9	NMNA1	0.363154	0.249884	0.998499
Q9BXP5	SRRT	0.49813	0.249949	0.998499
P63241	IF5A1	0.0782163	0.25042	0.998499
Q01484	ANK2	0.476199	0.250662	0.998499
Q9GZV1	ANKR2	0.184458	0.252	0.998499
Q99643	C560	0.215505	0.252287	0.998499
Q9BWD1	THIC	0.652696	0.253013	0.998499
O14841	OPLA	0.324903	0.253883	0.998499
Q9HA64	KT3K	0.38954	0.254856	0.998499
P35813	PPM1A	0.136162	0.255185	0.998499
Q8NE86	MCU	0.120443	0.255434	0.998499
Q9NRZ7	PLCC	0.314842	0.255681	0.998499
Q0ZGT2	NEXN	0.242547	0.256171	0.998499
P13645	K1C10	0.355949	0.257226	0.998499
P04264	K2C1	0.279869	0.258132	0.998499
P21399	ACOC	0.16455	0.258969	0.998499
Q9NZ08	ERAP1	0.299551	0.25966	0.998499
E7EW31	PROB1	0.117295	0.260155	0.998499
P37235	HPCL1	0.430673	0.263384	0.998499
P82933	RT09	0.445	0.265017	0.998499
P11021	BIP	0.113801	0.265342	0.998499
Q99417	MYCBP	0.985187	0.266992	0.998499
P63208	SKP1	0.25122	0.26737	0.998499
P61163	ACTZ	0.296553	0.2678	0.998499
Q5F1R6	DJC21	0.516049	0.268492	0.998499
P07339	CATD	0.141123	0.26956	0.998499
P54725	RD23A	0.0612808	0.270132	0.998499
Q9NVD7	PARVA	0.572204	0.271038	0.998499
Q92506	DHB8	0.247676	0.271656	0.998499
Q9UN36	NDRG2	0.0849535	0.271999	0.998499
Q9HDC9	APMAP	0.476533	0.273704	0.998499
P54819	KAD2	0.127318	0.27484	0.998499
P15374	UCHL3	0.139326	0.277287	0.998499
P16152	CBR1	0.136294	0.277997	0.998499
P31949	S10AB	0.29275	0.278269	0.998499
P30084	ECHM	0.0875131	0.279958	0.998499
Q9Y3A6	TMED5	0.313348	0.280162	0.998499
Q96FJ2	DYL2	0.106234	0.280341	0.998499
P29536	LMOD1	0.248141	0.281019	0.998499
Q8N442	GUF1	0.529945	0.285617	0.998499
Q01432	AMPD3	0.847995	0.286557	0.998499
P62318	SMD3	0.0995966	0.287198	0.998499
Q9Y297	FBW1A	0.44386	0.287338	0.998499
P24311	COX7B	0.341465	0.288957	0.998499
P59768	GBG2	0.575161	0.29029	0.998499
Q9UKV8	AGO2	0.190415	0.290663	0.998499
P53004	BIEA	0.16014	0.292093	0.998499
O60888	CUTA	0.108223	0.29306	0.998499
Q9HC38	GLOD4	0.252693	0.294533	0.998499
P14406	CX7A2	0.112344	0.295278	0.998499
Q96A33	CCD47	0.314322	0.295878	0.998499
P55809	SCOT1	0.265987	0.299084	0.998499
O00764	PDXK	0.587296	0.299411	0.998499
Q9UNH7	SNX6	0.407129	0.29942	0.998499
Q9H0L4	CSTFT	0.357493	0.300919	0.998499
P02765	FETUA	0.175178	0.301196	0.998499
Q9NRX4	PHP14	0.115045	0.301496	0.998499
P09960	LKHA4	0.0727479	0.301873	0.998499
Q14764	MVP	0.240645	0.302248	0.998499
P02647	APOA1	0.18746	0.303371	0.998499
P46926	GNPI1	0.121764	0.303793	0.998499
Q7Z4H3	HDDC2	0.521045	0.305087	0.998499
P07437	TBB5	0.116707	0.306939	0.998499
Q04760	LGUL	0.0678798	0.307168	0.998499
Q06124	PTN11	0.509955	0.308978	0.998499
P21266	GSTM3	0.097007	0.310446	0.998499
P01859	IGHG2	0.244868	0.311088	0.998499
P47897	SYQ	0.446631	0.311436	0.998499
P52895	AK1C2	0.287309	0.312917	0.998499
P60903	S10AA	0.51015	0.314369	0.998499
Q5HYI8	RABL3	0.461284	0.314486	0.998499
Q9GZV4	IF5A2	0.0637713	0.315805	0.998499
Q96AG4	LRC59	0.321458	0.316415	0.998499
Q9Y295	DRG1	0.42134	0.316715	0.998499
P35241	RADI	0.0680445	0.317265	0.998499
P51452	DUS3	0.108691	0.318041	0.998499
P78344	IF4G2	0.216795	0.318856	0.998499
O75190	DNJB6	0.500884	0.31958	0.998499
P26599	PTBP1	0.4719	0.320053	0.998499
O75438	NDUB1	0.0833364	0.321001	0.998499
Q9Y3F4	STRAP	0.122623	0.321375	0.998499
P78356	PI42B	0.249009	0.321627	0.998499
P49247	RPIA	0.327385	0.323077	0.998499
O15511	ARPC5	0.320906	0.323763	0.998499
P26196	DDX6	0.29238	0.324517	0.998499
P22830	HEMH	0.106736	0.324922	0.998499
Q03013	GSTM4	0.254702	0.325823	0.998499
Q10567	AP1B1	0.271159	0.325946	0.998499
P02794	FRIH	0.227574	0.325956	0.998499
Q9BS26	ERP44	0.606961	0.326033	0.998499
Q8N335	GPD1L	0.11233	0.326066	0.998499
Q9Y697	NFS1	0.503874	0.327097	0.998499
P61081	UBC12	0.106243	0.328264	0.998499
Q6ZMU5	TRI72	0.0576204	0.329718	0.998499
O00233	PSMD9	0.262963	0.330241	0.998499
Q06210	GFPT1	0.519225	0.33165	0.998499
P04083	ANXA1	0.217147	0.332906	0.998499
Q8NI60	COQ8A	0.0717827	0.333402	0.998499
Q9UJZ1	STML2	0.110907	0.333418	0.998499
P02792	FRIL	0.359953	0.336989	0.998499
Q9Y5X3	SNX5	0.284624	0.337357	0.998499
Q9NP90	RAB9B	0.495733	0.337669	0.998499
Q16881	TRXR1	0.145407	0.338021	0.998499
Q01082	SPTB2	0.108513	0.338939	0.998499
Q9NX40	OCAD1	0.198625	0.340484	0.998499
P19823	ITIH2	0.150619	0.340552	0.998499
P84022	SMAD3	0.227556	0.341994	0.998499
Q15008	PSMD6	0.113372	0.342625	0.998499
Q15637	SF01	0.227625	0.343085	0.998499
P02749	APOH	0.17227	0.344562	0.998499
P49840	GSK3A	0.493853	0.347857	0.998499
P01877	IGHA2	0.301038	0.348732	0.998499
Q6NSJ0	MYORG	0.324336	0.349184	0.998499
O43715	TRIA1	0.339205	0.349414	0.998499
Q92636	FAN	0.379842	0.3503	0.998499
P09661	RU2A	0.37962	0.350688	0.998499
P02652	APOA2	0.199875	0.35121	0.998499
P62280	RS11	0.363038	0.352409	0.998499
P18206	VINC	0.0684557	0.353065	0.998499
P23246	SFPQ	0.21046	0.353159	0.998499
Q5JRA6	TGO1	0.343715	0.353633	0.998499
Q92598	HS105	0.362406	0.354845	0.998499
Q92841	DDX17	0.242512	0.355609	0.998499
Q9UQ80	PA2G4	0.0834326	0.355764	0.998499
Q9NS69	TOM22	0.268616	0.356012	0.998499
P01619	KV320	0.319502	0.356254	0.998499
Q96EY8	MMAB	0.226801	0.356812	0.998499
P00441	SODC	0.0541176	0.357471	0.998499
O15400	STX7	0.145677	0.358557	0.998499
Q9UHQ9	NB5R1	0.0954912	0.35902	0.998499
P02549	SPTA1	0.130935	0.359457	0.998499
P40227	TCPZ	0.0589483	0.360556	0.998499
Q13492	PICAL	0.420136	0.361553	0.998499
Q9NVJ2	ARL8B	0.0946534	0.362502	0.998499
Q99460	PSMD1	0.193224	0.363297	0.998499
Q96JB6	LOXL4	0.302476	0.363569	0.998499
P42704	LPPRC	0.0938421	0.36364	0.998499
P01871	IGHM	0.213056	0.364218	0.998499
P52294	IMA5	0.237358	0.365225	0.998499
P49593	PPM1F	0.248109	0.367837	0.998499
Q96M27	PRRC1	0.168109	0.368279	0.998499
Q6QEF8	CORO6	0.11759	0.368309	0.998499
O00299	CLIC1	0.200276	0.369345	0.998499
O00571	DDX3X	0.184307	0.371623	0.998499
Q6IQ22	RAB12	0.277782	0.377134	0.998499
Q07812	BAX	0.226834	0.379433	0.998499
P23528	COF1	0.0778213	0.379789	0.998499
P13987	CD59	0.090489	0.380373	0.998499
P08473	NEP	0.325446	0.380714	0.998499
Q53GG5	PDLI3	0.0945873	0.383237	0.998499
Q9BTE1	DCTN5	0.326223	0.38416	0.998499
Q12988	HSPB3	0.278941	0.384843	0.998499
O94979	SC31A	0.223244	0.386156	0.998499
Q9NQC3	RTN4	0.0642796	0.386631	0.998499
P35612	ADDB	0.430796	0.38927	0.998499
P02786	TFR1	0.499833	0.390758	0.998499
Q8IUZ5	AT2L2	0.225381	0.391867	0.998499
P41250	GARS	0.160723	0.392739	0.998499
P62258	1433E	0.0685586	0.393332	0.998499
Q16666	IF16	0.214656	0.394126	0.998499
P16615	AT2A2	0.107341	0.394633	0.998499
O95342	ABCBB	0.14892	0.395378	0.998499
Q96JG6	VPS50	0.386299	0.395515	0.998499
Q9BS40	LXN	0.263679	0.396674	0.998499
P30405	PPIF	0.219126	0.397731	0.998499
P30041	PRDX6	0.0403214	0.397902	0.998499
P61221	ABCE1	0.359418	0.398134	0.998499
P13805	TNNT1	0.132021	0.398391	0.998499
P55822	SH3BG	0.0665583	0.398873	0.998499
P16401	H15	0.289121	0.399763	0.998499
P30046	DOPD	0.300822	0.400758	0.998499
Q9BYS8	LRRC2	0.294625	0.400997	0.998499
P05109	S10A8	0.248454	0.401505	0.998499
P18085	ARF4	0.143788	0.402878	0.998499
P26038	MOES	0.0913582	0.403332	0.998499
P43686	PRS6B	0.213566	0.40356	0.998499
Q9P2I0	CPSF2	0.383857	0.403967	0.998499
P19652	A1AG2	0.171294	0.405129	0.998499
Q9Y285	SYFA	0.218892	0.405243	0.998499
P21333	FLNA	0.151458	0.406519	0.998499
Q6EEV6	SUMO4	0.293183	0.407433	0.998499
Q99436	PSB7	0.443516	0.408313	0.998499
P46976	GLYG	0.0833337	0.408866	0.998499
P38919	IF4A3	0.228272	0.410905	0.998499
P68363	TBA1B	0.155899	0.41104	0.998499
P55268	LAMB2	0.0787228	0.415346	0.998499
P09493	TPM1	0.0764165	0.416185	0.998499
Q15119	PDK2	0.245386	0.416353	0.998499
Q9NPC6	MYOZ2	0.124558	0.416936	0.998499
Q13363	CTBP1	0.301509	0.417278	0.998499
Q5JRX3	PREP	0.209698	0.418226	0.998499
Q8NDH3	PEPL1	0.280091	0.419025	0.998499
Q8TEX9	IPO4	0.275867	0.420341	0.998499
Q9BRA2	TXD17	0.0707743	0.423533	0.998499
Q9Y676	RT18B	0.305235	0.425043	0.998499
O60343	TBCD4	0.276832	0.426468	0.998499
Q9NSK0	KLC4	0.363251	0.427416	0.998499
P22694	KAPCB	0.0872354	0.427667	0.998499
P60891	PRPS1	0.0881658	0.430204	0.998499
Q8N4Q1	MIA40	0.254971	0.432081	0.998499
P14927	QCR7	0.0726601	0.432642	0.998499
P62195	PRS8	0.0689097	0.432993	0.998499
Q8N5M9	JAGN1	0.118295	0.433495	0.998499
Q99873	ANM1	0.153251	0.434268	0.998499
P29966	MARCS	0.189444	0.434585	0.998499
Q9Y4W6	AFG32	0.0705309	0.434714	0.998499
P50238	CRIP1	0.235335	0.434998	0.998499
Q13326	SGCG	0.141168	0.436517	0.998499
P31946	1433B	0.0497937	0.436555	0.998499
Q6P5Q4	LMOD2	0.104895	0.436986	0.998499
P52209	6PGD	0.0783077	0.437293	0.998499
P55072	TERA	0.0434843	0.437298	0.998499
Q86VB7	C163A	0.255002	0.438774	0.998499
P35244	RFA3	0.163826	0.439719	0.998499
Q9H7D7	WDR26	0.17377	0.439845	0.998499
P39059	COFA1	0.0828786	0.440472	0.998499
O95298	NDUC2	0.1669	0.441248	0.998499
P24844	MYL9	0.153881	0.441344	0.998499
Q9GZN8	CT027	0.241244	0.442008	0.998499
P12236	ADT3	0.0961482	0.444952	0.998499
P00751	CFAB	0.105335	0.44633	0.998499
Q5JSH3	WDR44	0.239125	0.44761	0.998499
Q9NTK5	OLA1	0.0447614	0.447713	0.998499
P78527	PRKDC	0.221528	0.449494	0.998499
Q9H2M9	RBGPR	0.322034	0.450626	0.998499
Q16563	SYPL1	0.151539	0.450745	0.998499
Q92597	NDRG1	0.482698	0.451267	0.998499
Q96HE7	ERO1A	0.281827	0.453382	0.998499
P00326	ADH1G	0.127779	0.453533	0.998499
O95210	STBD1	0.0958693	0.455365	0.998499
P28072	PSB6	0.0436978	0.460341	0.998499
P49915	GUAA	0.33496	0.460869	0.998499
Q96A35	RM24	0.290375	0.460966	0.998499
P01876	IGHA1	0.165509	0.461268	0.998499
P49448	DHE4	0.0989908	0.462245	0.998499
Q99832	TCPH	0.0550497	0.464419	0.998499
P50213	IDH3A	0.0805187	0.464975	0.998499
P24310	CX7A1	0.128369	0.466099	0.998499
Q8N1G4	LRC47	0.1158	0.467462	0.998499
Q9Y2J8	PADI2	0.0529026	0.469796	0.998499
Q9NVE7	PANK4	0.112126	0.470575	0.998499
P29803	ODPAT	0.235471	0.470718	0.998499
Q9BT78	CSN4	0.0531215	0.472211	0.998499
Q9NVH1	DJC11	0.0877502	0.472724	0.998499
Q15773	MLF2	0.198989	0.47279	0.998499
Q0VAK6	LMOD3	0.0705459	0.473237	0.998499
Q9NUJ1	ABHDA	0.16839	0.474399	0.998499
P63104	1433Z	0.0748221	0.474766	0.998499
P49770	EI2BB	0.136154	0.478366	0.998499
P0C0L5	CO4B	0.108558	0.479188	0.998499
P98160	PGBM	0.0420927	0.479361	0.998499
Q8N3D4	EH1L1	0.107005	0.479549	0.998499
Q13200	PSMD2	0.126402	0.480397	0.998499
P50990	TCPQ	0.0850784	0.481641	0.998499
O75608	LYPA1	0.0646346	0.481999	0.998499
Q15031	SYLM	0.398212	0.482103	0.998499
Q9UK45	LSM7	0.374094	0.482716	0.998499
Q9Y281	COF2	0.0646381	0.48292	0.998499
P15121	ALDR	0.0553357	0.48387	0.998499
Q6PI78	TMM65	0.271752	0.487386	0.998499
Q16401	PSMD5	0.318091	0.487482	0.998499
Q9UP65	PA24C	0.222708	0.488858	0.998499
O43169	CYB5B	0.151431	0.490652	0.998499
Q6IPR1	ETFR1	0.212868	0.490699	0.998499
P35749	MYH11	0.134542	0.491732	0.998499
O43615	TIM44	0.0815744	0.492198	0.998499
Q9NY65	TBA8	0.141213	0.492343	0.998499
Q13557	KCC2D	0.0755796	0.492731	0.998499
Q12792	TWF1	0.182723	0.493356	0.998499
Q9NYJ1	COA4	0.160184	0.493644	0.998499
P15880	RS2	0.0788998	0.494751	0.998499
Q9UL25	RAB21	0.088776	0.495294	0.998499
Q86T13	CLC14	0.239345	0.495864	0.998499
Q9NYU2	UGGG1	0.276911	0.497338	0.998499
Q6NXS1	IPP2B	0.108682	0.498022	0.998499
Q6P1N0	C2D1A	0.154862	0.498169	0.998499
P26640	SYVC	0.14468	0.499089	0.998499
Q9BZJ3	TRYD	0.141218	0.499621	0.998499
Q9BYV6	TRI55	0.189032	0.499999	0.998499
Q9BVJ7	DUS23	0.247109	0.500136	0.998499
A6NNS2	DRS7C	0.10853	0.500624	0.998499
A5D6W6	FITM1	0.108774	0.501205	0.998499
Q15642	CIP4	0.0971906	0.501643	0.998499
Q14974	IMB1	0.0590427	0.502503	0.998499
P62937	PPIA	0.0611059	0.502543	0.998499
P50402	EMD	0.267121	0.502812	0.998499
Q03252	LMNB2	0.0524194	0.504095	0.998499
P00367	DHE3	0.0539198	0.505666	0.998499
Q9UMX0	UBQL1	0.197086	0.505727	0.998499
Q99733	NP1L4	0.0590769	0.505839	0.998499
Q14112	NID2	0.0615431	0.506148	0.998499
Q14103	HNRPD	0.215415	0.507086	0.998499
Q32P51	RA1L2	0.179255	0.50733	0.998499
Q8WWZ7	ABCA5	0.34269	0.50756	0.998499
Q8NBS9	TXND5	0.429635	0.507586	0.998499
P04792	HSPB1	0.0646292	0.508882	0.998499
P63096	GNAI1	0.360024	0.508909	0.998499
Q7Z3Z0	K1C25	0.270054	0.510035	0.998499
P62070	RRAS2	0.119145	0.510715	0.998499
Q9UNN5	FAF1	0.244358	0.511064	0.998499
P30101	PDIA3	0.0707727	0.513357	0.998499
P61020	RAB5B	0.0688323	0.513639	0.998499
Q9Y3L5	RAP2C	0.184631	0.514451	0.998499
Q9UHW5	GPN3	0.271143	0.514652	0.998499
P62633	CNBP	0.0675507	0.51478	0.998499
Q96DD0	LRC39	0.127763	0.514807	0.998499
Q8N7H5	PAF1	0.230576	0.515033	0.998499
Q13617	CUL2	0.0947271	0.516401	0.998499
P12081	SYHC	0.128664	0.516585	0.998499
Q99880	H2B1L	0.0863584	0.517512	0.998499
Q6PH85	DCNL2	0.192989	0.519136	0.998499
O75915	PRAF3	0.0454747	0.519298	0.998499
P07900	HS90A	0.07283	0.520832	0.998499
Q13283	G3BP1	0.209293	0.522244	0.998499
Q9UBY9	HSPB7	0.0608772	0.522367	0.998499
P30740	ILEU	0.0942082	0.522794	0.998499
P02730	B3AT	0.174178	0.523681	0.998499
P50148	GNAQ	0.150157	0.525815	0.998499
P19237	TNNI1	0.101527	0.52668	0.998499
Q5TFE4	NT5D1	0.135472	0.527012	0.998499
O14979	HNRDL	0.0627272	0.528081	0.998499
P43897	EFTS	0.183577	0.528384	0.998499
Q6ICL3	TNG2	0.231204	0.5288	0.998499
P43487	RANG	0.237959	0.52908	0.998499
Q9NSD9	SYFB	0.156661	0.529928	0.998499
Q2TAA2	IAH1	0.137597	0.530718	0.998499
P69891	HBG1	0.27765	0.535174	0.998499
Q96DD7	SHSA4	0.213151	0.536011	0.998499
Q13148	TADBP	0.106102	0.536767	0.998499
P04196	HRG	0.193433	0.537726	0.998499
Q9Y224	RTRAF	0.0763209	0.537916	0.998499
P52758	RIDA	0.0681432	0.538395	0.998499
P08697	A2AP	0.133528	0.539305	0.998499
Q13445	TMED1	0.0787808	0.539405	0.998499
P11441	UBL4A	0.222064	0.540456	0.998499
P00505	AATM	0.111717	0.541378	0.998499
P11142	HSP7C	0.0370034	0.541939	0.998499
Q15369	ELOC	0.0671813	0.542781	0.998499
O14561	ACPM	0.0688023	0.542839	0.998499
O00487	PSDE	0.212007	0.543979	0.998499
O43826	G6PT1	0.214326	0.544682	0.998499
P16930	FAAA	0.0943351	0.545245	0.998499
P49368	TCPG	0.0429918	0.54624	0.998499
P51610	HCFC1	0.311859	0.54711	0.998499
Q9HAV0	GBB4	0.0657541	0.547601	0.998499
P53396	ACLY	0.0452708	0.54873	0.998499
P02649	APOE	0.165385	0.549438	0.998499
Q8N3K9	CMYA5	0.0571208	0.552272	0.998499
Q8WTS6	SETD7	0.125506	0.553269	0.998499
P08572	CO4A2	0.106308	0.553513	0.998499
Q8IVN3	MSTN1	0.112174	0.554754	0.998499
Q13228	SBP1	0.0469014	0.554883	0.998499
Q9UMY4	SNX12	0.187009	0.556915	0.998499
P26583	HMGB2	0.153462	0.557794	0.998499
Q96CD2	COAC	0.238903	0.557857	0.998499
P20674	COX5A	0.0524438	0.557878	0.998499
Q8WUM4	PDC6I	0.0990321	0.560032	0.998499
Q96HN2	SAHH3	0.221749	0.560694	0.998499
Q9BWH2	FUND2	0.0491691	0.562902	0.998499
P63316	TNNC1	0.0886378	0.562976	0.998499
P02511	CRYAB	0.0591065	0.563087	0.998499
Q08499	PDE4D	0.184729	0.563242	0.998499
Q15717	ELAV1	0.0979726	0.563685	0.998499
P62316	SMD2	0.107859	0.564121	0.998499
O75155	CAND2	0.0677207	0.564226	0.998499
P07108	ACBP	0.0529797	0.564816	0.998499
Q9H0N0	RAB6C	0.309263	0.56741	0.998499
Q14847	LASP1	0.118724	0.567424	0.998499
P62942	FKB1A	0.0459198	0.567768	0.998499
Q9Y2Q3	GSTK1	0.0565037	0.568435	0.998499
Q13586	STIM1	0.104435	0.568589	0.998499
P68871	HBB	0.144946	0.570339	0.998499
Q96EM0	T3HPD	0.345301	0.570373	0.998499
Q9UNZ2	NSF1C	0.061715	0.570799	0.998499
P52888	THOP1	0.218263	0.571095	0.998499
P27169	PON1	0.164048	0.573841	0.998499
Q9NTM9	CUTC	0.064639	0.575036	0.998499
O75953	DNJB5	0.160715	0.575116	0.998499
Q92667	AKAP1	0.156681	0.575571	0.998499
P46782	RS5	0.0737418	0.575698	0.998499
Q9Y276	BCS1	0.138366	0.575784	0.998499
Q00013	EM55	0.221805	0.576653	0.998499
Q16853	AOC3	0.194593	0.576967	0.998499
Q96EY1	DNJA3	0.261234	0.578709	0.998499
P0DMV9	HS71B	0.0437613	0.578978	0.998499
P06753	TPM3	0.0656883	0.579632	0.998499
Q9BPX5	ARP5L	0.118203	0.582846	0.998499
Q8IZP2	ST134	0.0636255	0.584723	0.998499
O43920	NDUS5	0.0421832	0.585521	0.998499
P45974	UBP5	0.0572698	0.585567	0.998499
Q02978	M2OM	0.0570876	0.588331	0.998499
Q13061	TRDN	0.0594851	0.588781	0.998499
Q03135	CAV1	0.127556	0.591725	0.998499
P08134	RHOC	0.228907	0.591837	0.998499
P46060	RAGP1	0.214621	0.593467	0.998499
P30040	ERP29	0.0635983	0.594072	0.998499
Q16539	MK14	0.263423	0.594391	0.998499
P07384	CAN1	0.0789694	0.595	0.998499
P16403	H12	0.054585	0.595465	0.998499
Q00839	HNRPU	0.0598843	0.595482	0.998499
Q9BRG1	VPS25	0.0807909	0.596046	0.998499
Q14151	SAFB2	0.192197	0.597167	0.998499
Q9H223	EHD4	0.198539	0.597585	0.998499
Q96K17	BT3L4	0.129959	0.598598	0.998499
P48059	LIMS1	0.117712	0.599374	0.998499
P05091	ALDH2	0.0740493	0.602707	0.998499
P06732	KCRM	0.0280732	0.604042	0.998499
P22234	PUR6	0.0930361	0.604375	0.998499
Q99943	PLCA	0.223737	0.604978	0.998499
P16219	ACADS	0.0788238	0.605227	0.998499
P14550	AK1A1	0.0732243	0.606349	0.998499
Q6B8I1	DS13A	0.191231	0.606789	0.998499
P07195	LDHB	0.083898	0.607524	0.998499
Q8NHG7	SVIP	0.246903	0.607777	0.998499
Q5GLZ8	HERC4	0.236789	0.609104	0.998499
P07951	TPM2	0.0230553	0.609416	0.998499
P11047	LAMC1	0.0372817	0.609446	0.998499
P61457	PHS	0.208353	0.610022	0.998499
Q7Z7G0	TARSH	0.17001	0.610853	0.998499
Q99497	PARK7	0.0289275	0.610955	0.998499
P49720	PSB3	0.0783032	0.611002	0.998499
P52907	CAZA1	0.0973435	0.611827	0.998499
P37802	TAGL2	0.0930499	0.612065	0.998499
O75521	ECI2	0.0429221	0.6151	0.998499
P56134	ATPK	0.0456235	0.61536	0.998499
Q9NSE4	SYIM	0.0428874	0.615542	0.998499
Q07020	RL18	0.0809935	0.61654	0.998499
Q9Y679	AUP1	0.162928	0.617237	0.998499
Q9BZE1	RM37	0.143158	0.618717	0.998499
P50895	BCAM	0.199623	0.619184	0.998499
P11279	LAMP1	0.264283	0.620572	0.998499
P49257	LMAN1	0.159639	0.620603	0.998499
Q14192	FHL2	0.182147	0.620855	0.998499
Q9Y490	TLN1	0.0672009	0.622119	0.998499
Q9NR31	SAR1A	0.215045	0.622554	0.998499
Q9Y305	ACOT9	0.0679233	0.624201	0.998499
Q13361	MFAP5	0.263851	0.624259	0.998499
Q16629	SRSF7	0.10172	0.624398	0.998499
P14209	CD99	0.108319	0.625382	0.998499
Q9UBS8	RNF14	0.217619	0.625468	0.998499
P31751	AKT2	0.265728	0.625835	0.998499
P14621	ACYP2	0.0408208	0.626309	0.998499
Q13505	MTX1	0.0825477	0.627775	0.998499
O14744	ANM5	0.190105	0.628023	0.998499
Q9BZQ8	NIBAN	0.121275	0.628889	0.998499
P00488	F13A	0.13477	0.62931	0.998499
P02452	CO1A1	0.179834	0.630509	0.998499
Q9NVV4	PAPD1	0.181587	0.632404	0.998499
Q8IUX7	AEBP1	0.356597	0.632431	0.998499
Q53GQ0	DHB12	0.057813	0.633126	0.998499
O14558	HSPB6	0.0555801	0.633359	0.998499
Q9H3H3	CK068	0.243943	0.633791	0.998499
O15145	ARPC3	0.101798	0.635646	0.998499
O95817	BAG3	0.0356877	0.635817	0.998499
Q8N8N7	PTGR2	0.0388103	0.636463	0.998499
Q5SSJ5	HP1B3	0.163847	0.637243	0.998499
O43708	MAAI	0.128336	0.638217	0.998499
P62253	UB2G1	0.139436	0.638299	0.998499
Q14BN4	SLMAP	0.0443033	0.6393	0.998499
P27105	STOM	0.150317	0.641277	0.998499
O75347	TBCA	0.125963	0.641864	0.998499
Q16610	ECM1	0.189234	0.642612	0.998499
Q93009	UBP7	0.0859324	0.643118	0.998499
P26440	IVD	0.0673274	0.643166	0.998499
Q5JXB2	UE2NL	0.0234677	0.644103	0.998499
P09211	GSTP1	0.0368039	0.64467	0.998499
P43304	GPDM	0.0773318	0.645278	0.998499
Q9BVA1	TBB2B	0.049585	0.645797	0.998499
P02656	APOC3	0.209778	0.645958	0.998499
Q8IZ83	A16A1	0.230145	0.647031	0.998499
Q14714	SSPN	0.0789066	0.647594	0.998499
Q16082	HSPB2	0.0457663	0.647644	0.998499
Q9NZ45	CISD1	0.0348751	0.647723	0.998499
Q15631	TSN	0.124901	0.647813	0.998499
Q8TCA0	LRC20	0.0349262	0.648573	0.998499
Q13526	PIN1	0.160061	0.649948	0.998499
P10644	KAP0	0.0332386	0.650391	0.998499
P08397	HEM3	0.132278	0.651039	0.998499
P56537	IF6	0.244459	0.651505	0.998499
Q13424	SNTA1	0.0514069	0.651915	0.998499
Q9UHX1	PUF60	0.206009	0.652697	0.998499
Q8TD47	RS4Y2	0.0989197	0.65297	0.998499
Q9Y3D2	MSRB2	0.0920543	0.655482	0.998499
P30711	GSTT1	0.109602	0.656405	0.998499
Q12904	AIMP1	0.0732494	0.656803	0.998499
P67936	TPM4	0.0382508	0.657486	0.998499
P02748	CO9	0.111678	0.657649	0.998499
O75935	DCTN3	0.0950467	0.657723	0.998499
Q2TAL5	SMTL2	0.0571018	0.658402	0.998499
O00231	PSD11	0.0511143	0.661011	0.998499
P23083	HV102	0.14223	0.663885	0.998499
P18124	RL7	0.0460481	0.664422	0.998499
Q13564	ULA1	0.0475974	0.664594	0.998499
P01042	KNG1	0.0739879	0.665444	0.998499
P06748	NPM	0.0569718	0.666168	0.998499
O75489	NDUS3	0.0315778	0.666334	0.998499
O15371	EIF3D	0.137887	0.668364	0.998499
Q00169	PIPNA	0.171418	0.669462	0.998499
O60884	DNJA2	0.0359074	0.669488	0.998499
Q8TCZ2	C99L2	0.201862	0.669854	0.998499
P40939	ECHA	0.0293489	0.670157	0.998499
P00918	CAH2	0.0434514	0.670226	0.998499
Q01469	FABP5	0.0426618	0.67042	0.998499
O75643	U520	0.130924	0.671258	0.998499
P68133	ACTS	0.0201908	0.672438	0.998499
Q9Y376	CAB39	0.0384828	0.672911	0.998499
P02787	TRFE	0.059612	0.67504	0.998499
Q02750	MP2K1	0.0379612	0.675572	0.998499
P11166	GTR1	0.163327	0.676142	0.998499
P16333	NCK1	0.153875	0.676404	0.998499
Q7Z4Y8	AT5L2	0.275467	0.67692	0.998499
P02774	VTDB	0.0588314	0.67819	0.998499
P54652	HSP72	0.0540547	0.678327	0.998499
P26641	EF1G	0.0459371	0.67939	0.998499
P10636	TAU	0.0443029	0.680725	0.998499
Q9BSL1	UBAC1	0.0709164	0.681106	0.998499
Q02338	BDH	0.0569714	0.681362	0.998499
Q9C005	DPY30	0.169024	0.682312	0.998499
P05546	HEP2	0.0737927	0.68302	0.998499
O60706	ABCC9	0.1706	0.683185	0.998499
O43396	TXNL1	0.0338606	0.683198	0.998499
Q9UKY7	CDV3	0.0586592	0.684659	0.998499
Q9BUB7	TMM70	0.105843	0.684724	0.998499
Q9H444	CHM4B	0.0631256	0.684808	0.998499
P17987	TCPA	0.0739568	0.687134	0.998499
P69905	HBA	0.0980043	0.69037	0.998499
P40429	RL13A	0.138569	0.69222	0.998499
P51608	MECP2	0.126422	0.693251	0.998499
Q00610	CLH1	0.0431075	0.693837	0.998499
Q02952	AKA12	0.120391	0.693873	0.998499
P03928	ATP8	0.125905	0.693878	0.998499
P62805	H4	0.0383204	0.696037	0.998499
P02763	A1AG1	0.0771189	0.697004	0.998499
Q9NZD4	AHSP	0.205442	0.697483	0.998499
P61106	RAB14	0.164239	0.697564	0.998499
O14732	IMPA2	0.0372297	0.698798	0.998499
O00151	PDLI1	0.0517323	0.699877	0.998499
P62861	RS30	0.203614	0.700411	0.998499
P07237	PDIA1	0.0541342	0.700758	0.998499
Q8WY91	THAP4	0.11014	0.700843	0.998499
Q8NCN5	PDPR	0.228754	0.701156	0.998499
Q8TB37	NUBPL	0.144148	0.701405	0.998499
P30043	BLVRB	0.0383949	0.702394	0.998499
Q8NB12	SMYD1	0.0240523	0.702611	0.998499
Q8WVM8	SCFD1	0.0974929	0.705576	0.998499
P08123	CO1A2	0.102479	0.706604	0.998499
P07954	FUMH	0.0250866	0.707376	0.998499
Q14677	EPN4	0.131952	0.70778	0.998499
Q13574	DGKZ	0.130934	0.708879	0.998499
Q96DG6	CMBL	0.0317563	0.709147	0.998499
Q9H0R4	HDHD2	0.063635	0.709242	0.998499
P61289	PSME3	0.191313	0.709615	0.998499
Q7Z3D6	GLUCM	0.0447881	0.710991	0.998499
Q92973	TNPO1	0.117496	0.711083	0.998499
P02545	LMNA	0.037197	0.711098	0.998499
Q96RQ3	MCCA	0.0604553	0.711491	0.998499
O94905	ERLN2	0.0255258	0.711825	0.998499
Q6PI48	SYDM	0.118986	0.712141	0.998499
Q9BSQ5	CCM2	0.165832	0.713952	0.998499
P27635	RL10	0.114603	0.714955	0.998499
O75208	COQ9	0.0403515	0.715212	0.998499
O15382	BCAT2	0.0989081	0.717081	0.998499
Q96I99	SUCB2	0.0473032	0.71838	0.998499
Q86WU2	LDHD	0.174668	0.71922	0.998499
Q15555	MARE2	0.0648714	0.720123	0.998499
P50995	ANX11	0.0373248	0.721532	0.998499
P11310	ACADM	0.0505487	0.721821	0.998499
P31150	GDIA	0.0276179	0.72315	0.998499
P30086	PEBP1	0.0235623	0.723538	0.998499
Q9P2R7	SUCB1	0.0280473	0.723671	0.998499
P50502	F10A1	0.0222176	0.724219	0.998499
P05156	CFAI	0.104956	0.725608	0.998499
Q96DB5	RMD1	0.095734	0.725658	0.998499
Q9UBG0	MRC2	0.124888	0.725806	0.998499
Q9Y6C9	MTCH2	0.0347783	0.726804	0.998499
P30626	SORCN	0.054404	0.727969	0.998499
O43491	E41L2	0.0767154	0.728043	0.998499
Q13813	SPTN1	0.0629155	0.728258	0.998499
P13798	ACPH	0.0435944	0.730595	0.998499
Q9NP81	SYSM	0.110013	0.731012	0.998499
P13797	PLST	0.0453881	0.732123	0.998499
Q8N3V7	SYNPO	0.0271869	0.732354	0.998499
P10253	LYAG	0.119435	0.733744	0.998499
Q969T9	WBP2	0.0562607	0.735341	0.998499
P30049	ATPD	0.0285552	0.736536	0.998499
Q9Y3A5	SBDS	0.0360012	0.737183	0.998499
Q96C23	GALM	0.0559171	0.737358	0.998499
P15170	ERF3A	0.0639126	0.738159	0.998499
Q9UMS6	SYNP2	0.0213354	0.740184	0.998499
P01009	A1AT	0.0546286	0.74057	0.998499
P56378	68MP	0.0267023	0.744205	0.998499
P21291	CSRP1	0.093218	0.745819	0.998499
P29475	NOS1	0.130735	0.7464	0.998499
Q8IWX7	UN45B	0.0291012	0.746475	0.998499
O75533	SF3B1	0.132782	0.746543	0.998499
Q00796	DHSO	0.0806741	0.747198	0.998499
Q9NZU5	LMCD1	0.0395661	0.749208	0.998499
O75083	WDR1	0.0221634	0.750141	0.998499
O43765	SGTA	0.0939502	0.750196	0.998499
Q13618	CUL3	0.0465149	0.750249	0.998499
P07451	CAH3	0.0277728	0.751311	0.998499
P53634	CATC	0.178469	0.751872	0.998499
Q9NUB1	ACS2L	0.102777	0.752032	0.998499
P27338	AOFB	0.0307068	0.752431	0.998499
Q14195	DPYL3	0.0417259	0.752528	0.998499
P40925	MDHC	0.024445	0.752675	0.998499
P51858	HDGF	0.0325121	0.753552	0.998499
P36957	ODO2	0.0240314	0.754087	0.998499
Q5VXT5	SYPL2	0.0283591	0.754993	0.998499
Q8N5K1	CISD2	0.107445	0.755514	0.998499
Q5T0N5	FBP1L	0.202396	0.756011	0.998499
Q71UI9	H2AV	0.0646726	0.75691	0.998499
P61158	ARP3	0.0771805	0.757212	0.998499
O75923	DYSF	0.0220252	0.758089	0.998499
O75439	MPPB	0.0537216	0.758428	0.998499
P31415	CASQ1	0.0217998	0.760379	0.998499
O96005	CLPT1	0.159725	0.760969	0.998499
O43294	TGFI1	0.112244	0.762575	0.998499
P12883	MYH7	0.0445784	0.766485	0.998499
P02462	CO4A1	0.0742558	0.769936	0.998499
Q9H8L6	MMRN2	0.0956286	0.77044	0.998499
Q15029	U5S1	0.125811	0.770812	0.998499
O75223	GGCT	0.0261206	0.771417	0.998499
Q8TCJ2	STT3B	0.115272	0.772637	0.998499
P05164	PERM	0.146442	0.773989	0.998499
P10916	MLRV	0.0420122	0.774764	0.998499
P11234	RALB	0.0290362	0.775091	0.998499
P10606	COX5B	0.0232301	0.77627	0.998499
Q9BQ69	MACD1	0.0235847	0.777734	0.998499
P26639	SYTC	0.0659511	0.779415	0.998499
P46776	RL27A	0.0481537	0.779594	0.998499
P46977	STT3A	0.0793075	0.780614	0.998499
O60506	HNRPQ	0.034092	0.780759	0.998499
P41227	NAA10	0.115834	0.782621	0.998499
O95359	TACC2	0.0763548	0.782693	0.998499
O14958	CASQ2	0.0394336	0.783255	0.998499
Q0VDG4	SCRN3	0.105552	0.784146	0.998499
P68400	CSK21	0.10655	0.784202	0.998499
P14324	FPPS	0.0986045	0.785564	0.998499
Q9NP98	MYOZ1	0.01305	0.786275	0.998499
P14854	CX6B1	0.0250555	0.786412	0.998499
Q9UKG1	DP13A	0.0773684	0.786878	0.998499
O00499	BIN1	0.0191689	0.787266	0.998499
Q08623	HDHD1	0.0858915	0.787789	0.998499
Q9UIC8	LCMT1	0.0549617	0.791232	0.998499
Q6GMV2	SMYD5	0.0701947	0.791421	0.998499
P02461	CO3A1	0.0697769	0.793684	0.998499
Q15811	ITSN1	0.114984	0.794196	0.998499
Q13554	KCC2B	0.0460159	0.794426	0.998499
Q8IXJ6	SIR2	0.0557704	0.794762	0.998499
Q53H82	LACB2	0.0367046	0.794927	0.998499
A4UGR9	XIRP2	0.0438129	0.795163	0.998499
P0DP03	HV335	0.0860609	0.7954	0.998499
Q7Z406	MYH14	0.0335691	0.796877	0.998499
Q9Y3D9	RT23	0.0711892	0.797446	0.998499
P19367	HXK1	0.0163898	0.798613	0.998499
P51692	STA5B	0.116192	0.798717	0.998499
Q6ZT12	UBR3	0.11427	0.799815	0.998499
Q8IUR0	TPPC5	0.0968804	0.79985	0.998499
P06744	G6PI	0.0173127	0.802122	0.998499
Q15327	ANKR1	0.114656	0.802681	0.998499
P35573	GDE	0.014704	0.802954	0.998499
Q9Y613	FHOD1	0.0193088	0.803605	0.998499
P30837	AL1B1	0.0458372	0.803637	0.998499
Q92552	RT27	0.101392	0.804147	0.998499
P09936	UCHL1	0.0631615	0.805566	0.998499
P01700	LV147	0.0854058	0.806063	0.998499
Q9NVA2	40787	0.0415045	0.806145	0.998499
O60938	KERA	0.132997	0.807382	0.998499
P02042	HBD	0.0718904	0.807399	0.998499
Q9UHP9	SMPX	0.0279694	0.807909	0.998499
P04350	TBB4A	0.0264143	0.807995	0.998499
P00325	ADH1B	0.0626417	0.808858	0.998499
P17612	KAPCA	0.0186186	0.809924	0.998499
Q96A26	F162A	0.0409385	0.810951	0.998499
P11532	DMD	0.013376	0.811116	0.998499
Q03591	FHR1	0.0938974	0.812085	0.998499
Q96HJ9	FMC1	0.0991981	0.813135	0.998499
P04080	CYTB	0.0258581	0.814717	0.998499
P00558	PGK1	0.021731	0.814983	0.998499
P02790	HEMO	0.0347836	0.815133	0.998499
P48449	ERG7	0.0592703	0.815395	0.998499
P08590	MYL3	0.0334784	0.815454	0.998499
P00568	KAD1	0.0196437	0.816912	0.998499
Q9BU02	THTPA	0.112543	0.817228	0.998499
P00915	CAH1	0.0634996	0.81789	0.998499
P60842	IF4A1	0.017483	0.820676	0.998499
Q08211	DHX9	0.0720391	0.821726	0.998499
P04433	KV311	0.0404568	0.821763	0.998499
O00763	ACACB	0.147851	0.822083	0.998499
P05455	LA	0.068617	0.823219	0.998499
O43237	DC1L2	0.0599595	0.823223	0.998499
P30153	2AAA	0.0137259	0.824143	0.998499
O00217	NDUS8	0.0174807	0.825107	0.998499
Q9UPU5	UBP24	0.0468112	0.826805	0.998499
P00492	HPRT	0.0585478	0.829086	0.998499
O43852	CALU	0.0265398	0.831608	0.998499
P17540	KCRS	0.0222547	0.832875	0.998499
P23109	AMPD1	0.0245884	0.833826	0.998499
Q01995	TAGL	0.0899468	0.833913	0.998499
P60866	RS20	0.0396933	0.834968	0.998499
Q9NR50	EI2BG	0.0419515	0.835359	0.998499
P13804	ETFA	0.0191979	0.835741	0.998499
Q99816	TS101	0.0699934	0.836526	0.998499
Q6YN16	HSDL2	0.0149036	0.837111	0.998499
P00846	ATP6	0.017664	0.837661	0.998499
Q9H3N1	TMX1	0.0968878	0.838925	0.998499
Q96RP9	EFGM	0.0564979	0.839657	0.998499
P60981	DEST	0.04837	0.842313	0.998499
Q16134	ETFD	0.0184123	0.842819	0.998499
P13667	PDIA4	0.0412735	0.845828	0.998499
P09486	SPRC	0.064874	0.847047	0.998499
Q71DI3	H32	0.0163063	0.849427	0.998499
Q13555	KCC2G	0.0115673	0.84997	0.998499
O75298	RTN2	0.0122296	0.85026	0.998499
O95182	NDUA7	0.0184933	0.850565	0.998499
Q9H4M9	EHD1	0.0474324	0.850956	0.998499
P00387	NB5R3	0.0204666	0.85097	0.998499
Q9BWJ5	SF3B5	0.064711	0.85191	0.998499
P55011	S12A2	0.113615	0.852007	0.998499
Q9UKL6	PPCT	0.0614365	0.852049	0.998499
P24539	AT5F1	0.016585	0.852907	0.998499
Q15276	RABE1	0.048855	0.853042	0.998499
P16157	ANK1	0.0309263	0.855618	0.998499
P0C0L4	CO4A	0.0356174	0.856154	0.998499
O60825	F262	0.0306411	0.85639	0.998499
O75874	IDHC	0.0144231	0.857996	0.998499
Q9UIK4	DAPK2	0.0957001	0.858505	0.998499
Q92629	SGCD	0.0129934	0.858708	0.998499
P43034	LIS1	0.0427479	0.858912	0.998499
P54578	UBP14	0.0141596	0.859021	0.998499
O15061	SYNEM	0.0110513	0.859944	0.998499
O60610	DIAP1	0.0604637	0.860014	0.998499
Q5TAQ9	DCAF8	0.0452375	0.860695	0.998499
Q9Y608	LRRF2	0.0641666	0.860956	0.998499
Q86TX2	ACOT1	0.0167647	0.861078	0.998499
P35998	PRS7	0.014837	0.861449	0.998499
Q6PKG0	LARP1	0.0570371	0.863106	0.998499
Q15365	PCBP1	0.00938409	0.863413	0.998499
Q8NI37	PPTC7	0.0537357	0.863641	0.998499
Q14203	DCTN1	0.0253585	0.863882	0.998499
P12814	ACTN1	0.0343181	0.864096	0.998499
Q15848	ADIPO	0.0398999	0.864316	0.998499
P35499	SCN4A	0.0936964	0.864773	0.998499
Q9Y5Z4	HEBP2	0.0142549	0.866063	0.998499
P62857	RS28	0.0238156	0.867577	0.998499
O75431	MTX2	0.0297753	0.868502	0.998499
Q13616	CUL1	0.0294164	0.868981	0.998499
P16989	YBOX3	0.0164862	0.869359	0.998499
Q9BVK6	TMED9	0.0291762	0.870522	0.998499
P82675	RT05	0.0697567	0.870543	0.998499
P23297	S10A1	0.0242596	0.870821	0.998499
P54619	AAKG1	0.0181297	0.871887	0.998499
P99999	CYC	0.0160562	0.872291	0.998499
P00390	GSHR	0.0293165	0.873136	0.998499
Q99879	H2B1M	0.0146497	0.873177	0.998499
Q5TGZ0	MIC10	0.016051	0.873386	0.998499
O75367	H2AY	0.0227739	0.873906	0.998499
Q14938	NFIX	0.095731	0.87423	0.998499
Q9NUQ7	UFSP2	0.0700148	0.875443	0.998499
Q9BXK5	B2L13	0.0351421	0.875624	0.998499
Q02218	ODO1	0.0110961	0.877179	0.998499
Q9UIJ7	KAD3	0.0230624	0.877556	0.998499
Q53T59	H1BP3	0.0626838	0.877972	0.998499
Q9Y696	CLIC4	0.0350458	0.878556	0.998499
Q13642	FHL1	0.0124628	0.879494	0.998499
O75112	LDB3	0.00752221	0.882736	0.998499
Q8WW22	DNJA4	0.0210528	0.884108	0.998499
Q96CV9	OPTN	0.0243722	0.884722	0.998499
P53597	SUCA	0.0100157	0.884763	0.998499
Q7LBR1	CHM1B	0.041714	0.884873	0.998499
P43155	CACP	0.0108325	0.887392	0.998499
P07602	SAP	0.0282383	0.887834	0.998499
O95183	VAMP5	0.0443893	0.888252	0.998499
Q92905	CSN5	0.0227352	0.888635	0.998499
Q9BTE6	AASD1	0.0317951	0.889267	0.998499
Q14980	NUMA1	0.0207675	0.889471	0.998499
O60493	SNX3	0.046204	0.889994	0.998499
P52948	NUP98	0.070359	0.890919	0.998499
Q16363	LAMA4	0.062668	0.890995	0.998499
Q9H4A6	GOLP3	0.0599025	0.891115	0.998499
Q9NQR4	NIT2	0.0351049	0.891652	0.998499
P04004	VTNC	0.024908	0.891775	0.998499
P07305	H10	0.0139237	0.892037	0.998499
Q9NZC3	GDE1	0.0674984	0.893421	0.998499
P62241	RS8	0.0202089	0.895699	0.998499
Q96GD0	PLPP	0.0400975	0.898779	0.998499
P41567	EIF1	0.0146813	0.899199	0.998499
Q13404	UB2V1	0.00712197	0.899484	0.998499
P63098	CANB1	0.0128614	0.90003	0.998499
Q15102	PA1B3	0.0187855	0.90038	0.998499
Q86X53	ERIC1	0.0414214	0.901103	0.998499
P84243	H33	0.0100444	0.901993	0.998499
P68371	TBB4B	0.00813392	0.902468	0.998499
Q14315	FLNC	0.0103583	0.903266	0.998499
Q9H2U2	IPYR2	0.0214271	0.904017	0.998499
P24534	EF1B	0.0159416	0.904825	0.998499
Q9UHA4	LTOR3	0.0629003	0.904895	0.998499
Q99627	CSN8	0.0188173	0.906073	0.998499
P04632	CPNS1	0.00685143	0.906585	0.998499
P21810	PGS1	0.0315159	0.906835	0.998499
Q13263	TIF1B	0.0759801	0.907129	0.998499
Q9UPY8	MARE3	0.0300223	0.907433	0.998499
P04899	GNAI2	0.022974	0.908687	0.998499
Q9UN37	VPS4A	0.0219714	0.909524	0.998499
P27348	1433T	0.00967698	0.909732	0.998499
O43399	TPD54	0.0679175	0.910754	0.998499
O00442	RTCA	0.015777	0.910791	0.998499
P62277	RS13	0.025025	0.910968	0.998499
Q9NRG7	D39U1	0.0270039	0.913891	0.998499
Q15363	TMED2	0.0340918	0.913904	0.998499
Q8N6M0	OTU6B	0.053631	0.91473	0.998499
O95747	OXSR1	0.0157736	0.914954	0.998499
P61586	RHOA	0.0069279	0.91578	0.998499
P17568	NDUB7	0.0162805	0.916283	0.998499
P08133	ANXA6	0.00687516	0.91644	0.998499
Q8TDQ7	GNPI2	0.0168195	0.916807	0.998499
Q15046	SYK	0.013777	0.917245	0.998499
Q9H0Z9	RBM38	0.0389794	0.919585	0.998499
P08559	ODPA	0.00741273	0.920137	0.998499
Q13561	DCTN2	0.0117663	0.921047	0.998499
P19971	TYPH	0.0380025	0.921276	0.998499
P04075	ALDOA	0.00785219	0.921317	0.998499
P13807	GYS1	0.00780768	0.921377	0.998499
O43837	IDH3B	0.00910291	0.921733	0.998499
O60220	TIM8A	0.0104303	0.921753	0.998499
Q8IVH4	MMAA	0.0523804	0.922157	0.998499
O75153	CLU	0.0321815	0.922274	0.998499
Q9H2H8	PPIL3	0.0393878	0.922898	0.998499
Q9NWU1	OXSM	0.0324671	0.925671	0.998499
Q14061	COX17	0.0124688	0.926064	0.998499
Q9UQ49	NEUR3	0.0355544	0.926207	0.998499
O00483	NDUA4	0.00711194	0.926523	0.998499
O94760	DDAH1	0.011629	0.926907	0.998499
P54577	SYYC	0.0423916	0.929384	0.998499
Q9Y5L4	TIM13	0.00642889	0.930233	0.998499
Q9H7C9	AAMDC	0.00963331	0.930383	0.998499
Q52LJ0	FA98B	0.0243457	0.93376	0.998499
Q8NCW5	NNRE	0.00880515	0.934366	0.998499
Q9NZ32	ARP10	0.0488411	0.935018	0.998499
P36542	ATPG	0.00682992	0.936228	0.998499
Q99807	COQ7	0.019523	0.936629	0.998499
P35443	TSP4	0.0267767	0.937507	0.998499
Q6DN90	IQEC1	0.045374	0.937557	0.998499
P22392	NDKB	0.00783283	0.937871	0.998499
P30044	PRDX5	0.00388135	0.938762	0.998499
P62834	RAP1A	0.0150913	0.939248	0.998499
P50454	SERPH	0.0285867	0.939277	0.998499
P04040	CATA	0.0118644	0.939473	0.998499
P28907	CD38	0.0230087	0.940096	0.998499
O15067	PUR4	0.0293939	0.940215	0.998499
P78417	GSTO1	0.00463834	0.940246	0.998499
P63000	RAC1	0.00833105	0.940969	0.998499
Q9UPR0	PLCL2	0.027954	0.941482	0.998499
O95822	DCMC	0.0429513	0.944746	0.998499
P23368	MAOM	0.0104597	0.945451	0.998499
Q9UBE0	SAE1	0.0435508	0.945713	0.998499
P22748	CAH4	0.0280628	0.947659	0.998499
P69892	HBG2	0.022771	0.948653	0.998499
Q06830	PRDX1	0.00392714	0.94909	0.998499
P48788	TNNI2	0.00905284	0.951523	0.998499
O43617	TPPC3	0.0299678	0.951847	0.998499
O00178	GTPB1	0.0210807	0.952197	0.998499
A6NDG6	PGP	0.00645089	0.954001	0.998499
Q9BQA1	MEP50	0.0225917	0.954697	0.998499
P06576	ATPB	0.004585	0.954874	0.998499
O43148	MCES	0.0365113	0.955724	0.998499
Q13155	AIMP2	0.0146823	0.956342	0.998499
Q4VC31	CCD58	0.00873624	0.956426	0.998499
Q15172	2A5A	0.00946879	0.957526	0.998499
Q9NP72	RAB18	0.0181438	0.958713	0.998499
O76021	RL1D1	0.0201385	0.958861	0.998499
Q12846	STX4	0.0267425	0.959268	0.998499
Q9BSH4	TACO1	0.0110883	0.959499	0.998499
P02753	RET4	0.02048	0.96004	0.998499
Q15233	NONO	0.00968832	0.960049	0.998499
P11177	ODPB	0.00338097	0.960177	0.998499
P32119	PRDX2	0.0035295	0.961839	0.998499
P21817	RYR1	0.00270307	0.962586	0.998499
Q06432	CCG1	0.00970325	0.962776	0.998499
P54296	MYOM2	0.00271089	0.963379	0.998499
Q13683	ITA7	0.0154225	0.964156	0.998499
P10809	CH60	0.00280654	0.964264	0.998499
P27816	MAP4	0.0034341	0.964282	0.998499
Q5H9R7	PP6R3	0.0207207	0.964321	0.998499
O14737	PDCD5	0.00362128	0.964667	0.998499
P40926	MDHM	0.00297389	0.965413	0.998499
Q9UKX3	MYH13	0.0180892	0.966361	0.998499
P06703	S10A6	0.0102658	0.966595	0.998499
P12277	KCRB	0.00739626	0.967593	0.998499
Q9Y235	ABEC2	0.00300406	0.967881	0.998499
Q13439	GOGA4	0.012758	0.968608	0.998499
Q99584	S10AD	0.00734178	0.968833	0.998499
Q86TD4	SRCA	0.00242402	0.969205	0.998499
O14602	IF1AY	0.0144813	0.969602	0.998499
Q9NZZ3	CHMP5	0.0263916	0.970643	0.998499
P23786	CPT2	0.0203048	0.9707	0.998499
Q687X5	STEA4	0.0213757	0.972083	0.998499
Q9Y3B8	ORN	0.0102978	0.972427	0.998499
Q8N5M1	ATPF2	0.0132186	0.973443	0.998499
Q92945	FUBP2	0.00955141	0.974363	0.998499
Q9UG63	ABCF2	0.00969223	0.975774	0.998499
P54920	SNAA	0.00295031	0.976884	0.998499
Q5BKX8	CAVN4	0.00237703	0.977304	0.998499
O75380	NDUS6	0.0035979	0.977631	0.998499
P39687	AN32A	0.0091583	0.977664	0.998499
P21695	GPDA	0.00236882	0.977944	0.998499
P53992	SC24C	0.0125703	0.9782	0.998499
P55084	ECHB	0.00205718	0.978567	0.998499
Q6YP21	KAT3	0.0127739	0.979754	0.998499
Q9BXR0	TGT	0.0106082	0.98048	0.998499
Q9NR12	PDLI7	0.00297415	0.980491	0.998499
Q14919	NC2A	0.00682733	0.98082	0.998499
O14818	PSA7	0.00160336	0.981401	0.998499
Q15149	PLEC	0.00114045	0.982884	0.998499
P31040	SDHA	0.00164241	0.983086	0.998499
Q99757	THIOM	0.0033231	0.983312	0.998499
O00505	IMA4	0.00170062	0.984681	0.998499
Q9UKU7	ACAD8	0.00421956	0.985896	0.998499
P62888	RL30	0.00316777	0.987071	0.998499
P43243	MATR3	0.00205452	0.98783	0.998499
Q14353	GAMT	0.00147221	0.988068	0.998499
P24752	THIL	0.00118516	0.988616	0.998499
P05452	TETN	0.00394584	0.989761	0.998499
Q9ULC4	MCTS1	0.00161249	0.99044	0.998499
Q13131	AAPK1	0.00135722	0.99321	0.998499
P14625	ENPL	0.00102582	0.993449	0.998499
Q9H0E2	TOLIP	0.00158746	0.993903	0.998499
Q15582	BGH3	0.00166273	0.995406	0.998499
O95299	NDUAA	0.000273656	0.99701	0.998499
Q9Y5Y2	NUBP2	0.00126554	0.997754	0.998499
P35908	K22E	0.00169661	0.997794	0.998499
Q9BUR5	MIC26	0.000209272	0.998173	0.998499
Q9HD20	AT131	0.000800946	0.998495	0.998499
O75251	NDUS7	0.00019737	0.998499	0.998499
Q02878	RL6	-0.000457445	0.997641	0.998499
Q6XQN6	PNCB	-0.00122534	0.997027	0.998499
P36871	PGM1	-0.000310211	0.9968	0.998499
O95373	IPO7	-0.00262694	0.995514	0.998499
Q15436	SC23A	-0.00438388	0.994267	0.998499
P02585	TNNC2	-0.00127731	0.992868	0.998499
Q9Y6C2	EMIL1	-0.00394427	0.992575	0.998499
Q9BTM1	H2AJ	-0.00117089	0.992269	0.998499
P07355	ANXA2	-0.00163695	0.991881	0.998499
P29972	AQP1	-0.00391754	0.991525	0.998499
Q96RD7	PANX1	-0.00371198	0.990935	0.998499
Q08257	QOR	-0.00148946	0.990613	0.998499
P46940	IQGA1	-0.00257225	0.989746	0.998499
P15259	PGAM2	-0.000983874	0.989105	0.998499
Q6PCB0	VWA1	-0.00486722	0.987419	0.998499
O76071	CIAO1	-0.00602504	0.986273	0.998499
P16118	F261	-0.00256128	0.986214	0.998499
P03952	KLKB1	-0.00920212	0.986035	0.998499
Q9P2E9	RRBP1	-0.00725124	0.985454	0.998499
P50395	GDIB	-0.00115296	0.984174	0.998499
P05976	MYL1	-0.00205844	0.98318	0.998499
Q15661	TRYB1	-0.0072463	0.983095	0.998499
B0YJ81	HACD1	-0.00425904	0.983095	0.998499
P13929	ENOB	-0.00287444	0.980124	0.998499
P11055	MYH3	-0.00492035	0.978835	0.998499
O00757	F16P2	-0.00281009	0.978248	0.998499
Q16836	HCDH	-0.00267881	0.977134	0.998499
P07902	GALT	-0.0122425	0.977027	0.998499
Q13838	DX39B	-0.0028256	0.976249	0.998499
Q96IU4	ABHEB	-0.00409451	0.975798	0.998499
Q8N257	H2B3B	-0.00298349	0.975192	0.998499
O75128	COBL	-0.00885958	0.974117	0.998499
Q5VTU8	AT5EL	-0.00423464	0.973492	0.998499
O75746	CMC1	-0.00274471	0.972771	0.998499
Q09666	AHNK	-0.00426254	0.970246	0.998499
Q14258	TRI25	-0.00772831	0.969847	0.998499
P25705	ATPA	-0.00315894	0.969154	0.998499
Q8IYQ7	THNS1	-0.0101312	0.969152	0.998499
Q16531	DDB1	-0.00382329	0.967921	0.998499
P40123	CAP2	-0.00234993	0.967262	0.998499
Q16851	UGPA	-0.00323374	0.966261	0.998499
Q7Z6Z7	HUWE1	-0.0306544	0.964676	0.998499
P08865	RSSA	-0.00373702	0.963276	0.998499
P08670	VIME	-0.0127832	0.963238	0.998499
P38117	ETFB	-0.00466004	0.963029	0.998499
Q9UHG3	PCYOX	-0.0033461	0.962801	0.998499
Q9BVV7	TIM21	-0.00836661	0.96183	0.998499
Q96AG3	S2546	-0.0164843	0.960916	0.998499
Q9BW30	TPPP3	-0.0138357	0.960904	0.998499
Q9Y512	SAM50	-0.00398019	0.960574	0.998499
P55060	XPO2	-0.00381802	0.959758	0.998499
P10515	ODP2	-0.00368985	0.959373	0.998499
Q5XPI4	RN123	-0.00884585	0.959092	0.998499
P51911	CNN1	-0.0202906	0.957888	0.998499
P12882	MYH1	-0.0199703	0.957277	0.998499
Q99459	CDC5L	-0.0246875	0.957035	0.998499
Q9UBC2	EP15R	-0.00772855	0.955395	0.998499
Q92665	RT31	-0.0432301	0.954059	0.998499
Q6NZI2	CAVN1	-0.00531215	0.953836	0.998499
P07858	CATB	-0.0116399	0.953246	0.998499
P00338	LDHA	-0.0100284	0.952456	0.998499
Q9NUQ9	FA49B	-0.0152173	0.950921	0.998499
O76003	GLRX3	-0.00699375	0.949867	0.998499
P68032	ACTC	-0.0173662	0.948322	0.998499
P49755	TMEDA	-0.00835424	0.947999	0.998499
P98170	XIAP	-0.0194961	0.947924	0.998499
Q9Y3C6	PPIL1	-0.0128775	0.947198	0.998499
P61626	LYSC	-0.0205884	0.946135	0.998499
P35754	GLRX1	-0.00791371	0.944917	0.998499
Q9C0D3	ZY11B	-0.0174731	0.944685	0.998499
P82979	SARNP	-0.0207589	0.944683	0.998499
P55039	DRG2	-0.0242713	0.943739	0.998499
Q13098	CSN1	-0.016131	0.943531	0.998499
Q7L576	CYFP1	-0.0274596	0.941322	0.998499
P55795	HNRH2	-0.00917501	0.941294	0.998499
Q99685	MGLL	-0.0414145	0.94005	0.998499
Q13045	FLII	-0.0196154	0.939613	0.998499
P22695	QCR2	-0.00599063	0.937837	0.998499
Q99715	COCA1	-0.0204376	0.936893	0.998499
Q96PC5	MIA2	-0.0230563	0.936209	0.998499
P09488	GSTM1	-0.028721	0.935939	0.998499
P23327	SRCH	-0.00634762	0.935026	0.998499
Q96DH6	MSI2H	-0.0211211	0.93483	0.998499
Q8TCD5	NT5C	-0.0162657	0.934222	0.998499
P46459	NSF	-0.0165257	0.934198	0.998499
P05413	FABPH	-0.00815233	0.931001	0.998499
O43674	NDUB5	-0.00899914	0.930371	0.998499
Q9Y2B0	CNPY2	-0.0585526	0.929366	0.998499
A8MU46	SMTL1	-0.00881642	0.929237	0.998499
P06396	GELS	-0.00854361	0.929223	0.998499
Q9Y6I3	EPN1	-0.0220862	0.929122	0.998499
Q9NPJ3	ACO13	-0.0071649	0.928513	0.998499
Q06828	FMOD	-0.039517	0.925057	0.998499
O14983	AT2A1	-0.0127564	0.924995	0.998499
Q8N0U8	VKORL	-0.0166908	0.924131	0.998499
Q9UBI6	GBG12	-0.0233378	0.923447	0.998499
P12110	CO6A2	-0.0147877	0.923163	0.998499
O94919	ENDD1	-0.0275957	0.92183	0.998499
P50461	CSRP3	-0.0155473	0.921825	0.998499
P22307	NLTP	-0.0214874	0.921185	0.998499
Q9BUT1	BDH2	-0.0485712	0.921146	0.998499
P13796	PLSL	-0.0235615	0.920291	0.998499
P36959	GMPR1	-0.0146673	0.919909	0.998499
Q7Z4W1	DCXR	-0.0117247	0.919156	0.998499
P45954	ACDSB	-0.0164329	0.919132	0.998499
P09001	RM03	-0.0457421	0.9179	0.998499
Q9UHY7	ENOPH	-0.0277001	0.917483	0.998499
Q15056	IF4H	-0.0596945	0.917241	0.998499
Q15907	RB11B	-0.0100949	0.915731	0.998499
A3KMH1	VWA8	-0.0419491	0.914871	0.998499
P17174	AATC	-0.00678599	0.914678	0.998499
P0CG30	GSTT2	-0.0261379	0.914408	0.998499
Q9BXI3	5NT1A	-0.0270776	0.913783	0.998499
P52594	AGFG1	-0.0339277	0.912409	0.998499
P02655	APOC2	-0.0255178	0.912367	0.998499
O95167	NDUA3	-0.020354	0.910492	0.998499
O15260	SURF4	-0.0332261	0.909825	0.998499
P49590	SYHM	-0.0316409	0.909136	0.998499
Q05639	EF1A2	-0.00712179	0.908895	0.998499
P11217	PYGM	-0.00915493	0.907636	0.998499
Q5VTE0	EF1A3	-0.00897176	0.907333	0.998499
O75880	SCO1	-0.0126505	0.90718	0.998499
Q00872	MYPC1	-0.00686844	0.906888	0.998499
P43490	NAMPT	-0.0221479	0.906793	0.998499
Q13162	PRDX4	-0.0335991	0.905883	0.998499
Q9Y6H1	CHCH2	-0.0363219	0.905232	0.998499
Q9NYL2	M3K20	-0.0148217	0.904224	0.998499
Q86X76	NIT1	-0.0171636	0.903144	0.998499
P35609	ACTN2	-0.0065789	0.902858	0.998499
Q92696	PGTA	-0.101133	0.901997	0.998499
P82650	RT22	-0.0351426	0.901781	0.998499
O75534	CSDE1	-0.0211543	0.901199	0.998499
Q9NTJ4	MA2C1	-0.0289829	0.900903	0.998499
P22612	KAPCG	-0.0127595	0.899935	0.998499
P28070	PSB4	-0.012322	0.899858	0.998499
Q14914	PTGR1	-0.0274403	0.898824	0.998499
Q9BYD6	RM01	-0.0521905	0.897373	0.998499
P51659	DHB4	-0.0231337	0.897304	0.998499
P28331	NDUS1	-0.00835552	0.896289	0.998499
Q9UDW1	QCR9	-0.0104579	0.893833	0.998499
O75306	NDUS2	-0.00880451	0.893515	0.998499
Q5XKP0	MIC13	-0.0268361	0.893066	0.998499
Q9Y5M8	SRPRB	-0.0216089	0.892853	0.998499
P57105	SYJ2B	-0.0289826	0.89238	0.998499
Q86UT6	NLRX1	-0.0333782	0.890459	0.998499
Q92522	H1X	-0.0408818	0.890422	0.998499
P30622	CLIP1	-0.0112983	0.88874	0.998499
P05023	AT1A1	-0.0237186	0.888531	0.998499
Q93034	CUL5	-0.0146061	0.88812	0.998499
P30038	AL4A1	-0.0131819	0.887302	0.998499
Q02641	CACB1	-0.0131622	0.887269	0.998499
P45378	TNNT3	-0.0218144	0.886846	0.998499
Q9H993	ARMT1	-0.0830066	0.886771	0.998499
P42765	THIM	-0.0120967	0.886588	0.998499
P23434	GCSH	-0.0263376	0.885999	0.998499
P02144	MYG	-0.0104759	0.885883	0.998499
Q9UJY1	HSPB8	-0.0154555	0.885841	0.998499
Q53S33	BOLA3	-0.048211	0.884776	0.998499
P20618	PSB1	-0.0248929	0.884156	0.998499
Q8TB45	DPTOR	-0.0349241	0.883329	0.998499
Q5VYK3	ECM29	-0.0210006	0.881731	0.998499
Q6UW68	TM205	-0.0131643	0.881642	0.998499
Q9NZN4	EHD2	-0.0153976	0.879904	0.998499
Q96M19	CL067	-0.0616638	0.879818	0.998499
Q9HDC5	JPH1	-0.0163323	0.87799	0.998499
Q9H299	SH3L3	-0.0578869	0.877679	0.998499
O43678	NDUA2	-0.0102418	0.877194	0.998499
Q16798	MAON	-0.0953548	0.876202	0.998499
O75396	SC22B	-0.0365057	0.875717	0.998499
O43324	MCA3	-0.0564884	0.874996	0.998499
Q13177	PAK2	-0.0710743	0.873013	0.998499
O60664	PLIN3	-0.023564	0.872982	0.998499
Q9Y2Z9	COQ6	-0.0567556	0.869925	0.998499
O43374	RASL2	-0.0523988	0.868379	0.998499
P31948	STIP1	-0.010589	0.868068	0.998499
Q9Y2X8	UB2D4	-0.0515165	0.867197	0.998499
Q9NQX3	GEPH	-0.0519004	0.866973	0.998499
P03950	ANGI	-0.0186431	0.866309	0.998499
P57077	M3KCL	-0.0652615	0.866301	0.998499
Q9HAV7	GRPE1	-0.0527569	0.865394	0.998499
P02671	FIBA	-0.0537376	0.865177	0.998499
Q9C0E8	LNP	-0.13722	0.864992	0.998499
Q9NQW7	XPP1	-0.0398998	0.864717	0.998499
P62899	RL31	-0.0855482	0.864414	0.998499
P62826	RAN	-0.0131564	0.864126	0.998499
P53041	PPP5	-0.0463378	0.863366	0.998499
P61019	RAB2A	-0.0374204	0.861396	0.998499
Q9HCC0	MCCB	-0.0701737	0.859567	0.998499
Q99798	ACON	-0.0134576	0.858433	0.998499
Q9BXJ8	T120A	-0.0497715	0.857333	0.998499
Q96NA2	RILP	-0.0914197	0.856406	0.998499
Q13698	CAC1S	-0.0116152	0.854626	0.998499
Q10713	MPPA	-0.0908138	0.853413	0.998499
Q9Y296	TPPC4	-0.0831403	0.853182	0.998499
Q00G26	PLIN5	-0.0999583	0.852297	0.998499
P0DOX8	IGL1	-0.0670406	0.851374	0.998499
P52788	SPSY	-0.0575116	0.850771	0.998499
P53778	MK12	-0.0246737	0.849999	0.998499
P48506	GSH1	-0.0534301	0.849854	0.998499
Q5T5P2	SKT	-0.0937393	0.848382	0.998499
P04179	SODM	-0.0218069	0.847929	0.998499
P21964	COMT	-0.0538456	0.847801	0.998499
Q02790	FKBP4	-0.0796232	0.84738	0.998499
P47756	CAPZB	-0.0100429	0.84711	0.998499
P51649	SSDH	-0.015978	0.846264	0.998499
P42025	ACTY	-0.0662009	0.846116	0.998499
Q96PE7	MCEE	-0.0612946	0.846061	0.998499
Q9BS92	NPS3B	-0.0596199	0.844994	0.998499
Q04637	IF4G1	-0.0304577	0.843201	0.998499
P05166	PCCB	-0.0304967	0.842313	0.998499
P59998	ARPC4	-0.0363645	0.840427	0.998499
Q16775	GLO2	-0.0182796	0.83949	0.998499
Q8TF72	SHRM3	-0.0373638	0.838471	0.998499
P63279	UBC9	-0.023639	0.836826	0.998499
Q03154	ACY1	-0.0220947	0.835607	0.998499
P35221	CTNA1	-0.1732	0.834045	0.998499
Q9UK41	VPS28	-0.0683937	0.833419	0.998499
P61978	HNRPK	-0.0200149	0.831284	0.998499
P35579	MYH9	-0.0228695	0.831104	0.998499
P40763	STAT3	-0.0529868	0.830492	0.998499
Q9HB71	CYBP	-0.0234108	0.830159	0.998499
Q07507	DERM	-0.0574027	0.829874	0.998499
P38606	VATA	-0.0274113	0.829685	0.998499
Q86TC9	MYPN	-0.0176284	0.827685	0.998499
Q13976	KGP1	-0.0393418	0.827423	0.998499
Q13423	NNTM	-0.0189417	0.827403	0.998499
Q93100	KPBB	-0.0225957	0.826458	0.998499
P25786	PSA1	-0.0181876	0.826442	0.998499
P61758	PFD3	-0.0949885	0.824429	0.998499
Q9HBH1	DEFM	-0.103335	0.824356	0.998499
P07327	ADH1A	-0.0734116	0.823431	0.998499
P36578	RL4	-0.0398898	0.823164	0.998499
Q96GK7	FAH2A	-0.0324564	0.822467	0.998499
O14618	CCS	-0.0897711	0.821669	0.998499
P49773	HINT1	-0.0374566	0.820241	0.998499
P48163	MAOX	-0.0209397	0.820055	0.998499
P49591	SYSC	-0.05533	0.818917	0.998499
Q7Z460	CLAP1	-0.0522772	0.818188	0.998499
Q9Y3I1	FBX7	-0.140756	0.816952	0.998499
Q13418	ILK	-0.0247215	0.816335	0.998499
Q9BTV4	TMM43	-0.055841	0.814616	0.998499
Q6IAA8	LTOR1	-0.0563321	0.813599	0.998499
O14521	DHSD	-0.0220793	0.813473	0.998499
Q9NTG7	SIR3	-0.0600404	0.813012	0.998499
O95394	AGM1	-0.114348	0.811541	0.998499
P49841	GSK3B	-0.0628955	0.809433	0.998499
P37840	SYUA	-0.0949246	0.809175	0.998499
Q8IXL7	MSRB3	-0.111419	0.808987	0.998499
P61201	CSN2	-0.0224143	0.808829	0.998499
P03915	NU5M	-0.0305199	0.808722	0.998499
Q16821	PPR3A	-0.0421128	0.808199	0.998499
P23497	SP100	-0.0707634	0.807813	0.998499
Q9BZL1	UBL5	-0.0675963	0.807505	0.998499
P46020	KPB1	-0.0244985	0.806588	0.998499
O43676	NDUB3	-0.0181235	0.805569	0.998499
P03905	NU4M	-0.0601201	0.803211	0.998499
O94874	UFL1	-0.0809546	0.80245	0.998499
P42574	CASP3	-0.112063	0.801421	0.998499
P45381	ACY2	-0.114215	0.801129	0.998499
Q9BYV2	TRI54	-0.0257559	0.800716	0.998499
Q9H8M1	CQ10B	-0.0348005	0.800612	0.998499
O15273	TELT	-0.0327914	0.79687	0.998499
P30566	PUR8	-0.0229852	0.794245	0.998499
Q9UHL4	DPP2	-0.120649	0.794024	0.998499
Q9BV79	MECR	-0.0658504	0.793826	0.998499
Q6PEY2	TBA3E	-0.0896877	0.793588	0.998499
P04406	G3P	-0.0234977	0.792817	0.998499
P09382	LEG1	-0.0204345	0.79275	0.998499
Q15018	ABRX2	-0.0805638	0.7903	0.998499
P49753	ACOT2	-0.0816529	0.789731	0.998499
Q9UNS2	CSN3	-0.0353832	0.789409	0.998499
O00232	PSD12	-0.0448985	0.789304	0.998499
P04921	GLPC	-0.181959	0.788857	0.998499
P24043	LAMA2	-0.022946	0.788521	0.998499
Q08043	ACTN3	-0.0443508	0.788238	0.998499
Q9BXB4	OSB11	-0.0965	0.787448	0.998499
P62495	ERF1	-0.0589711	0.786862	0.998499
P05165	PCCA	-0.0397679	0.785582	0.998499
P31937	3HIDH	-0.0208633	0.784363	0.998499
Q6PGP7	TTC37	-0.153126	0.782679	0.998499
P14735	IDE	-0.117345	0.780173	0.998499
P48735	IDHP	-0.0216604	0.780026	0.998499
P62191	PRS4	-0.0834028	0.779995	0.998499
P14649	MYL6B	-0.0642981	0.779084	0.998499
Q99714	HCD2	-0.0257974	0.777626	0.998499
P60709	ACTB	-0.0186904	0.777418	0.998499
Q12955	ANK3	-0.0742896	0.775031	0.998499
P49189	AL9A1	-0.079167	0.774463	0.998499
O00159	MYO1C	-0.0426394	0.774434	0.998499
Q13153	PAK1	-0.227139	0.770569	0.998499
Q8WW59	SPRY4	-0.125389	0.76923	0.998499
Q9BWM7	SFXN3	-0.139425	0.768651	0.998499
Q9Y6G3	RM42	-0.136601	0.767608	0.998499
O43772	MCAT	-0.0614764	0.766481	0.998499
P46734	MP2K3	-0.0576822	0.766364	0.998499
P51553	IDH3G	-0.0286992	0.765774	0.998499
Q9NP77	SSU72	-0.0892101	0.765626	0.998499
P13639	EF2	-0.0217509	0.764888	0.998499
Q96AN5	TM143	-0.0356322	0.763919	0.998499
P12111	CO6A3	-0.0398673	0.760713	0.998499
Q9H492	MLP3A	-0.126052	0.760636	0.998499
P28074	PSB5	-0.0443422	0.759607	0.998499
Q8IW45	NNRD	-0.0423607	0.759015	0.998499
Q16555	DPYL2	-0.0524743	0.758275	0.998499
Q9H987	SYP2L	-0.0280902	0.756231	0.998499
Q9Y230	RUVB2	-0.176164	0.754379	0.998499
P0DP01	HV108	-0.121931	0.753493	0.998499
Q7L2H7	EIF3M	-0.105883	0.752644	0.998499
P15088	CBPA3	-0.0851261	0.752465	0.998499
Q03001	DYST	-0.107666	0.751617	0.998499
O95528	GTR10	-0.128957	0.751543	0.998499
Q9H2J4	PDCL3	-0.117098	0.751108	0.998499
O43598	DNPH1	-0.0259724	0.751049	0.998499
Q92541	RTF1	-0.200028	0.750093	0.998499
Q8NBU5	ATAD1	-0.0952136	0.749705	0.998499
Q99766	ATP5S	-0.152918	0.749312	0.998499
P53999	TCP4	-0.0656294	0.747942	0.998499
Q9BX66	SRBS1	-0.0557574	0.747714	0.998499
P20810	ICAL	-0.0511715	0.747387	0.998499
P14618	KPYM	-0.0269461	0.746518	0.998499
Q14165	MLEC	-0.201478	0.74634	0.998499
P62993	GRB2	-0.0304299	0.746333	0.998499
P48047	ATPO	-0.0274417	0.74622	0.998499
P13671	CO6	-0.234528	0.745937	0.998499
P62873	GBB1	-0.0347041	0.745648	0.998499
Q86UP2	KTN1	-0.0869242	0.745354	0.998499
P20700	LMNB1	-0.143227	0.74513	0.998499
P00738	HPT	-0.0954954	0.744964	0.998499
P35268	RL22	-0.0344689	0.744845	0.998499
Q9UQ90	SPG7	-0.133579	0.744389	0.998499
P62140	PP1B	-0.0419257	0.742974	0.998499
P12109	CO6A1	-0.0503845	0.741974	0.998499
P35914	HMGCL	-0.0886824	0.741511	0.998499
P10768	ESTD	-0.0212682	0.739808	0.998499
P22059	OSBP1	-0.11759	0.738971	0.998499
Q9Y576	ASB1	-0.0900191	0.738926	0.998499
O60662	KLH41	-0.0260798	0.738274	0.998499
O94826	TOM70	-0.0739856	0.736734	0.998499
Q04446	GLGB	-0.0403715	0.735619	0.998499
P63173	RL38	-0.0480756	0.735553	0.998499
P61513	RL37A	-0.0526757	0.734838	0.998499
O75947	ATP5H	-0.0255257	0.733979	0.998499
Q5JPH6	SYEM	-0.124937	0.733548	0.998499
P20042	IF2B	-0.103099	0.732437	0.998499
P13693	TCTP	-0.0282565	0.732224	0.998499
P51884	LUM	-0.101001	0.73106	0.998499
P62263	RS14	-0.0383397	0.728078	0.998499
P55884	EIF3B	-0.0800783	0.727881	0.998499
O75964	ATP5L	-0.0580719	0.727134	0.998499
Q15746	MYLK	-0.14356	0.726966	0.998499
Q15417	CNN3	-0.142734	0.726402	0.998499
P15311	EZRI	-0.0487107	0.72564	0.998499
P61970	NTF2	-0.0324667	0.722762	0.998499
Q9UBQ7	GRHPR	-0.0287142	0.722148	0.998499
Q96A32	MLRS	-0.0508355	0.721618	0.998499
P17980	PRS6A	-0.038775	0.720607	0.998499
P62249	RS16	-0.0546423	0.718547	0.998499
Q9NUL7	DDX28	-0.270379	0.71802	0.998499
O95613	PCNT	-0.188058	0.71691	0.998499
Q86YM7	HOME1	-0.0800484	0.716273	0.998499
P23284	PPIB	-0.0684477	0.715258	0.998499
Q9H479	FN3K	-0.0539642	0.715234	0.998499
Q16718	NDUA5	-0.0232338	0.714562	0.998499
P06733	ENOA	-0.026392	0.714412	0.998499
P03891	NU2M	-0.063668	0.713227	0.998499
P17152	TMM11	-0.0790477	0.7111	0.998499
Q86TP1	PRUN1	-0.105389	0.70973	0.998499
P31930	QCR1	-0.0270441	0.709118	0.998499
P20073	ANXA7	-0.0323536	0.707711	0.998499
P27824	CALX	-0.0466643	0.705838	0.998499
Q9GZZ1	NAA50	-0.111015	0.70582	0.998499
P80748	LV321	-0.138384	0.70503	0.998499
Q9UDY4	DNJB4	-0.071241	0.703698	0.998499
P23381	SYWC	-0.146207	0.702776	0.998499
P36873	PP1G	-0.126919	0.702577	0.998499
Q9UK76	JUPI1	-0.167651	0.702564	0.998499
Q13033	STRN3	-0.0609108	0.702492	0.998499
Q14254	FLOT2	-0.0763975	0.700596	0.998499
Q9NX63	MIC19	-0.0279709	0.700449	0.998499
Q9BUF5	TBB6	-0.0799002	0.700137	0.998499
Q92614	MY18A	-0.0416228	0.698912	0.998499
Q9BRP8	PYM1	-0.202713	0.698597	0.998499
O60749	SNX2	-0.176032	0.698217	0.998499
Q99735	MGST2	-0.0706262	0.697539	0.998499
O43292	GPAA1	-0.124929	0.697315	0.998499
O14925	TIM23	-0.17082	0.697037	0.998499
Q12959	DLG1	-0.203502	0.6959	0.998499
P11216	PYGB	-0.0304053	0.692772	0.998499
Q08380	LG3BP	-0.145405	0.690985	0.998499
Q96H20	SNF8	-0.100089	0.690027	0.998499
O95861	BPNT1	-0.11694	0.689764	0.998499
Q86X55	CARM1	-0.198155	0.688686	0.998499
Q15075	EEA1	-0.0806568	0.688628	0.998499
Q14249	NUCG	-0.132594	0.687468	0.998499
P17661	DESM	-0.0346944	0.686822	0.998499
Q9HCN8	SDF2L	-0.245969	0.685343	0.998499
Q5VTT5	MYOM3	-0.0379574	0.685219	0.998499
Q8N0W3	FUK	-0.137203	0.684586	0.998499
P31153	METK2	-0.0520042	0.683444	0.998499
Q96CW1	AP2M1	-0.0673123	0.680359	0.998499
Q6JBY9	CPZIP	-0.107017	0.679713	0.998499
Q9UBB4	ATX10	-0.120779	0.679541	0.998499
P47914	RL29	-0.0709956	0.678794	0.998499
P22061	PIMT	-0.0374433	0.677531	0.998499
P48643	TCPE	-0.0381516	0.677029	0.998499
Q04759	KPCT	-0.236828	0.676447	0.998499
Q5TC12	ATPF1	-0.12703	0.675531	0.998499
Q9GZT8	NIF3L	-0.108584	0.673521	0.998499
Q5QJ74	TBCEL	-0.169891	0.673235	0.998499
P62847	RS24	-0.134054	0.672946	0.998499
Q9UI09	NDUAC	-0.0413178	0.672904	0.998499
Q96CM8	ACSF2	-0.0423999	0.672174	0.998499
P38159	RBMX	-0.0671598	0.67145	0.998499
Q14995	NR1D2	-0.122993	0.671024	0.998499
Q7Z2K6	ERMP1	-0.135998	0.670989	0.998499
P18621	RL17	-0.0487835	0.670524	0.998499
Q9UBF2	COPG2	-0.146656	0.67022	0.998499
P31146	COR1A	-0.153462	0.669636	0.998499
P33176	KINH	-0.110874	0.669167	0.998499
Q01105	SET	-0.103027	0.668288	0.998499
Q14324	MYPC2	-0.0736439	0.668263	0.998499
P13489	RINI	-0.0363823	0.66766	0.998499
P09429	HMGB1	-0.0437741	0.664991	0.998499
Q16891	MIC60	-0.0285595	0.664704	0.998499
Q9HBI1	PARVB	-0.170826	0.663912	0.998499
P47985	UCRI	-0.0412448	0.662891	0.998499
P51570	GALK1	-0.0860059	0.660338	0.998499
P50991	TCPD	-0.0283692	0.659409	0.998499
Q92901	RL3L	-0.0642438	0.658998	0.998499
Q9BTZ2	DHRS4	-0.150355	0.658873	0.998499
Q8TCS8	PNPT1	-0.133817	0.657283	0.998499
P12694	ODBA	-0.131081	0.656013	0.998499
Q00341	VIGLN	-0.230839	0.655891	0.998499
Q5VST9	OBSCN	-0.0308961	0.6555	0.998499
Q9UIG0	BAZ1B	-0.171048	0.654868	0.998499
Q8N3L3	TXLNB	-0.0671335	0.654063	0.998499
Q96HC4	PDLI5	-0.0251406	0.652984	0.998499
Q14696	MESD	-0.165864	0.652165	0.998499
P55786	PSA	-0.0567539	0.652151	0.998499
P50851	LRBA	-0.143433	0.651852	0.998499
P33121	ACSL1	-0.0376043	0.651489	0.998499
Q9UJU6	DBNL	-0.184277	0.651416	0.998499
Q13425	SNTB2	-0.175955	0.650363	0.998499
Q8TD30	ALAT2	-0.247622	0.649994	0.998499
Q8N142	PURA1	-0.0357332	0.649203	0.998499
Q5HYK3	COQ5	-0.0410285	0.648444	0.998499
P26885	FKBP2	-0.0618753	0.647613	0.998499
P35232	PHB	-0.0330858	0.647342	0.998499
Q99623	PHB2	-0.0334987	0.647094	0.998499
Q9BXS1	IDI2	-0.089182	0.646433	0.998499
Q96PQ5	IPP2L	-0.158923	0.645683	0.998499
Q9BVC6	TM109	-0.0956743	0.645152	0.998499
P09110	THIK	-0.0630362	0.64497	0.998499
Q15185	TEBP	-0.0980086	0.643257	0.998499
Q9Y4G6	TLN2	-0.0636477	0.642942	0.998499
Q9NR46	SHLB2	-0.176461	0.641996	0.998499
P27797	CALR	-0.0511433	0.641795	0.998499
P50993	AT1A2	-0.0363774	0.641325	0.998499
P21912	SDHB	-0.0405124	0.641002	0.998499
Q9NVS9	PNPO	-0.118118	0.640844	0.998499
Q9H0P0	5NT3A	-0.0398184	0.640486	0.998499
Q3ZCQ8	TIM50	-0.122296	0.639405	0.998499
O95573	ACSL3	-0.0510546	0.63916	0.998499
Q92769	HDAC2	-0.14182	0.638383	0.998499
Q14204	DYHC1	-0.0516268	0.638127	0.998499
P62424	RL7A	-0.0728936	0.636748	0.998499
P21953	ODBB	-0.129292	0.636717	0.998499
P51398	RT29	-0.151597	0.636664	0.998499
P20929	NEBU	-0.0254848	0.635026	0.998499
Q9H1R3	MYLK2	-0.0589756	0.633966	0.998499
Q9UBQ5	EIF3K	-0.212034	0.633732	0.998499
P48444	COPD	-0.201226	0.633604	0.998499
P56192	SYMC	-0.137394	0.632549	0.998499
Q9H7Z7	PGES2	-0.0403419	0.632439	0.998499
Q14011	CIRBP	-0.0616971	0.630831	0.998499
A2RTX5	SYTC2	-0.263829	0.630567	0.998499
Q99536	VAT1	-0.350089	0.629987	0.998499
P08237	PFKAM	-0.0417241	0.629543	0.998499
Q9Y399	RT02	-0.280185	0.6295	0.998499
Q8IUD2	RB6I2	-0.120022	0.628848	0.998499
P82664	RT10	-0.250495	0.628305	0.998499
P39060	COIA1	-0.115035	0.628287	0.998499
Q86U28	ISCA2	-0.183808	0.628147	0.998499
P22314	UBA1	-0.0382132	0.62755	0.998499
P62750	RL23A	-0.041791	0.62678	0.998499
Q9Y262	EIF3L	-0.118336	0.626686	0.998499
Q14240	IF4A2	-0.0359346	0.62617	0.998499
P07741	APT	-0.315559	0.625847	0.998499
Q9GZM7	TINAL	-0.126871	0.625669	0.998499
Q15019	37500	-0.124052	0.624121	0.998499
P84077	ARF1	-0.0484237	0.623669	0.998499
O15212	PFD6	-0.114559	0.623418	0.998499
Q9NX14	NDUBB	-0.038175	0.622726	0.998499
P53990	IST1	-0.0719905	0.621484	0.998499
P38646	GRP75	-0.0332609	0.621006	0.998499
O75764	TCEA3	-0.180652	0.620362	0.998499
Q9Y263	PLAP	-0.38977	0.619974	0.998499
Q14683	SMC1A	-0.188476	0.619121	0.998499
P22105	TENX	-0.0528172	0.617937	0.998499
Q86VF2	IGFN1	-0.13733	0.617208	0.998499
P34931	HS71L	-0.0849786	0.615225	0.998499
Q6P1N9	TATD1	-0.153733	0.614896	0.998499
O95169	NDUB8	-0.0359211	0.613593	0.998499
Q9Y4J8	DTNA	-0.0601591	0.612761	0.998499
P10109	ADX	-0.229135	0.611064	0.998499
Q96RL7	VP13A	-0.3087	0.611002	0.998499
Q8WWI1	LMO7	-0.0946624	0.609513	0.998499
Q15366	PCBP2	-0.0407871	0.609424	0.998499
P06702	S10A9	-0.19483	0.607686	0.998499
P09622	DLDH	-0.0491606	0.607572	0.998499
P63220	RS21	-0.0548557	0.607381	0.998499
P08574	CY1	-0.0436967	0.603456	0.998499
P62244	RS15A	-0.0538482	0.603269	0.998499
P35580	MYH10	-0.232116	0.603006	0.998499
O14964	HGS	-0.152483	0.602969	0.998499
Q16698	DECR	-0.0464153	0.601641	0.998499
P23142	FBLN1	-0.137449	0.598086	0.998499
Q9BXW7	HDHD5	-0.0530213	0.597561	0.998499
Q969Q0	RL36L	-0.172274	0.597427	0.998499
Q14118	DAG1	-0.0628276	0.597398	0.998499
Q9NT62	ATG3	-0.155475	0.594787	0.998499
P55290	CAD13	-0.0837214	0.592491	0.998499
Q8WXH0	SYNE2	-0.108191	0.591645	0.998499
Q15836	VAMP3	-0.0730286	0.591598	0.998499
O14880	MGST3	-0.0443134	0.589328	0.998499
Q9Y266	NUDC	-0.0732234	0.588585	0.998499
P51888	PRELP	-0.207102	0.58851	0.998499
P05387	RLA2	-0.0418793	0.58732	0.998499
P15954	COX7C	-0.0380704	0.587145	0.998499
P53618	COPB	-0.14921	0.584241	0.998499
Q9H078	CLPB	-0.393317	0.581866	0.998499
O75339	CILP1	-0.173119	0.58133	0.998499
Q6IBS0	TWF2	-0.0481865	0.580578	0.998499
P13716	HEM2	-0.107817	0.579541	0.998499
P48637	GSHB	-0.0836538	0.579487	0.998499
O75116	ROCK2	-0.225236	0.579313	0.998499
Q9BXN1	ASPN	-0.15585	0.577169	0.998499
P05388	RLA0	-0.0534179	0.576644	0.998499
P21397	AOFA	-0.202213	0.573538	0.998499
P18859	ATP5J	-0.0472457	0.573533	0.998499
Q14766	LTBP1	-0.0630715	0.572344	0.998499
P61981	1433G	-0.0461285	0.572336	0.998499
O14980	XPO1	-0.203664	0.570575	0.998499
P61224	RAP1B	-0.29236	0.56696	0.998499
O00186	STXB3	-0.120521	0.565508	0.998499
P05155	IC1	-0.124325	0.565374	0.998499
P46781	RS9	-0.101185	0.565145	0.998499
Q92530	PSMF1	-0.26643	0.565063	0.998499
P36507	MP2K2	-0.107038	0.56453	0.998499
Q14894	CRYM	-0.227396	0.563942	0.998499
P63244	RACK1	-0.0532427	0.56318	0.998499
P82673	RT35	-0.171428	0.56221	0.998499
Q8TDC0	MYOZ3	-0.0482655	0.560852	0.998499
Q9H446	RWDD1	-0.257741	0.560739	0.998499
O75323	NIPS2	-0.0428916	0.560389	0.998499
Q9NSB8	HOME2	-0.237946	0.558981	0.998499
O60869	EDF1	-0.0959332	0.558631	0.998499
P24666	PPAC	-0.046113	0.556088	0.998499
Q92896	GSLG1	-0.252848	0.555069	0.998499
P11233	RALA	-0.0851309	0.553888	0.998499
Q9NPD3	EXOS4	-0.216292	0.552948	0.998499
Q13867	BLMH	-0.168394	0.55002	0.998499
P43652	AFAM	-0.395644	0.549271	0.998499
O94901	SUN1	-0.201758	0.549184	0.998499
O95278	EPM2A	-0.300447	0.548643	0.998499
P20962	PTMS	-0.13666	0.548091	0.998499
P31943	HNRH1	-0.175016	0.547959	0.998499
P26447	S10A4	-0.140706	0.546432	0.998499
O60313	OPA1	-0.185746	0.544901	0.998499
P02747	C1QC	-0.165613	0.543767	0.998499
P07996	TSP1	-0.379877	0.542675	0.998499
O75828	CBR3	-0.139604	0.542247	0.998499
P12429	ANXA3	-0.180979	0.541694	0.998499
Q9NQP4	PFD4	-0.0824829	0.540194	0.998499
P02760	AMBP	-0.127594	0.537833	0.998499
Q6PCE3	PGM2L	-0.138149	0.53749	0.998499
Q9NPY3	C1QR1	-0.26544	0.537176	0.998499
Q96MF6	CQ10A	-0.0702456	0.537126	0.998499
Q14749	GNMT	-0.165691	0.53639	0.998499
Q9UBF9	MYOTI	-0.0416521	0.536104	0.998499
O60826	CCD22	-0.345064	0.535138	0.998499
Q00765	REEP5	-0.0856579	0.533512	0.998499
P02679	FIBG	-0.164876	0.533072	0.998499
P78318	IGBP1	-0.313419	0.532763	0.998499
Q8TAA3	PSMA8	-0.0507065	0.532519	0.998499
Q7Z434	MAVS	-0.269201	0.53133	0.998499
Q8IWA4	MFN1	-0.222034	0.53079	0.998499
P07814	SYEP	-0.0707259	0.530415	0.998499
P84085	ARF5	-0.08469	0.529383	0.998499
O95168	NDUB4	-0.0470981	0.529224	0.998499
Q04837	SSBP	-0.0614718	0.528956	0.998499
Q6P1A2	MBOA5	-0.222632	0.527956	0.998499
Q15293	RCN1	-0.15896	0.526055	0.998499
P0DPI2	GAL3A	-0.0708653	0.523449	0.998499
Q8WWV3	RT4I1	-0.0976484	0.522859	0.998499
P05198	IF2A	-0.0574341	0.522737	0.998499
P15151	PVR	-0.215226	0.522545	0.998499
P61925	IPKA	-0.0718867	0.521282	0.998499
P49411	EFTU	-0.0361492	0.52074	0.998499
P07919	QCR6	-0.184145	0.520517	0.998499
O75390	CISY	-0.0473736	0.519774	0.998499
P12235	ADT1	-0.0501787	0.519476	0.998499
P22102	PUR2	-0.154466	0.519086	0.998499
O00429	DNM1L	-0.125101	0.519021	0.998499
O75891	AL1L1	-0.0757307	0.517511	0.998499
P05386	RLA1	-0.0539447	0.516465	0.998499
Q9Y6M9	NDUB9	-0.0539197	0.516117	0.998499
Q9Y3B3	TMED7	-0.116561	0.515943	0.998499
P00403	COX2	-0.0575713	0.51524	0.998499
Q9H0N5	PHS2	-0.0575185	0.515221	0.998499
P17655	CAN2	-0.0709702	0.515192	0.998499
Q96I23	PREY	-0.315336	0.513857	0.998499
O43776	SYNC	-0.143989	0.513034	0.998499
Q9P0J1	PDP1	-0.136092	0.512173	0.998499
Q7Z4G1	COMD6	-0.261686	0.510804	0.998499
Q15154	PCM1	-0.235034	0.5108	0.998499
P0DMR1	HNRC4	-0.114886	0.510518	0.998499
Q12756	KIF1A	-0.16062	0.509675	0.998499
Q8NEV1	CSK23	-0.129973	0.508355	0.998499
P62829	RL23	-0.0884578	0.504852	0.998499
P56556	NDUA6	-0.0705937	0.50481	0.998499
P54727	RD23B	-0.080571	0.504214	0.998499
P22033	MUTA	-0.252958	0.502498	0.998499
Q13501	SQSTM	-0.144634	0.501601	0.998499
P42126	ECI1	-0.0581895	0.499368	0.998499
P20020	AT2B1	-0.269819	0.497908	0.998499
Q8NHH9	ATLA2	-0.169603	0.497273	0.998499
Q16762	THTR	-0.0562292	0.496992	0.998499
P11717	MPRI	-0.222533	0.496494	0.998499
Q9ULT8	HECD1	-0.234231	0.496441	0.998499
Q9NP79	VTA1	-0.124324	0.496221	0.998499
Q93008	USP9X	-0.0939912	0.495719	0.998499
Q92499	DDX1	-0.168844	0.494527	0.998499
P07585	PGS2	-0.202109	0.494516	0.998499
P15090	FABP4	-0.113874	0.494045	0.998499
Q6UX71	PXDC2	-0.366021	0.493451	0.998499
O95197	RTN3	-0.154827	0.492682	0.998499
Q9BZV1	UBXN6	-0.331085	0.492335	0.998499
P11171	41	-0.236451	0.491346	0.998499
Q15847	ADIRF	-0.240363	0.491155	0.998499
P07738	PMGE	-0.12185	0.491138	0.998499
P02675	FIBB	-0.185277	0.48936	0.998499
Q13310	PABP4	-0.0521333	0.486468	0.998499
Q93052	LPP	-0.231925	0.485632	0.998499
Q00325	MPCP	-0.0503349	0.48452	0.998499
P60900	PSA6	-0.0571	0.483238	0.998499
P62910	RL32	-0.168497	0.482942	0.998499
Q9H3S7	PTN23	-0.462403	0.482615	0.998499
Q9UKX2	MYH2	-0.0986798	0.482086	0.998499
Q14697	GANAB	-0.0899132	0.47911	0.998499
P42330	AK1C3	-0.162691	0.478941	0.998499
P28838	AMPL	-0.106496	0.478636	0.998499
P83111	LACTB	-0.0981307	0.477396	0.998499
P26373	RL13	-0.0827384	0.477144	0.998499
P30048	PRDX3	-0.0531425	0.474314	0.998499
O75955	FLOT1	-0.172704	0.472586	0.998499
P35555	FBN1	-0.0763924	0.472277	0.998499
Q9P2J5	SYLC	-0.633633	0.470614	0.998499
P34932	HSP74	-0.0548527	0.469458	0.998499
Q14257	RCN2	-0.198654	0.469092	0.998499
P55036	PSMD4	-0.150426	0.468383	0.998499
P53611	PGTB2	-0.149603	0.468183	0.998499
P36404	ARL2	-0.590469	0.467523	0.998499
Q9TNN7	1C05	-0.311637	0.466677	0.998499
P12829	MYL4	-0.193718	0.466022	0.998499
P35611	ADDA	-0.414555	0.461756	0.998499
Q6H8Q1	ABLM2	-0.111212	0.461214	0.998499
P24298	ALAT1	-0.0665882	0.457885	0.998499
P45877	PPIC	-0.25251	0.457322	0.998499
Q9BX68	HINT2	-0.0627023	0.45618	0.998499
P24592	IBP6	-0.509913	0.454483	0.998499
O96000	NDUBA	-0.0638303	0.454031	0.998499
O00423	EMAL1	-0.0731394	0.452627	0.998499
Q93083	MT1L	-0.0810101	0.449586	0.998499
P56385	ATP5I	-0.0727197	0.449534	0.998499
Q00688	FKBP3	-0.0507538	0.448487	0.998499
Q9BRX8	F213A	-0.0844812	0.44817	0.998499
P52179	MYOM1	-0.0343515	0.447572	0.998499
Q9H773	DCTP1	-0.242106	0.446774	0.998499
Q13884	SNTB1	-0.184	0.446191	0.998499
P09669	COX6C	-0.0590892	0.446082	0.998499
P62837	UB2D2	-0.134485	0.445605	0.998499
P06312	KV401	-0.79473	0.445426	0.998499
P08238	HS90B	-0.0560017	0.444459	0.998499
P61313	RL15	-0.0726488	0.443419	0.998499
Q96JY6	PDLI2	-0.162699	0.442377	0.998499
P82909	RT36	-0.0817509	0.442082	0.998499
O15523	DDX3Y	-0.070121	0.441308	0.998499
Q6GMV3	PTRD1	-0.134525	0.440344	0.998499
Q9Y3I0	RTCB	-0.056487	0.44032	0.998499
P19338	NUCL	-0.054272	0.439045	0.998499
P49748	ACADV	-0.0499963	0.436029	0.998499
P46379	BAG6	-0.104487	0.436021	0.998499
Q8NBV4	PLPP7	-0.295839	0.435559	0.998499
P63162	RSMN	-0.113988	0.434639	0.998499
Q13643	FHL3	-0.054953	0.434182	0.998499
P08708	RS17	-0.356185	0.433791	0.998499
P49821	NDUV1	-0.0498713	0.432513	0.998499
P20774	MIME	-0.27058	0.432087	0.998499
P54646	AAPK2	-0.0944735	0.431545	0.998499
Q8WUX9	CHMP7	-0.305278	0.430242	0.998499
P09874	PARP1	-0.274508	0.429777	0.998499
Q9H0U4	RAB1B	-0.353665	0.429073	0.998499
Q96FV2	SCRN2	-0.120932	0.426901	0.998499
Q8NDY3	ARHL1	-0.0799794	0.424145	0.998499
P62906	RL10A	-0.0828993	0.423904	0.998499
Q9H7B4	SMYD3	-0.285039	0.423475	0.998499
Q9UNM6	PSD13	-0.0809366	0.423345	0.998499
Q9NQ50	RM40	-0.366152	0.423074	0.998499
Q96FW1	OTUB1	-0.155954	0.422602	0.998499
O00418	EF2K	-0.254406	0.420931	0.998499
Q2TBA0	KLH40	-0.0783611	0.420225	0.998499
Q5SV97	PERM1	-0.118365	0.419368	0.998499
P55010	IF5	-0.189194	0.417031	0.998499
P13473	LAMP2	-0.230524	0.416113	0.998499
P00739	HPTR	-0.284885	0.415693	0.998499
Q9H0W9	CK054	-0.113111	0.414185	0.998499
Q9Y3D6	FIS1	-0.0753239	0.413226	0.998499
Q9H9G7	AGO3	-0.588387	0.411575	0.998499
P14314	GLU2B	-0.0820749	0.410077	0.998499
Q9NZB2	F120A	-0.385768	0.407724	0.998499
Q16795	NDUA9	-0.0631088	0.407638	0.998499
Q9Y3B7	RM11	-0.322226	0.407283	0.998499
Q9BQI9	NRIP2	-0.294199	0.406778	0.998499
P21796	VDAC1	-0.0677036	0.405195	0.998499
P61026	RAB10	-0.0635485	0.403542	0.998499
P51970	NDUA8	-0.0586988	0.403376	0.998499
O75821	EIF3G	-0.191514	0.403036	0.998499
Q6PIU2	NCEH1	-0.306602	0.401748	0.998499
P54289	CA2D1	-0.0738501	0.40059	0.998499
P07203	GPX1	-0.128593	0.399592	0.998499
P36969	GPX4	-0.099345	0.395642	0.998499
Q8NBX0	SCPDL	-0.11159	0.395491	0.998499
Q9H6F2	TM38A	-0.141235	0.394606	0.998499
Q16576	RBBP7	-0.120806	0.393029	0.998499
Q96MG2	JSPR1	-0.0748783	0.392713	0.998499
Q2M389	WASC4	-0.374765	0.391275	0.998499
Q9H8Y8	GORS2	-0.639532	0.390657	0.998499
Q13347	EIF3I	-0.317231	0.390565	0.998499
P00156	CYB	-0.112144	0.389576	0.998499
Q13203	MYBPH	-0.207361	0.388623	0.998499
P11586	C1TC	-0.0546243	0.386877	0.998499
Q9Y2A7	NCKP1	-0.208221	0.385305	0.998499
Q9NVI7	ATD3A	-0.241513	0.385234	0.998499
Q9Y6B6	SAR1B	-0.0563292	0.385172	0.998499
P10909	CLUS	-0.167049	0.383808	0.998499
Q9H3K6	BOLA2	-0.390256	0.382392	0.998499
P49419	AL7A1	-0.166815	0.381257	0.998499
Q96HS1	PGAM5	-0.215927	0.379626	0.998499
Q9NZQ9	TMOD4	-0.0564327	0.378673	0.998499
O95140	MFN2	-0.222645	0.378041	0.998499
P48681	NEST	-0.147153	0.374533	0.998499
O95563	MPC2	-0.0754238	0.37375	0.998499
Q9NUU7	DD19A	-0.193874	0.373478	0.998499
P60174	TPIS	-0.0500967	0.373317	0.998499
Q86SX6	GLRX5	-0.109382	0.372838	0.998499
P30419	NMT1	-0.693981	0.371976	0.998499
Q3SXM5	HSDL1	-0.461831	0.371359	0.998499
Q08495	DEMA	-0.184196	0.370509	0.998499
Q9P003	CNIH4	-0.212258	0.370093	0.998499
P14543	NID1	-0.0729111	0.366572	0.998499
P19525	E2AK2	-0.390535	0.363582	0.998499
Q5T4S7	UBR4	-0.191671	0.362977	0.998499
Q8N5X7	IF4E3	-0.287971	0.359795	0.998499
Q06323	PSME1	-0.084436	0.359058	0.998499
Q15084	PDIA6	-0.139871	0.358424	0.998499
Q9HBH5	RDH14	-0.358835	0.35763	0.998499
P42229	STA5A	-0.180297	0.357614	0.998499
Q9NR45	SIAS	-0.409991	0.357428	0.998499
Q6UXV4	MIC27	-0.0904825	0.355882	0.998499
Q12805	FBLN3	-0.262247	0.353004	0.998499
P78371	TCPB	-0.0556747	0.352466	0.998499
Q8WZ42	TITIN	-0.0438529	0.351544	0.998499
Q13451	FKBP5	-0.400657	0.349557	0.998499
P00966	ASSY	-0.341004	0.34631	0.998499
Q13409	DC1I2	-0.117269	0.346291	0.998499
Q9NRY5	F1142	-0.335652	0.342521	0.998499
Q9Y6G9	DC1L1	-0.478472	0.342028	0.998499
P32969	RL9	-0.125001	0.341255	0.998499
O60763	USO1	-0.140963	0.340814	0.998499
Q86XI6	PPR3B	-0.520753	0.340775	0.998499
Q14108	SCRB2	-0.259462	0.34024	0.998499
Q07021	C1QBP	-0.110426	0.33917	0.998499
O43390	HNRPR	-0.275702	0.337533	0.998499
P51687	SUOX	-0.238643	0.335236	0.998499
Q9Y623	MYH4	-0.192809	0.333773	0.998499
Q8IYU8	MICU2	-0.412554	0.331322	0.998499
P07099	HYEP	-0.129274	0.32967	0.998499
Q9Y4X5	ARI1	-0.301662	0.328887	0.998499
Q16595	FRDA	-0.239327	0.328237	0.998499
P13073	COX41	-0.0793953	0.32655	0.998499
P29992	GNA11	-0.390057	0.326352	0.998499
P49588	SYAC	-0.118815	0.326174	0.998499
Q04828	AK1C1	-0.173823	0.32345	0.998499
P00747	PLMN	-0.211945	0.322239	0.998499
P29692	EF1D	-0.0803228	0.32154	0.998499
Q6P1L8	RM14	-0.375986	0.319747	0.998499
[truncated: 283 more rows]

## Sheet: S3 Table
S3 Table. Differentially expressed proteins at day 14 versus baseline.
UniProt ID	Symbol	logFC	P.Value	FDR
P0DP25	CALM3	0.480103	5.60597e-09	1.27872e-05
P27482	CALL3	0.450859	2.21093e-08	2.52157e-05
P07339	CATD	0.702335	3.55816e-07	0.000270539
Q9Y2J8	PADI2	0.389988	1.28372e-06	0.000646622
P55072	TERA	0.294668	1.58397e-06	0.000646622
P80297	MT1X	0.914536	1.70089e-06	0.000646622
Q9Y394	DHRS7	0.81246	2.25315e-06	0.000734205
A4D1P6	WDR91	0.394826	4.03654e-06	0.00115092
P35080	PROF2	0.409087	6.23288e-06	0.0014962
P28289	TMOD1	0.428755	6.55939e-06	0.0014962
Q15327	ANKR1	1.89033	8.94791e-06	0.00185547
P68366	TBA4A	0.332497	1.18644e-05	0.00225522
O95817	BAG3	0.344671	1.83583e-05	0.00322117
Q71U36	TBA1A	0.499168	2.9379e-05	0.00446757
P62937	PPIA	0.399893	3.61909e-05	0.00515946
Q06830	PRDX1	0.269048	4.40934e-05	0.00532884
Q99584	S10AD	0.772489	4.44476e-05	0.00532884
P05090	APOD	0.733783	4.60655e-05	0.00532884
P07737	PROF1	0.307593	4.67238e-05	0.00532884
P02792	FRIL	1.47799	5.02698e-05	0.00546025
P27816	MAP4	0.315059	9.87495e-05	0.00938531
P07437	TBB5	0.457309	0.00012661	0.0113481
Q9BQE3	TBA1C	0.511678	0.000132543	0.0113481
P51572	BAP31	0.574838	0.000138504	0.0113481
P26038	MOES	0.433061	0.000139302	0.0113481
Q04828	AK1C1	0.652712	0.000149124	0.0117294
Q96AC1	FERM2	0.652006	0.000182207	0.0138538
P08758	ANXA5	0.399712	0.000202259	0.0141997
Q7L5N1	CSN6	0.434698	0.000212189	0.0142354
P52565	GDIR1	0.281613	0.000220209	0.0143513
O75923	DYSF	0.272017	0.00029703	0.0187632
P68371	TBB4B	0.251992	0.000310901	0.0187632
P31946	1433B	0.238583	0.000334967	0.0195913
P16403	H12	0.383336	0.000348362	0.0198654
P11047	LAMC1	0.270487	0.000366737	0.0199173
P25787	PSA2	0.425801	0.00038778	0.0205197
O00231	PSD11	0.419386	0.00039582	0.0205197
P09486	SPRC	1.21433	0.000520181	0.0256532
P52895	AK1C2	0.97633	0.000537001	0.0256532
Q9Y265	RUVB1	0.849475	0.000551894	0.0256532
P28072	PSB6	0.210728	0.000557194	0.0256532
P16401	H15	1.17067	0.000584768	0.0261266
P63241	IF5A1	0.241105	0.000625055	0.0269009
P23246	SFPQ	0.759669	0.000666869	0.0269238
Q5BKX8	CAVN4	0.291786	0.000671502	0.0269238
P22626	ROA2	0.25801	0.000672799	0.0269238
P02545	LMNA	0.354176	0.000713947	0.0280778
P35241	RADI	0.23697	0.000754184	0.0282866
P35998	PRS7	0.294292	0.000762191	0.0282866
P51648	AL3A2	0.453844	0.000763026	0.0282866
Q9Y587	AP4S1	1.29406	0.000768859	0.0282866
Q9BVA1	TBB2B	0.363236	0.000888161	0.0316837
P62942	FKB1A	0.273623	0.000888978	0.0316837
P31942	HNRH3	1.40965	0.000905842	0.0317881
O00299	CLIC1	0.725721	0.000939926	0.0324844
P60953	CDC42	0.347821	0.00100306	0.0341489
O95425	SVIL	0.418988	0.00103389	0.0343137
P29966	MARCS	0.80951	0.00103799	0.0343137
P62987	RL40	0.290463	0.00112867	0.0360383
Q15365	PCBP1	0.184161	0.00113755	0.0360383
Q9UMS6	SYNP2	0.215446	0.00128369	0.0376229
P0DP04	HV43D	0.723471	0.00128653	0.0376229
Q9UJY1	HSPB8	0.351061	0.00132005	0.0381144
P62979	RS27A	0.25903	0.00138524	0.0386386
P53621	COPA	0.704546	0.00138903	0.0386386
P62195	PRS8	0.285761	0.0014162	0.0388007
Q5JXB2	UE2NL	0.167089	0.00144958	0.0388007
Q96L96	ALPK3	0.511101	0.00145343	0.0388007
Q15008	PSMD6	0.382141	0.00148115	0.0388007
P01034	CYTC	0.815784	0.00160662	0.0411765
Q9GZV1	ANKR2	0.511621	0.00200295	0.0484532
P10599	THIO	0.301402	0.00201738	0.0484532
A0FGR8	ESYT2	0.611954	0.002018	0.0484532
P40123	CAP2	0.181798	0.00208615	0.0488112
O94903	PLPHP	0.607075	0.00209711	0.0488112
P23327	SRCH	0.241634	0.00213324	0.0491506
P09429	HMGB1	0.310134	0.0022936	0.0523169
P62995	TRA2B	1.15652	0.00237298	0.0535917
P01860	IGHG3	0.559709	0.00246214	0.0550601
Q13557	KCC2D	0.337016	0.00252004	0.055808
P60842	IF4A1	0.238167	0.00257723	0.0565255
O00151	PDLI1	0.410816	0.00270517	0.0587667
Q99879	H2B1M	0.283614	0.00278395	0.0592126
P62318	SMD3	0.282194	0.00282281	0.0592126
P84243	H33	0.250277	0.00287225	0.0592126
Q9NPC6	MYOZ2	0.46575	0.00288145	0.0592126
P68363	TBA1B	0.566075	0.0029202	0.059473
P07602	SAP	0.592519	0.00302334	0.0610286
P55011	S12A2	1.61428	0.00314741	0.0626727
P04350	TBB4A	0.327794	0.00315974	0.0626727
Q9GZV4	IF5A2	0.191191	0.00328912	0.0641622
P62316	SMD2	0.555739	0.00329109	0.0641622
P10644	KAP0	0.220586	0.00338058	0.0653484
Q15836	VAMP3	0.388084	0.00346773	0.0663949
Q71DI3	H32	0.255537	0.00351138	0.0663949
Q8N257	H2B3B	0.288375	0.00353596	0.0663949
P34896	GLYC	0.435859	0.00358307	0.0663949
P07355	ANXA2	0.477433	0.00360391	0.0663949
P62873	GBB1	0.309746	0.00363434	0.0663949
P30101	PDIA3	0.320639	0.00363847	0.0663949
Q16586	SGCA	0.232929	0.00367582	0.0665341
Q9NZN3	EHD3	0.6961	0.00370444	0.0665341
P63104	1433Z	0.308036	0.00384719	0.0685582
O60506	HNRPQ	0.353763	0.00397004	0.0701989
Q00839	HNRPU	0.324641	0.00409387	0.0712082
Q96CX2	KCD12	0.629217	0.00417134	0.07154
P01624	KV315	0.704976	0.00439889	0.0737785
P62805	H4	0.287108	0.00443821	0.0738945
E7EW31	PROB1	0.298561	0.00447707	0.0740015
P46976	GLYG	0.29133	0.00467704	0.0767505
P30041	PRDX6	0.138191	0.00487293	0.079394
P06396	GELS	0.275174	0.0050851	0.0822632
Q14112	NID2	0.263158	0.00515635	0.0823675
P07451	CAH3	0.252522	0.00516377	0.0823675
O60610	DIAP1	0.982682	0.00521916	0.082673
P00441	SODC	0.16777	0.00542278	0.0846212
P09211	GSTP1	0.226943	0.00553405	0.0847192
P09651	ROA1	1.89414	0.00565125	0.0849
P01834	IGKC	0.564625	0.00569552	0.0849
P0DMR1	HNRC4	0.461351	0.00575636	0.0849
P52272	HNRPM	0.344917	0.00579754	0.0849
P04632	CPNS1	0.164244	0.00585585	0.0849
Q53GG5	PDLI3	0.30631	0.0058986	0.0849
P13667	PDIA4	0.583744	0.00595528	0.0849
O75915	PRAF3	0.197212	0.00610226	0.0859213
Q13838	DX39B	0.258256	0.00642609	0.0893775
Q04917	1433F	0.606274	0.00647226	0.0894741
P01861	IGHG4	0.548412	0.00672247	0.0912736
O43242	PSMD3	0.343264	0.00688576	0.0929374
P02768	ALBU	0.412099	0.00706332	0.0941495
P14314	GLU2B	0.264523	0.00728287	0.095262
O43583	DENR	0.653674	0.00730857	0.095262
Q15181	IPYR	0.470307	0.0074062	0.095986
P61978	HNRPK	0.254076	0.00747328	0.0963082
P14550	AK1A1	0.376737	0.00759943	0.0970459
Q03135	CAV1	0.626266	0.00761562	0.0970459
P00352	AL1A1	0.239956	0.00769796	0.0975503
P50991	TCPD	0.173613	0.00786352	0.0990977
Q99497	PARK7	0.155015	0.00792361	0.0991554
Q9Y237	PIN4	0.519754	0.00803887	0.0996558
P02751	FINC	0.443604	0.00810746	0.0999628
O75396	SC22B	0.63111	0.00819387	0.100485
P11021	BIP	0.27375	0.0083433	0.101229
P78417	GSTO1	0.166235	0.00853411	0.102351
O15173	PGRC2	0.295489	0.00857207	0.102351
P0DOX7	IGK	0.496592	0.00861529	0.102351
P04843	RPN1	0.269698	0.00867316	0.102505
Q9BRA2	TXD17	0.232498	0.00903166	0.106192
P24844	MYL9	0.521653	0.00917427	0.107315
Q86TD4	SRCA	0.16768	0.00923183	0.107438
P02765	FETUA	0.440552	0.00937955	0.108603
Q14914	PTGR1	0.535952	0.00950708	0.109397
Q15773	MLF2	0.734011	0.0095441	0.109397
Q53GQ0	DHB12	0.311748	0.00962326	0.109753
O43396	TXNL1	0.215273	0.00990945	0.111898
Q14240	IF4A2	0.192763	0.0100556	0.112685
Q13698	CAC1S	0.165137	0.0100779	0.112685
P16284	PECA1	0.665561	0.0102318	0.113221
Q9BTM1	H2AJ	0.316319	0.010266	0.113221
Q7LBR1	CHM1B	0.708194	0.0103432	0.113221
P30040	ERP29	0.30431	0.0103632	0.113221
Q13564	ULA1	0.280774	0.010374	0.113221
O14958	CASQ2	0.372048	0.010861	0.116859
Q9HAV0	GBB4	0.277241	0.011214	0.119914
P0DOX6	IGM	0.741383	0.0112502	0.119914
P13861	KAP2	0.169107	0.011648	0.121953
P35813	PPM1A	0.303243	0.0117485	0.121953
Q5VTE0	EF1A3	0.197647	0.0118066	0.121953
Q9NWV4	CA123	0.210312	0.0118149	0.121953
P52907	CAZA1	0.474015	0.0118157	0.121953
P09960	LKHA4	0.176955	0.0133236	0.133882
P11142	HSP7C	0.153152	0.0135459	0.135427
Q15366	PCBP2	0.198684	0.0135961	0.135427
O75298	RTN2	0.162502	0.0138167	0.136348
P62826	RAN	0.190997	0.0138679	0.136348
P0DOY3	IGLC3	0.498784	0.014415	0.139096
Q9BVK6	TMED9	0.43036	0.0144184	0.139096
Q14BN4	SLMAP	0.233203	0.0144524	0.139096
Q01469	FABP5	0.243874	0.0147137	0.140386
Q13418	ILK	0.257353	0.0147745	0.140386
Q92804	RBP56	0.561553	0.01488	0.140386
P63000	RAC1	0.274351	0.0148851	0.140386
Q9HA65	TBC17	0.555048	0.014894	0.140386
P12829	MYL4	0.643541	0.0150297	0.141022
P02452	CO1A1	0.873451	0.0151187	0.141022
Q08380	LG3BP	0.837288	0.015147	0.141022
P39687	AN32A	0.745439	0.0152755	0.141435
P45985	MP2K4	0.688815	0.0153154	0.141435
Q9NTK5	OLA1	0.145065	0.0154617	0.14221
P08670	VIME	0.676814	0.0157064	0.14388
P08123	CO1A2	0.64013	0.0160339	0.145686
P02766	TTHY	0.389191	0.0160535	0.145686
P07858	CATB	0.460206	0.0161868	0.145686
A8MZF0	PRR33	0.312357	0.0162474	0.145686
Q15637	SF01	0.586432	0.0162867	0.145686
O94925	GLSK	1.215	0.0164496	0.146219
P35237	SPB6	0.180214	0.0164978	0.146219
Q9NZJ6	COQ3	0.358824	0.016595	0.146219
Q99832	TCPH	0.182016	0.0166027	0.146219
P15880	RS2	0.277653	0.0167671	0.147099
P50570	DYN2	1.53866	0.0169562	0.147681
P27797	CALR	0.262309	0.0169629	0.147681
Q15843	NEDD8	0.457885	0.0172961	0.148263
P28161	GSTM2	0.174411	0.0173563	0.148263
Q9HB71	CYBP	0.255993	0.017436	0.148263
P0DOY2	IGLC2	0.524493	0.017484	0.148263
Q92629	SGCD	0.174963	0.0175003	0.148263
O94905	ERLN2	0.165996	0.0176334	0.148263
Q9Y5Z4	HEBP2	0.201252	0.0176798	0.148263
P52294	IMA5	0.606697	0.0179153	0.149174
Q9NVA2	2011-09-01	0.396792	0.0179202	0.149174
P23528	COF1	0.212341	0.0179966	0.149174
Q00610	CLH1	0.2608	0.0180499	0.149174
Q9NQC3	RTN4	0.17764	0.0182685	0.149356
P04080	CYTB	0.261259	0.0186136	0.151109
P00751	CFAB	0.322388	0.0188548	0.151971
Q9P2T1	GMPR2	0.471977	0.0190483	0.152453
P10253	LYAG	0.834931	0.0193202	0.154089
Q5MNZ9	WIPI1	0.84889	0.0195302	0.155221
P54725	RD23A	0.130777	0.0198605	0.157298
P54578	UBP14	0.187142	0.0200653	0.15837
P35754	GLRX1	0.266158	0.0205072	0.160458
P30086	PEBP1	0.157318	0.0205408	0.160458
O94979	SC31A	0.603413	0.0209132	0.161705
P04899	GNAI2	0.447692	0.0210718	0.162381
P38919	IF4A3	0.638076	0.0215753	0.164593
P60900	PSA6	0.187264	0.0219265	0.166715
Q9NTI5	PDS5B	1.3952	0.0220801	0.166943
Q9H4M9	EHD1	0.554848	0.0221741	0.166943
Q9NYU2	UGGG1	0.902651	0.0222396	0.166943
Q16082	HSPB2	0.231312	0.0222774	0.166943
Q15149	PLEC	0.12388	0.0223224	0.166943
Q71UI9	H2AV	0.476833	0.0227446	0.169544
P06753	TPM3	0.274625	0.0228384	0.169689
P13987	CD59	0.233909	0.0236327	0.173925
P49755	TMEDA	0.285414	0.0239097	0.173925
P31949	S10AB	0.597433	0.0240059	0.173925
P05198	IF2A	0.202052	0.024026	0.173925
P17661	DESM	0.197532	0.0240723	0.173925
Q15555	MARE2	0.401834	0.0240758	0.173925
P21399	ACOC	0.329464	0.0241234	0.173925
Q6NZI2	CAVN1	0.208159	0.0243148	0.173925
P13805	TNNT1	0.357106	0.0244232	0.173925
P47756	CAPZB	0.119044	0.0244352	0.173925
P58546	MTPN	0.383594	0.0244911	0.173925
Q6UW68	TM205	0.197462	0.0245524	0.173925
Q13445	TMED1	0.291204	0.024788	0.175051
P30153	2AAA	0.140158	0.0251816	0.177282
Q8WZA9	IRGQ	0.964794	0.0255936	0.179236
P51610	HCFC1	1.08341	0.0256829	0.179236
Q14974	IMB1	0.198447	0.025695	0.179236
P51452	DUS3	0.244589	0.0258538	0.179493
P06703	S10A6	0.536855	0.0258892	0.179493
P16615	AT2A2	0.284674	0.0261373	0.180664
O14979	HNRDL	0.22156	0.0262176	0.180672
Q8N5M9	JAGN1	0.332598	0.0267661	0.182339
P23588	IF4B	0.494155	0.0267793	0.182339
Q15691	MARE1	0.593176	0.0275915	0.186885
P02794	FRIH	0.506849	0.0276107	0.186885
Q5VWP3	MLIP	0.367211	0.0278624	0.187749
P48163	MAOX	0.203091	0.0279031	0.187749
P22694	KAPCB	0.240705	0.0281452	0.188646
Q96LD8	SENP8	1.35817	0.0282019	0.188646
P19237	TNNI1	0.356394	0.0285484	0.189076
P25788	PSA3	0.185428	0.0285938	0.189076
Q9BTT0	AN32E	0.517778	0.0285976	0.189076
Q9NVH6	TMLH	0.664907	0.0288752	0.190359
P63316	TNNC1	0.338598	0.029523	0.193198
P26583	HMGB2	0.553844	0.0295599	0.193198
P07108	ACBP	0.201646	0.030023	0.193916
P21810	PGS1	0.559772	0.0305189	0.193981
P50395	GDIB	0.127253	0.0305486	0.193981
P55795	HNRH2	0.264711	0.0306151	0.193981
Q9UNM6	PSD13	0.21589	0.0308279	0.193999
O43813	LANC1	0.248072	0.0310156	0.194001
P21817	RYR1	0.126269	0.0310436	0.194001
Q5TAQ9	DCAF8	0.562753	0.0314027	0.194403
Q9UNZ2	NSF1C	0.235363	0.0314488	0.194403
Q13813	SPTN1	0.389673	0.0319216	0.196262
P49593	PPM1F	0.584775	0.0323253	0.197678
P62280	RS11	0.807752	0.0325851	0.197688
O75083	WDR1	0.15032	0.0327399	0.197688
P12110	CO6A2	0.32779	0.0331823	0.1986
Q00765	REEP5	0.288136	0.0332301	0.1986
P30740	ILEU	0.314263	0.0332837	0.1986
Q8N335	GPD1L	0.245403	0.0333773	0.1986
P27694	RFA1	0.500287	0.0334338	0.1986
P08238	HS90B	0.156193	0.0347979	0.204572
O75534	CSDE1	0.350183	0.0354621	0.206878
P12111	CO6A3	0.277255	0.036335	0.211264
Q9Y490	TLN1	0.286452	0.0363992	0.211264
A4UGR9	XIRP2	0.350749	0.036724	0.212069
Q96KP4	CNDP2	0.599223	0.0369322	0.212584
P00450	CERU	0.355283	0.0369994	0.212584
P10636	TAU	0.224398	0.0370927	0.212584
Q6P5Q4	LMOD2	0.279578	0.0373076	0.212852
P05556	ITB1	0.262558	0.0373261	0.212852
Q13162	PRDX4	0.576452	0.0377591	0.214438
O14639	ABLM1	0.787716	0.0378624	0.214438
P49721	PSB2	0.138857	0.0378862	0.214438
P14174	MIF	0.770082	0.0381028	0.214555
P01859	IGHG2	0.501815	0.0382641	0.214555
Q01518	CAP1	0.387449	0.0382832	0.214555
P00488	F13A	0.559174	0.0387189	0.216434
P78344	IF4G2	0.44939	0.0388081	0.216434
P51858	HDGF	0.212554	0.0392293	0.217355
P50502	F10A1	0.131029	0.0392519	0.217355
O15400	STX7	0.326891	0.0393545	0.217355
P19652	A1AG2	0.420763	0.0398208	0.218344
O43374	RASL2	0.656454	0.0401636	0.219696
Q2VIR3	IF2GL	0.345399	0.0415667	0.225211
Q9H4A3	WNK1	0.569652	0.0420044	0.227043
P12109	CO6A1	0.310433	0.0425804	0.228715
O43852	CALU	0.252984	0.0426441	0.228715
P21266	GSTM3	0.195111	0.0426626	0.228715
Q13642	FHL1	0.168962	0.0427149	0.228715
Q9UJW0	DCTN4	1.12875	0.0430778	0.22958
Q9NUQ9	FA49B	0.48767	0.043223	0.229688
P18085	ARF4	0.343012	0.0432994	0.229688
P55210	CASP7	0.868241	0.0437027	0.23129
P45974	UBP5	0.21214	0.0439418	0.231681
Q9NVJ2	ARL8B	0.209058	0.0439797	0.231681
P52209	6PGD	0.202699	0.0441502	0.231683
Q9UQE7	SMC3	0.728644	0.0442321	0.231683
Q15233	NONO	0.383844	0.0442848	0.231683
Q9Y2Q0	AT8A1	0.808699	0.0444479	0.232004
P83731	RL24	0.451916	0.0447497	0.233046
P52597	HNRPF	0.414134	0.0448706	0.233143
P60660	MYL6	0.796723	0.0450569	0.233278
Q8NC56	LEMD2	0.745972	0.045101	0.233278
O75190	DNJB6	0.968839	0.0454673	0.234111
O43633	CHM2A	0.397084	0.0464855	0.238814
P31939	PUR9	0.191747	0.0468383	0.239829
Q8NFI4	F10A5	0.611599	0.0468933	0.239829
O00233	PSMD9	0.522696	0.0488387	0.248411
Q6PKG0	LARP1	0.628405	0.0488981	0.248411
P38606	VATA	0.245301	0.0492211	0.249286
P13797	PLST	0.258475	0.0493983	0.249286
P40227	TCPZ	0.127308	0.0497145	0.249777
P42330	AK1C3	0.422621	0.0503076	0.251098
P0DOX5	IGG1	0.342696	0.0505848	0.25193
O14841	OPLA	0.552987	0.0514262	0.255007
Q969T9	WBP2	0.321188	0.0516738	0.255679
P17655	CAN2	0.21029	0.051908	0.25606
P62993	GRB2	0.180637	0.0522116	0.25667
Q14008	CKAP5	0.776998	0.0530804	0.260379
Q15819	UB2V2	0.254564	0.0533369	0.260702
O95202	LETM1	0.427673	0.0534835	0.260702
O14818	PSA7	0.133206	0.0535715	0.260702
Q9BYV2	TRI54	0.195107	0.0536033	0.260702
Q8TAA3	PSMA8	0.154779	0.053917	0.261669
Q07020	RL18	0.306915	0.0545946	0.263277
Q9UK45	LSM7	1.01193	0.0553858	0.265968
P78356	PI42B	0.480919	0.0556507	0.266679
P01024	CO3	0.338336	0.056247	0.268972
P28070	PSB4	0.185507	0.0565858	0.270026
P23284	PPIB	0.344515	0.0570387	0.271619
P09936	UCHL1	0.479439	0.0571649	0.271652
P43686	PRS6B	0.474267	0.0579414	0.2742
P62258	1433E	0.153183	0.0585248	0.275755
P04792	HSPB1	0.186838	0.0587634	0.275755
P14649	MYL6B	0.436923	0.0587988	0.275755
Q16775	GLO2	0.170726	0.0598468	0.279735
Q9UQ80	PA2G4	0.170691	0.0599803	0.279785
P55769	NH2L1	0.554014	0.0601855	0.280169
P05023	AT1A1	0.308732	0.0604035	0.280612
P52564	MP2K6	0.129433	0.060645	0.281161
O75608	LYPA1	0.17234	0.0611044	0.282716
P01023	A2MG	0.338134	0.0618952	0.283668
P17612	KAPCA	0.145304	0.061932	0.283668
P62070	RRAS2	0.332459	0.0621091	0.28391
P02649	APOE	0.49978	0.0628866	0.285975
Q8IZP2	ST134	0.216647	0.0629371	0.285975
Q9UK41	VPS28	0.607478	0.0641402	0.289138
Q6ZMU5	TRI72	0.109861	0.0651322	0.292153
P68036	UB2L3	0.536125	0.0651933	0.292153
Q14103	HNRPD	0.586217	0.0656342	0.293182
Q96C12	ARMC5	0.615904	0.0658855	0.293182
Q9UHG3	PCYOX	0.132417	0.0665058	0.294346
Q99943	PLCA	0.783258	0.0665859	0.294346
P0DP02	HVC33	0.711397	0.0669964	0.295588
P07195	LDHB	0.300821	0.0674755	0.296554
Q15582	BGH3	0.501594	0.0681007	0.298726
P14621	ACYP2	0.153503	0.0694163	0.302237
Q13228	SBP1	0.14492	0.0699923	0.302372
P27695	APEX1	0.550895	0.0701258	0.302376
P13639	EF2	0.132812	0.0702988	0.30255
P82664	RT10	0.834012	0.0706717	0.303582
P05091	ALDH2	0.257125	0.0710565	0.304662
O15145	ARPC3	0.37858	0.0714416	0.305472
P01009	A1AT	0.296988	0.0720125	0.306456
P60903	S10AA	0.881426	0.0738692	0.31163
Q9P0L0	VAPA	0.180708	0.0739717	0.31163
P37802	TAGL2	0.32597	0.0742039	0.311711
P51665	PSMD7	0.214357	0.0744056	0.311984
P53004	BIEA	0.269022	0.0752736	0.313176
Q9UN36	NDRG2	0.1381	0.0752777	0.313176
Q13061	TRDN	0.195682	0.0754374	0.313176
P63279	UBC9	0.200263	0.0762897	0.31534
P49773	HINT1	0.289122	0.0764503	0.31534
Q49AH0	CDNF	0.790348	0.0767757	0.315541
P60891	PRPS1	0.197192	0.076917	0.315553
Q04446	GLGB	0.209731	0.0774076	0.316309
P62913	RL11	0.303035	0.0775171	0.316309
Q7Z3Z0	K1C25	0.721219	0.07777	0.316774
Q6QEF8	CORO6	0.230117	0.0780595	0.317386
Q16853	AOC3	0.594711	0.0785936	0.318654
Q6YP21	KAT3	0.85495	0.0795524	0.321736
Q16531	DDB1	0.166993	0.0798484	0.322361
Q14197	ICT1	0.315042	0.0801202	0.322752
P05387	RLA2	0.134368	0.0811522	0.325838
P11766	ADHX	0.194557	0.0814159	0.325838
Q9Y224	RTRAF	0.21406	0.0814238	0.325838
P17931	LEG3	0.330172	0.0818899	0.326173
Q9UBY9	HSPB7	0.166556	0.0821685	0.326173
P50995	ANX11	0.181927	0.0822206	0.326173
P20073	ANXA7	0.150141	0.0822995	0.326173
P00387	NB5R3	0.189727	0.0823656	0.326173
Q9BTV4	TMM43	0.399064	0.0827116	0.326253
O14737	PDCD5	0.140801	0.0827916	0.326253
P63162	RSMN	0.24636	0.0829578	0.326253
P02787	TRFE	0.248067	0.0831281	0.32636
Q9BZQ8	NIBAN	0.424201	0.0835296	0.327373
P15531	NDKA	0.246919	0.084826	0.330252
A6NMY6	AXA2L	0.350747	0.0850172	0.330252
P07900	HS90A	0.196374	0.085133	0.330252
Q7Z460	CLAP1	0.373627	0.0860627	0.332938
Q9P2I0	CPSF2	0.79289	0.0861451	0.332938
Q5GLZ8	HERC4	0.783135	0.0862631	0.332938
P14209	CD99	0.381147	0.0875643	0.336138
Q53FT3	HIKES	0.360972	0.0876748	0.336138
P18206	VINC	0.126529	0.087758	0.336138
Q15293	RCN1	0.401314	0.087829	0.336138
Q9UBI6	GBG12	0.400966	0.0880522	0.336386
Q16864	VATF	0.639788	0.0881888	0.336386
P31415	CASQ1	0.122842	0.0885152	0.336942
P07237	PDIA1	0.241707	0.0888423	0.336942
P55268	LAMB2	0.164837	0.0890755	0.336942
P10155	RO60	0.315912	0.0892358	0.336942
Q9NZN4	EHD2	0.173123	0.0893456	0.336942
Q9BPX5	ARP5L	0.363342	0.0893688	0.336942
Q6IBS0	TWF2	0.146931	0.0896141	0.337219
P23526	SAHH	0.0903068	0.0897879	0.337219
P39060	COIA1	0.382125	0.0898857	0.337219
P07305	H10	0.173607	0.09006	0.337318
Q99417	MYCBP	1.46294	0.0905487	0.338152
Q9UNX3	RL26L	0.342473	0.0905792	0.338152
Q9BTE1	DCTN5	0.636571	0.0909611	0.339023
P0DMV9	HS71B	0.134251	0.0912536	0.339559
Q96M27	PRRC1	0.314411	0.0918895	0.340765
Q9BRF8	CPPED	0.572758	0.0921622	0.340765
P46977	STT3A	0.46918	0.0924382	0.340765
Q96A33	CCD47	0.507096	0.0928181	0.340765
Q8N4Q1	MIA40	0.547357	0.0928866	0.340765
Q96FJ2	DYL2	0.164983	0.0928999	0.340765
Q13526	PIN1	0.581106	0.0929223	0.340765
P35244	RFA3	0.353718	0.0931319	0.340985
Q9Y3F4	STRAP	0.2062	0.0942061	0.343265
P63244	RACK1	0.152727	0.0948947	0.343876
O43768	ENSA	0.287159	0.0951515	0.343876
P29218	IMPA1	0.134115	0.095221	0.343876
Q15717	ELAV1	0.280989	0.0952782	0.343876
P84077	ARF1	0.161226	0.0959155	0.345084
P61353	RL27	0.541601	0.096472	0.346343
P50238	CRIP1	0.49013	0.0966899	0.346343
Q99880	H2B1L	0.221441	0.0973784	0.347063
Q32P51	RA1L2	0.438574	0.0983081	0.348742
P06748	NPM	0.216853	0.0984703	0.348774
P38159	RBMX	0.254813	0.0991207	0.349991
Q9NXR7	BABA2	0.695992	0.0995012	0.350792
Q8NE86	MCU	0.173524	0.100621	0.352491
P35579	MYH9	0.176149	0.100743	0.352491
P51888	PRELP	0.604053	0.100927	0.352491
P08311	CATG	0.522225	0.10101	0.352491
Q8TDQ7	GNPI2	0.258203	0.101156	0.352491
Q13057	COASY	0.407191	0.101219	0.352491
Q9NUU7	DD19A	0.334492	0.101654	0.352892
Q96DD0	LRC39	0.316451	0.101935	0.352892
Q8NB12	SMYD1	0.103716	0.101939	0.352892
Q05639	EF1A2	0.102537	0.102311	0.353432
Q9UBX5	FBLN5	0.392015	0.102951	0.354197
Q9BR39	JPH2	0.112747	0.104313	0.358341
Q9BS40	LXN	0.493588	0.105653	0.359566
Q9UHL4	DPP2	0.749792	0.105674	0.359566
Q92665	RT31	1.18375	0.105773	0.359566
Q99733	NP1L4	0.143245	0.105994	0.35978
P04083	ANXA1	0.358755	0.106794	0.360884
Q96JG6	VPS50	0.735481	0.106998	0.361039
P39656	OST48	0.530135	0.108151	0.363318
P60981	DEST	0.378137	0.108519	0.364016
Q01082	SPTB2	0.18197	0.108731	0.364193
Q9NY65	TBA8	0.328666	0.109388	0.364402
P55327	TPD52	0.504309	0.109592	0.364402
P02763	A1AG1	0.313852	0.110292	0.364424
P24821	TENA	0.511879	0.110386	0.364424
P05413	FABPH	0.151301	0.110478	0.364424
P63302	SELW	0.355997	0.110899	0.364424
P34932	HSP74	0.120108	0.111038	0.364424
P16930	FAAA	0.245827	0.111108	0.364424
Q15404	RSU1	0.297675	0.111152	0.364424
Q6B8I1	DS13A	0.594656	0.111296	0.364424
O00499	BIN1	0.113804	0.111428	0.364424
P11532	DMD	0.0896743	0.111516	0.364424
Q14254	FLOT2	0.303756	0.11256	0.366261
P46459	NSF	0.30865	0.11318	0.367754
Q9NSD9	SYFB	0.387305	0.113601	0.368223
Q14195	DPYL3	0.208543	0.113647	0.368223
Q99541	PLIN2	0.231617	0.113978	0.368771
P27361	MK03	0.203389	0.114928	0.370793
P18124	RL7	0.167078	0.11523	0.371242
O95292	VAPB	0.139841	0.115474	0.37142
P36955	PEDF	0.210305	0.115685	0.37142
Q14697	GANAB	0.193709	0.115774	0.37142
P10768	ESTD	0.100742	0.116557	0.372809
Q16563	SYPL1	0.310299	0.117523	0.374434
P62834	RAP1A	0.301406	0.119231	0.377751
P17858	PFKAL	0.670987	0.119659	0.378036
Q9UHX1	PUF60	0.705025	0.121585	0.382938
P59768	GBG2	0.823646	0.121882	0.382938
P34913	HYES	0.369874	0.122671	0.384644
P00325	ADH1B	0.390555	0.122762	0.384644
P51812	KS6A3	0.25972	0.123135	0.385282
Q16666	IF16	0.387098	0.125665	0.390695
O60869	EDF1	0.245522	0.125671	0.390695
P15121	ALDR	0.121555	0.125721	0.390695
P51884	LUM	0.445137	0.126218	0.391173
O95298	NDUC2	0.33062	0.126858	0.39209
P40261	NNMT	0.660532	0.127903	0.394785
O00505	IMA4	0.13366	0.128623	0.395657
P48681	NEST	0.24498	0.128652	0.395657
Q9Y263	PLAP	1.15941	0.128995	0.395657
P50895	BCAM	0.611757	0.129226	0.395657
Q5SSJ5	HP1B3	0.526732	0.129652	0.395898
Q04760	LGUL	0.10083	0.130043	0.396033
Q6PID6	TTC33	0.551609	0.130483	0.396841
Q7L2H7	EIF3M	0.478546	0.130663	0.396862
P26639	SYTC	0.347014	0.131248	0.397604
Q13200	PSMD2	0.268535	0.131558	0.397604
P0DOX2	IGA2	0.439542	0.131605	0.397604
P55822	SH3BG	0.118899	0.13233	0.398779
Q00013	EM55	0.580799	0.132343	0.398779
Q9UNN5	FAF1	0.560935	0.132683	0.399274
P15088	CBPA3	0.384578	0.132917	0.399453
P22392	NDKB	0.150746	0.133276	0.400002
Q96M19	CL067	0.599054	0.133614	0.40049
Q9NZA1	CLIC5	0.276785	0.13419	0.401341
A5D6W6	FITM1	0.239702	0.134393	0.401341
P49368	TCPG	0.106821	0.134425	0.401341
Q9UPQ0	LIMC1	0.303445	0.134939	0.402346
P15374	UCHL3	0.190458	0.136149	0.404895
O43776	SYNC	0.312198	0.13649	0.405227
P40925	MDHC	0.116177	0.136615	0.405227
Q14232	EI2BA	0.896195	0.14116	0.414982
Q16363	LAMA4	0.63734	0.141243	0.414982
Q10713	MPPA	0.673379	0.141359	0.414982
Q03252	LMNB2	0.11516	0.142505	0.416614
P61586	RHOA	0.0957865	0.142717	0.416614
O75367	H2AY	0.207282	0.142812	0.416614
Q9C0C9	UBE2O	0.637245	0.143249	0.417308
Q9Y676	RT18B	0.558189	0.144034	0.419059
Q9NVD7	PARVA	0.744885	0.14481	0.420071
Q9BZJ3	TRYD	0.300739	0.144935	0.420071
P02144	MYG	0.106898	0.145509	0.421201
P02652	APOA2	0.310258	0.146298	0.422117
P04433	KV311	0.255015	0.147017	0.422117
Q9C0D3	ZY11B	0.355588	0.147319	0.422117
Q08499	PDE4D	0.464207	0.147676	0.422117
P0DP03	HV335	0.47813	0.148162	0.422976
Q9UBS8	RNF14	0.63124	0.149372	0.425851
P12236	ADT3	0.180499	0.149543	0.425851
P16298	PP2BB	0.259577	0.150418	0.427277
Q96A57	TM230	0.695106	0.152495	0.431137
Q99873	ANM1	0.277425	0.152539	0.431137
Q6IPR1	ETFR1	0.440903	0.152911	0.431137
P36969	GPX4	0.161843	0.153062	0.431137
P59998	ARPC4	0.251281	0.1531	0.431137
P52888	THOP1	0.531797	0.153854	0.43238
O43148	MCES	0.900794	0.15392	0.43238
O75569	PRKRA	0.170794	0.154708	0.434057
Q16555	DPYL2	0.236917	0.156635	0.438674
Q5VXT5	SYPL2	0.128853	0.156738	0.438674
P50454	SERPH	0.528285	0.157151	0.43929
Q9UKY7	CDV3	0.202323	0.15762	0.439459
Q96DD7	SHSA4	0.480887	0.159274	0.441659
Q9H0L4	CSTFT	0.482663	0.159405	0.441659
P68133	ACTS	0.0675433	0.159438	0.441659
Q9H7D7	WDR26	0.316128	0.159547	0.441659
Q15111	PLCL1	0.469408	0.161229	0.445233
Q9BYS8	LRRC2	0.487027	0.16293	0.448844
P04264	K2C1	0.343022	0.163773	0.450081
P02461	CO3A1	0.360273	0.164013	0.450197
Q96HE7	ERO1A	0.516272	0.165726	0.451898
Q13555	KCC2G	0.084836	0.165747	0.451898
Q9NVE7	PANK4	0.213295	0.165822	0.451898
O00629	IMA3	0.236655	0.166245	0.452372
Q9H3N1	TMX1	0.651062	0.166392	0.452372
P30622	CLIP1	0.111081	0.167959	0.455205
P27348	1433T	0.117426	0.168232	0.455205
Q96EM0	T3HPD	0.829571	0.168849	0.455477
P63151	2ABA	0.121287	0.169488	0.456436
P60866	RS20	0.256357	0.169849	0.456869
Q92597	NDRG1	0.853904	0.172285	0.461649
Q2TAA2	IAH1	0.294887	0.172435	0.461649
P25786	PSA1	0.112523	0.172901	0.461811
O75223	GGCT	0.121657	0.173242	0.462182
P07585	PGS2	0.394395	0.173589	0.462565
Q96IU4	ABHEB	0.179514	0.1753	0.464962
Q96DG6	CMBL	0.11551	0.175303	0.464962
P11586	C1TC	0.0849393	0.176175	0.46673
Q14204	DYHC1	0.147959	0.176883	0.467159
P19338	NUCL	0.0942843	0.176952	0.467159
P16989	YBOX3	0.134791	0.177115	0.467159
O43765	SGTA	0.399291	0.177253	0.467159
P08133	ANXA6	0.0887604	0.177446	0.467159
Q9GZZ1	NAA50	0.391178	0.177566	0.467159
A2NJV5	KV229	0.529172	0.178217	0.467794
P02647	APOA1	0.244783	0.178754	0.468664
Q9ULC4	MCTS1	0.17783	0.179348	0.46899
Q14151	SAFB2	0.474701	0.179495	0.46899
P35555	FBN1	0.141566	0.180663	0.470664
Q96RP9	EFGM	0.362193	0.180855	0.470664
Q13907	IDI1	1.06089	0.180988	0.470664
O75347	TBCA	0.356371	0.181168	0.470664
P14543	NID1	0.106669	0.1819	0.47203
O75663	TIPRL	0.517287	0.18222	0.472323
P00390	GSHR	0.239259	0.182732	0.472479
Q7Z406	MYH14	0.172322	0.182883	0.472479
P27169	PON1	0.382197	0.182902	0.472479
O60664	PLIN3	0.193437	0.186844	0.480365
P84085	ARF5	0.171741	0.189337	0.4852
P53990	IST1	0.185622	0.189786	0.4852
Q9NS86	LANC2	0.543512	0.190581	0.4852
P62263	RS14	0.14196	0.190607	0.4852
Q9NZ32	ARP10	0.739341	0.190764	0.4852
P46926	GNPI1	0.154357	0.191023	0.4852
P08697	A2AP	0.283615	0.191825	0.4852
P01700	LV147	0.443598	0.191868	0.4852
Q8WUM4	PDC6I	0.2197	0.193142	0.486698
P04179	SODM	0.146867	0.193527	0.486698
Q8IYQ7	THNS1	0.327576	0.194475	0.488407
P46776	RL27A	0.219328	0.194635	0.488407
P28066	PSA5	0.115875	0.195497	0.490032
P49189	AL9A1	0.352486	0.196663	0.491334
Q9BWJ5	SF3B5	0.447705	0.197739	0.493482
Q99426	TBCB	0.268036	0.198286	0.493927
Q96HC4	PDLI5	0.0721191	0.198541	0.493927
P22612	KAPCG	0.128901	0.198567	0.493927
Q9UN37	VPS4A	0.242479	0.199343	0.4952
Q03001	DYST	0.412636	0.199513	0.4952
Q08752	PPID	0.210061	0.200455	0.496518
P62633	CNBP	0.131953	0.200939	0.496518
Q58WW2	DCAF6	0.514777	0.201132	0.496518
Q9NTX5	ECHD1	0.384094	0.202126	0.498274
P0DOX8	IGL1	0.436333	0.20228	0.498274
Q7Z4H3	HDDC2	0.640296	0.202613	0.498556
O95881	TXD12	0.172669	0.203113	0.498818
Q92841	DDX17	0.332568	0.203466	0.498847
P26885	FKBP2	0.167608	0.203613	0.498847
P10916	MLRV	0.187133	0.203825	0.498847
P19823	ITIH2	0.199466	0.204851	0.500821
Q9UNS2	CSN3	0.16377	0.206063	0.502169
P16083	NQO2	0.331193	0.206839	0.502985
P13473	LAMP2	0.354857	0.207516	0.503301
P09382	LEG1	0.0981073	0.207998	0.503301
P54289	CA2D1	0.109844	0.208293	0.503301
P21964	COMT	0.337884	0.20948	0.504888
P16152	CBR1	0.157233	0.209915	0.504888
Q9Y376	CAB39	0.11382	0.210128	0.504888
P35268	RL22	0.130646	0.210162	0.504888
P08603	CFAH	0.192765	0.210468	0.504888
Q9Y4X5	ARI1	0.381344	0.210499	0.504888
Q5U5X0	LYRM7	0.369861	0.212649	0.507591
P98160	PGBM	0.0742317	0.212896	0.507591
Q9Y5M8	SRPRB	0.19571	0.213098	0.507591
Q6ZT12	UBR3	0.536675	0.213113	0.507591
Q9Y230	RUVB2	0.661993	0.213253	0.507591
Q03013	GSTM4	0.319569	0.213583	0.507591
Q9H1K1	ISCU	0.282592	0.213629	0.507591
P61513	RL37A	0.189512	0.213907	0.507723
Q16186	ADRM1	0.271932	0.214351	0.508192
Q9NZ08	ERAP1	0.329027	0.21455	0.508192
P45877	PPIC	0.420559	0.215124	0.508494
Q86T13	CLC14	0.431706	0.215465	0.508773
Q13148	TADBP	0.211658	0.215754	0.508929
P28482	MK01	0.238434	0.21692	0.511151
Q96HN2	SAHH3	0.467826	0.217321	0.511568
O60237	MYPT2	0.217432	0.218029	0.511662
P62072	TIM10	0.224493	0.218164	0.511662
O15523	DDX3Y	0.109719	0.218258	0.511662
Q9NRX4	PHP14	0.136685	0.218727	0.512234
O75112	LDB3	0.062756	0.220076	0.513447
P26440	IVD	0.175942	0.220527	0.513447
Q12959	DLG1	0.636418	0.220593	0.513447
Q9NZZ3	CHMP5	0.846369	0.220595	0.513447
Q8N3K9	CMYA5	0.117584	0.220952	0.513752
Q9H0R4	HDHD2	0.205393	0.222413	0.514378
P15090	FABP4	0.198285	0.222856	0.514378
Q13616	CUL1	0.213072	0.222867	0.514378
Q96JB6	LOXL4	0.405428	0.223201	0.514378
P21333	FLNA	0.221665	0.223485	0.514378
O95260	ATE1	0.425609	0.223571	0.514378
Q14315	FLNC	0.104016	0.223702	0.514378
Q9H8L6	MMRN2	0.385715	0.224761	0.516293
Q9NVI7	ATD3A	0.312891	0.227969	0.521562
Q14847	LASP1	0.247159	0.228352	0.521916
P12883	MYH7	0.181122	0.228915	0.522679
P54920	SNAA	0.121369	0.229716	0.523459
Q16629	SRSF7	0.245329	0.230081	0.523768
Q9BXP5	SRRT	0.517753	0.230753	0.524773
P41252	SYIC	0.323952	0.231363	0.525635
Q9HC38	GLOD4	0.286717	0.232786	0.527819
P48147	PPCE	0.100443	0.233856	0.528722
Q14764	MVP	0.276459	0.234155	0.528722
P54646	AAPK2	0.139103	0.234354	0.528722
P61981	1433G	0.0971172	0.234687	0.528722
Q9Y3L5	RAP2C	0.332974	0.23519	0.529062
Q9Y3A5	SBDS	0.126236	0.236196	0.530684
Q96MF2	STAC3	0.122174	0.23676	0.530684
O95861	BPNT1	0.33519	0.236863	0.530684
P11055	MYH3	0.216545	0.236965	0.530684
P28907	CD38	0.362438	0.237075	0.530684
Q9BXS1	IDI2	0.223769	0.237923	0.532061
Q9BXI3	5NT1A	0.287915	0.238248	0.532266
P07951	TPM2	0.0530945	0.240332	0.536396
P26373	RL13	0.133627	0.240808	0.536446
P55290	CAD13	0.17915	0.240881	0.536446
P13645	K1C10	0.366031	0.242042	0.536446
P16333	NCK1	0.429219	0.242052	0.536446
Q6EEV6	SUMO4	0.411397	0.24266	0.536446
O60825	F262	0.194369	0.242695	0.536446
P14324	FPPS	0.415717	0.242952	0.536446
P61081	UBC12	0.126508	0.242985	0.536446
Q13683	ITA7	0.385091	0.243624	0.536446
P15151	PVR	0.381175	0.2437	0.536446
P35527	K1C9	0.277819	0.244416	0.536971
P01008	ANT3	0.128984	0.244615	0.536971
O60884	DNJA2	0.0974294	0.245637	0.538231
P47755	CAZA2	0.0673959	0.249513	0.544111
P62244	RS15A	0.116763	0.249962	0.544569
P54727	RD23B	0.136906	0.250778	0.545825
Q14011	CIRBP	0.143487	0.251801	0.546487
P01042	KNG1	0.194085	0.252603	0.547708
Q96FW1	OTUB1	0.218565	0.253464	0.547825
P60033	CD81	0.269493	0.254204	0.547825
P62277	RS13	0.248722	0.254489	0.547825
P17987	TCPA	0.20721	0.256083	0.550046
P24310	CX7A1	0.199551	0.256093	0.550046
P55036	PSMD4	0.225792	0.256561	0.550532
Q12988	HSPB3	0.35999	0.257821	0.551162
Q02790	FKBP4	0.43989	0.258816	0.552373
Q92614	MY18A	0.120441	0.258894	0.552373
P05388	RLA0	0.106556	0.259242	0.552373
Q5JRA6	TGO1	0.416991	0.259356	0.552373
Q01995	TAGL	0.4733	0.260257	0.552905
P25789	PSA4	0.223773	0.260328	0.552905
P04004	VTNC	0.202258	0.260891	0.552905
O95197	RTN3	0.248486	0.261168	0.552905
P61626	LYSC	0.338496	0.262009	0.552905
P09488	GSTM1	0.383671	0.262074	0.552905
P34931	HS71L	0.184749	0.262265	0.552905
Q8N1G4	LRC47	0.177972	0.262432	0.552905
P56192	SYMC	0.321068	0.26309	0.552905
Q8IXJ6	SIR2	0.235613	0.263227	0.552905
O00442	RTCA	0.154989	0.263944	0.552905
P04114	APOB	0.177315	0.263959	0.552905
P50402	EMD	0.43914	0.263987	0.552905
Q9UKS6	PACN3	0.107539	0.263995	0.552905
Q9UKX3	MYH13	0.463519	0.264187	0.552905
Q9UL25	RAB21	0.144476	0.264256	0.552905
P49720	PSB3	0.169102	0.267363	0.555813
P23297	S10A1	0.164815	0.26742	0.555813
P49841	GSK3B	0.289313	0.267759	0.555813
P31150	GDIA	0.0863301	0.267794	0.555813
Q13442	HAP28	0.0999208	0.270291	0.560486
P08590	MYL3	0.158114	0.271102	0.561412
P26599	PTBP1	0.518982	0.271479	0.561412
Q9UBG0	MRC2	0.384338	0.272428	0.562361
Q9Y3A6	TMED5	0.316294	0.274303	0.565211
P62829	RL23	0.141103	0.275829	0.567327
Q8N8N7	PTGR2	0.0887831	0.27798	0.570209
Q5TFE4	NT5D1	0.229675	0.279036	0.570836
P13010	XRCC5	0.283662	0.279766	0.571589
Q15435	PP1R7	0.150781	0.280289	0.571861
P43243	MATR3	0.143077	0.281382	0.573576
Q12792	TWF1	0.286731	0.282109	0.574545
P01780	HV307	0.488942	0.284386	0.578062
Q9UKG1	DP13A	0.298748	0.284596	0.578062
O00571	DDX3X	0.219459	0.284962	0.578291
P49257	LMAN1	0.337986	0.285795	0.579466
P27824	CALX	0.129857	0.287123	0.581161
Q9Y3B7	RM11	0.379841	0.287193	0.581161
Q9NS69	TOM22	0.307071	0.287887	0.581161
O43181	NDUS4	0.239692	0.29132	0.585864
Q13404	UB2V1	0.0593661	0.291475	0.585864
P01871	IGHM	0.246639	0.291776	0.585864
P61457	PHS	0.422246	0.293816	0.588295
Q8IWX7	UN45B	0.0943339	0.294106	0.588295
Q15814	TBCC	0.48337	0.294276	0.588295
P42766	RL35	0.251777	0.295878	0.589594
Q8N3D4	EH1L1	0.157798	0.29596	0.589594
Q13409	DC1I2	0.125649	0.297115	0.590862
Q16798	MAON	0.619359	0.297418	0.590951
Q99460	PSMD1	0.22025	0.298085	0.59132
O14732	IMPA2	0.0996118	0.298479	0.591378
P62847	RS24	0.316059	0.298671	0.591378
P41091	IF2G	0.323157	0.299297	0.591591
Q01105	SET	0.240403	0.299983	0.592435
O95573	ACSL3	0.110698	0.300799	0.593532
Q14995	NR1D2	0.298323	0.302338	0.595244
Q99715	COCA1	0.258781	0.30245	0.595244
Q99436	PSB7	0.54689	0.304366	0.596576
P09417	DHPR	0.0905065	0.304393	0.596576
Q13033	STRN3	0.159118	0.305025	0.597221
P19105	ML12A	0.214748	0.307224	0.600531
P12956	XRCC6	0.201784	0.307506	0.600531
P62750	RL23A	0.0861493	0.309759	0.60373
O14558	HSPB6	0.118293	0.309938	0.60373
Q9Y6C2	EMIL1	0.427241	0.310506	0.604322
P02511	CRYAB	0.103445	0.311536	0.605293
Q96CD2	COAC	0.405127	0.313777	0.60861
Q15363	TMED2	0.313291	0.315481	0.610946
Q92973	TNPO1	0.315128	0.317411	0.611121
P01877	IGHA2	0.319084	0.318483	0.611121
Q8IUX7	AEBP1	0.732045	0.318578	0.611121
Q05707	COEA1	0.236886	0.318587	0.611121
Q96HJ9	FMC1	0.410738	0.318681	0.611121
Q07507	DERM	0.259638	0.319323	0.611203
P35749	MYH11	0.193101	0.322349	0.614268
Q9Y2X3	NOP58	0.328582	0.322768	0.614553
P78371	TCPB	0.058405	0.324835	0.617457
P42285	MTREX	0.454162	0.325185	0.617576
O43715	TRIA1	0.355239	0.325766	0.617576
Q8N5X7	IF4E3	0.306647	0.325903	0.617576
P61201	CSN2	0.0898561	0.327416	0.618754
Q9Y6G9	DC1L1	0.479457	0.328101	0.619536
Q9Y3I0	RTCB	0.0705419	0.329611	0.621872
Q9UKV8	AGO2	0.174551	0.331564	0.62504
P55060	XPO2	0.0727427	0.332938	0.626594
P98170	XIAP	0.288789	0.334237	0.628002
P52789	HXK2	0.350972	0.335173	0.628611
Q9UJ70	NAGK	0.158485	0.335428	0.628611
Q9BT78	CSN4	0.0709335	0.335543	0.628611
Q92636	FAN	0.390503	0.335663	0.628611
P30085	KCY	0.250008	0.336851	0.630017
O75369	FLNB	0.135518	0.337243	0.630017
Q96AG4	LRC59	0.306693	0.33846	0.630067
Q13561	DCTN2	0.112787	0.338625	0.630067
P55263	ADK	0.265186	0.338651	0.630067
Q9HBL0	TENS1	0.149176	0.342803	0.635203
P00491	PNPH	0.201337	0.343852	0.636112
P53814	SMTN	0.269709	0.344309	0.636258
Q0ZGT2	NEXN	0.201833	0.344489	0.636258
Q16585	SGCB	0.109671	0.346058	0.637608
Q96C11	FGGY	0.342233	0.348306	0.63946
D6RIA3	CD054	0.313769	0.348465	0.63946
P07327	ADH1A	0.294331	0.349003	0.639932
Q9Y3C6	PPIL1	0.177779	0.350502	0.642165
Q9UIC8	LCMT1	0.190916	0.352	0.644391
P01876	IGHA1	0.208049	0.352674	0.645108
Q9BYD6	RM01	0.374218	0.353082	0.645336
Q9UKL6	PPCT	0.298804	0.353391	0.645384
Q9BRC7	PLCD4	0.101402	0.355181	0.648134
P53618	COPB	0.247391	0.357712	0.650671
P22102	PUR2	0.210644	0.358552	0.651679
Q9Y2X8	UB2D4	0.271331	0.358948	0.651879
Q13263	TIF1B	0.567748	0.360751	0.654112
Q9Y281	COF2	0.0839418	0.361481	0.654303
Q9NQW7	XPP1	0.207256	0.362536	0.654747
Q8IW45	NNRD	0.12324	0.362908	0.654899
Q8WTS6	SETD7	0.190404	0.364486	0.657227
P62495	ERF1	0.190999	0.365659	0.65824
P45381	ACY2	0.386875	0.366408	0.65861
Q9BSK4	FEM1A	0.53028	0.367091	0.659318
Q5JS54	PSMG4	0.321426	0.368643	0.661202
Q9BU02	THTPA	0.426773	0.369009	0.661202
Q9UHW5	GPN3	0.368013	0.370512	0.662853
O95479	G6PE	0.411036	0.371244	0.663642
Q14118	DAG1	0.104271	0.371736	0.663816
P53611	PGTB2	0.181003	0.371923	0.663816
P01619	KV320	0.307947	0.372999	0.665046
Q9BYV6	TRI55	0.247523	0.373649	0.665335
P22314	UBA1	0.069669	0.374296	0.665967
P62424	RL7A	0.134117	0.37543	0.666993
P16118	F261	0.129176	0.375614	0.666993
O00764	PDXK	0.503481	0.376335	0.666993
Q8NHH9	ATLA2	0.218766	0.379385	0.670835
Q9BWM7	SFXN3	0.414061	0.38019	0.671738
P08572	CO4A2	0.156139	0.381029	0.672333
P63010	AP2B1	0.174152	0.381117	0.672333
P20700	LMNB1	0.380372	0.381602	0.672669
Q9UK76	JUPI1	0.361335	0.382403	0.673562
Q9NQX3	GEPH	0.270084	0.382755	0.673661
Q9Y262	EIF3L	0.202666	0.385158	0.676325
Q15063	POSTN	0.259007	0.388289	0.680252
Q96GD0	PLPP	0.271006	0.389317	0.681529
Q06323	PSME1	0.0779481	0.390197	0.681944
Q53H82	LACB2	0.120858	0.390451	0.681944
Q96GG9	DCNL1	0.264362	0.390804	0.681988
Q15746	MYLK	0.351567	0.391897	0.682191
P59190	RAB15	0.0535972	0.391985	0.682191
P55042	RAD	0.283218	0.392246	0.682191
O75822	EIF3J	0.100261	0.392387	0.682191
Q6PGP7	TTC37	0.465549	0.392967	0.682678
O43169	CYB5B	0.185899	0.394589	0.684454
Q15124	PGM5	0.0735589	0.396309	0.685125
O95810	CAVN2	0.130322	0.396674	0.685125
P0C0L5	CO4B	0.129618	0.396846	0.685125
P61088	UBE2N	0.116236	0.397193	0.685125
Q92901	RL3L	0.120137	0.397355	0.685125
Q12904	AIMP1	0.138277	0.397552	0.685125
Q9H9P8	L2HDH	0.105448	0.39858	0.685125
P82650	RT22	0.230999	0.400338	0.686757
Q8N442	GUF1	0.419566	0.400433	0.686757
Q9HDC5	JPH1	0.0880862	0.402491	0.686842
P26196	DDX6	0.24836	0.402562	0.686842
P62899	RL31	0.398677	0.4035	0.687366
P18669	PGAM1	0.0665118	0.406172	0.689857
Q96QK1	VPS35	0.105127	0.408209	0.692801
P02656	APOC3	0.37101	0.409441	0.692917
O60888	CUTA	0.0846949	0.409505	0.692917
P62906	RL10A	0.0834577	0.41133	0.692917
Q14938	NFIX	0.489477	0.411884	0.692917
O43826	G6PT1	0.289405	0.411923	0.692917
Q9H2M9	RBGPR	0.348764	0.412714	0.693736
P18621	RL17	0.0918001	0.415601	0.695514
Q8WVM8	SCFD1	0.206618	0.416281	0.695632
Q9NUJ1	ABHDA	0.190081	0.417114	0.696513
Q96DH6	MSI2H	0.205873	0.418112	0.697232
Q86TC9	MYPN	0.0653276	0.418156	0.697232
P19971	TYPH	0.308862	0.421091	0.699604
P13489	RINI	0.0677913	0.421236	0.699604
P54577	SYYC	0.382878	0.422025	0.699604
Q13347	EIF3I	0.275165	0.422986	0.699604
P50461	CSRP3	0.126614	0.423138	0.699604
Q96H20	SNF8	0.196025	0.423259	0.699604
Q9BSJ8	ESYT1	0.19554	0.425393	0.700299
P31751	AKT2	0.426895	0.42587	0.700299
Q96K17	BT3L4	0.195165	0.426492	0.700299
Q9P003	CNIH4	0.178936	0.426544	0.700299
P30711	GSTT1	0.193762	0.426944	0.700299
P22352	GPX3	0.185761	0.427018	0.700299
P05386	RLA1	0.0649238	0.427907	0.700944
Q9NXA8	SIR5	0.190321	0.428195	0.700944
Q14980	NUMA1	0.117115	0.428371	0.700944
O00178	GTPB1	0.274128	0.431207	0.704068
Q6PH85	DCNL2	0.234411	0.432581	0.705746
P13807	GYS1	0.0618896	0.433431	0.705746
P62888	RL30	0.150328	0.433882	0.705833
O95394	AGM1	0.372614	0.434368	0.705833
Q8TF72	SHRM3	0.140043	0.434454	0.705833
Q9ULT8	HECD1	0.251505	0.435775	0.707475
P11234	RALB	0.0785588	0.436496	0.707845
Q9Y3I1	FBX7	0.464674	0.436623	0.707845
Q9Y679	AUP1	0.252145	0.438388	0.709306
Q9HCP6	HHATL	0.0808915	0.438458	0.709306
O15144	ARPC2	0.15766	0.442124	0.714225
Q9UPY8	MARE3	0.194166	0.444088	0.716383
P02790	HEMO	0.113201	0.444905	0.717194
Q14155	ARHG7	0.478885	0.445722	0.717677
Q9Y371	SHLB1	0.153325	0.447063	0.71864
Q14108	SCRB2	0.193095	0.448598	0.719768
P62879	GBB2	0.0735649	0.448971	0.719768
Q9BVJ7	DUS23	0.276711	0.44906	0.719768
Q6GMV3	PTRD1	0.126858	0.449734	0.719768
Q9H3H3	CK068	0.383158	0.450347	0.719768
Q03591	FHR1	0.292862	0.450475	0.719768
Q92598	HS105	0.294238	0.451085	0.719902
O43741	AAKB2	0.306282	0.45324	0.720606
P00558	PGK1	0.0695461	0.453567	0.720606
Q08623	HDHD1	0.233911	0.454288	0.720606
Q15370	ELOB	0.212562	0.457252	0.722485
Q6NXS1	IPP2B	0.118564	0.458129	0.722485
Q9H4A6	GOLP3	0.323199	0.458495	0.722485
Q15369	ELOC	0.0815057	0.458895	0.722485
P00367	DHE3	0.0598486	0.458957	0.722485
Q15031	SYLM	0.417188	0.459508	0.722644
Q02641	CACB1	0.0681552	0.459692	0.722644
Q6P1N0	C2D1A	0.167773	0.461569	0.725095
P84098	RL19	0.156152	0.463419	0.726159
Q6PI78	TMM65	0.285888	0.463634	0.726159
Q02818	NUCB1	0.249774	0.469487	0.732992
Q9Y3B3	TMED7	0.127425	0.469914	0.733099
Q00796	DHSO	0.17805	0.47052	0.733099
Q9H8Y8	GORS2	0.493879	0.475412	0.739647
Q14894	CRYM	0.263625	0.475696	0.739647
Q7Z7G0	TARSH	0.23397	0.478893	0.743604
Q9H6F2	TM38A	0.112863	0.47968	0.744319
P00918	CAH2	0.0715871	0.482093	0.747206
Q9BRX2	PELO	0.182242	0.482195	0.747206
P04217	A1BG	0.106931	0.482838	0.747695
Q5JTJ3	COA6	0.116828	0.483382	0.748028
Q9HD20	AT131	0.290205	0.484672	0.749008
Q9H987	SYP2L	0.062863	0.485006	0.749018
P49770	EI2BB	0.133442	0.48632	0.750045
Q9NYL2	M3K20	0.0851085	0.486329	0.750045
Q9Y297	FBW1A	0.291672	0.486797	0.750259
P49792	RBP2	0.43991	0.489462	0.752131
Q5T0N5	FBP1L	0.43968	0.48955	0.752131
O95210	STBD1	0.0884624	0.489862	0.752131
P68032	ACTC	0.183218	0.490404	0.752131
Q8IWA4	MFN1	0.241333	0.490721	0.752131
O15061	SYNEM	0.0430974	0.490883	0.752131
Q00577	PURA	0.116955	0.491247	0.752131
Q14714	SSPN	0.118278	0.491309	0.752131
Q8IVH4	MMAA	0.355852	0.492305	0.752646
Q9BWS9	CHID1	0.101276	0.495378	0.754597
Q9Y2B0	CNPY2	0.426909	0.495382	0.754597
P05155	IC1	0.142527	0.495548	0.754597
Q9BXN1	ASPN	0.185942	0.495566	0.754597
Q99685	MGLL	0.365768	0.496583	0.755641
P00568	KAD1	0.0575493	0.497123	0.755862
Q9UNH7	SNX6	0.265513	0.497391	0.755862
Q8WWI1	LMO7	0.122262	0.498024	0.756321
P02774	VTDB	0.0956446	0.498646	0.756762
P54819	KAD2	0.0782344	0.500751	0.758946
Q08378	GOGA3	0.256999	0.501646	0.759493
O95747	OXSR1	0.0981712	0.501778	0.759493
Q9NPD3	EXOS4	0.242013	0.502828	0.759796
P31146	COR1A	0.24002	0.502978	0.759796
P29992	GNA11	0.258557	0.503792	0.759831
P62861	RS30	0.346312	0.504	0.759831
Q13137	CACO2	0.214956	0.505418	0.760545
P41250	GARS	0.125337	0.505474	0.760545
Q9BTE6	AASD1	0.150067	0.506507	0.760647
Q09666	AHNK	0.0757334	0.506542	0.760647
P26640	SYVC	0.141211	0.508954	0.762262
P32969	RL9	0.0836985	0.51059	0.762795
P46109	CRKL	0.118882	0.512101	0.763965
P23497	SP100	0.184318	0.514014	0.765513
P06732	KCRM	0.0351762	0.514972	0.765891
P19525	E2AK2	0.271091	0.515071	0.765891
A6NDG6	PGP	0.0721141	0.516086	0.7664
P30626	SORCN	0.100728	0.516421	0.7664
Q96PE7	MCEE	0.198418	0.517551	0.766744
Q9BS26	ERP44	0.406077	0.518765	0.76788
P02760	AMBP	0.128138	0.5223	0.77111
P29475	NOS1	0.257597	0.522862	0.771201
P61970	NTF2	0.0574282	0.526121	0.773697
Q9UG63	ABCF2	0.199293	0.526432	0.773697
P61020	RAB5B	0.0665742	0.526685	0.773697
Q8IWW8	HOT	0.154425	0.527449	0.773697
Q16881	TRXR1	0.0958397	0.527898	0.773697
P10909	CLUS	0.115978	0.528479	0.773697
P08865	RSSA	0.0508426	0.528985	0.773697
Q96RD7	PANX1	0.204779	0.529846	0.773697
P46940	IQGA1	0.1236	0.529967	0.773697
P48643	TCPE	0.0570436	0.530207	0.773697
Q9GZT8	NIF3L	0.156229	0.530443	0.773697
Q9Y285	SYFA	0.165006	0.531124	0.773697
Q9Y576	ASB1	0.167493	0.532196	0.773697
Q8IWV7	UBR1	0.166982	0.532219	0.773697
P78406	RAE1L	0.288565	0.532776	0.773697
P12814	ACTN1	0.124035	0.532871	0.773697
P05546	HEP2	0.111914	0.533672	0.774122
Q9Y3D9	RT23	0.171556	0.53423	0.774122
P30837	AL1B1	0.113406	0.535496	0.775042
P00738	HPT	0.178096	0.537956	0.776958
P20774	MIME	0.204918	0.538179	0.776958
Q58FG0	HS905	0.326848	0.538182	0.776958
O75533	SF3B1	0.249662	0.540145	0.777771
O75155	CAND2	0.0715369	0.541468	0.778253
Q8NE71	ABCF1	0.105312	0.541992	0.778517
Q13505	MTX1	0.102952	0.543256	0.778963
P36507	MP2K2	0.109284	0.543327	0.778963
P12277	KCRB	0.1097	0.544478	0.779594
O00763	ACACB	0.38683	0.545402	0.779594
P62241	RS8	0.09201	0.546748	0.779594
O94760	DDAH1	0.075939	0.547021	0.779594
Q00169	PIPNA	0.240763	0.547104	0.779594
Q9ULA0	DNPEP	0.0682145	0.54788	0.77975
P61163	ACTZ	0.162048	0.549039	0.77975
P00326	ADH1G	0.10203	0.549174	0.77975
Q96EY8	MMAB	0.146909	0.550258	0.780558
Q5VYK3	ECM29	0.0832687	0.550897	0.780745
P15170	ERF3A	0.112526	0.553161	0.780897
O95816	BAG2	0.20417	0.553382	0.780897
Q9H0E2	TOLIP	0.121329	0.553565	0.780897
P00492	HPRT	0.158535	0.553577	0.780897
P24043	LAMA2	0.050243	0.555138	0.782615
P05452	TETN	0.176	0.558382	0.785731
Q13618	CUL3	0.0846884	0.560134	0.787711
Q9H0P0	5NT3A	0.0491873	0.561099	0.787947
Q8NBN7	RDH13	0.219845	0.561646	0.787947
Q9NSK0	KLC4	0.266712	0.563809	0.788977
P21953	ODBB	0.151584	0.564494	0.788977
P02748	CO9	0.143662	0.567452	0.790688
P02747	C1QC	0.149576	0.568544	0.791244
P04196	HRG	0.178066	0.569857	0.792231
P21980	TGM2	0.09666	0.57	0.792231
Q9TNN7	1C05	0.224772	0.570924	0.792622
P61313	RL15	0.0526352	0.571421	0.79283
Q14683	SMC1A	0.211895	0.572803	0.794263
P0C0L4	CO4A	0.109113	0.574781	0.795633
Q9H479	FN3K	0.0813387	0.576018	0.796302
Q15276	RABE1	0.144665	0.57746	0.797811
Q9HA64	KT3K	0.188989	0.57849	0.798751
Q8TD19	NEK9	0.189261	0.58226	0.801401
P20929	NEBU	0.0294184	0.5827	0.801401
P35609	ACTN2	0.0295149	0.583375	0.801401
P05026	AT1B1	0.0595646	0.585725	0.802981
P07099	HYEP	0.0711721	0.585976	0.802981
P61289	PSME3	0.277975	0.586762	0.802981
Q8NBS9	TXND5	0.353484	0.587629	0.802981
Q9UBF2	COPG2	0.181394	0.587749	0.802981
Q6XQN6	PNCB	0.174019	0.587786	0.802981
Q9BXW6	OSBL1	0.188276	0.589192	0.803796
P30043	BLVRB	0.0539565	0.590359	0.804227
P62253	UB2G1	0.1592	0.590565	0.804227
Q9NP90	RAB9B	0.280253	0.591122	0.804504
Q9NQR4	NIT2	0.135041	0.595189	0.808319
Q9UHY7	ENOPH	0.13966	0.595625	0.808319
P49915	GUAA	0.235044	0.60384	0.815546
P42229	STA5A	0.100537	0.604061	0.815546
Q9Y5J9	TIM8B	0.114397	0.605336	0.816058
Q15847	ADIRF	0.169606	0.608053	0.816403
Q93008	USP9X	0.0691534	0.608527	0.816403
Q5H9R7	PP6R3	0.236791	0.608589	0.816403
P05455	LA	0.155198	0.61068	0.817465
P51114	FXR1	0.0585183	0.611164	0.817634
Q9NR28	DBLOH	0.087679	0.62037	0.826647
Q9UN42	AT1B4	0.0664134	0.620439	0.826647
Q93052	LPP	0.16165	0.62148	0.827552
Q6PI48	SYDM	0.157417	0.62317	0.828495
P49448	DHE4	0.0660978	0.623278	0.828495
P29692	EF1D	0.038996	0.626019	0.830686
Q9UPR0	PLCL2	0.18362	0.627892	0.83139
Q9BRG1	VPS25	0.073624	0.628426	0.831462
Q9H223	EHD4	0.179379	0.632931	0.834517
Q13131	AAPK1	0.0750609	0.634465	0.835036
Q96JB5	CK5P3	0.157618	0.634789	0.835036
Q16851	UGPA	0.0359056	0.637802	0.837551
O76003	GLRX3	0.0515615	0.639813	0.838362
P14625	ENPL	0.058042	0.640366	0.838362
O75643	U520	0.143729	0.640399	0.838362
O60784	TOM1	0.0842631	0.640625	0.838362
P55809	SCOT1	0.120151	0.643041	0.841041
Q9C0E8	LNP	0.351541	0.644111	0.841959
Q8WWZ7	ABCA5	0.24112	0.645161	0.842365
P50993	AT1A2	0.0356887	0.645791	0.842705
Q7Z4Y8	AT5L2	0.300521	0.647762	0.843848
P47897	SYQ	0.204593	0.648942	0.844769
O15511	ARPC5	0.147648	0.649427	0.844769
P56537	IF6	0.245157	0.649595	0.844769
Q13425	SNTB2	0.171784	0.653674	0.848623
P12429	ANXA3	0.131364	0.654158	0.848768
P49753	ACOT2	0.133823	0.654641	0.848913
Q68J44	DUPD1	0.270163	0.656612	0.849806
P06733	ENOA	0.0319539	0.656851	0.849806
Q14258	TRI25	0.0898315	0.658278	0.849857
O43504	LTOR5	0.185602	0.659012	0.850176
Q06124	PTN11	0.219269	0.660362	0.850376
O00423	EMAL1	0.0419581	0.660401	0.850376
Q687X5	STEA4	0.261218	0.662063	0.851757
Q13045	FLII	0.111634	0.662828	0.851961
P26447	S10A4	0.0985444	0.662969	0.851961
Q8TAT6	NPL4	0.0744514	0.663823	0.852579
O43617	TPPC3	0.21137	0.666351	0.852917
Q99972	MYOC	0.205552	0.666704	0.852917
Q9H444	CHM4B	0.0666331	0.66746	0.852928
Q8NI37	PPTC7	0.133579	0.668617	0.853186
P06744	G6PI	0.0294551	0.669158	0.853186
Q96FV2	SCRN2	0.0627623	0.671122	0.854258
Q8N163	CCAR2	0.107112	0.671528	0.854297
Q9NUQ7	UFSP2	0.186113	0.672396	0.854925
Q9BW30	TPPP3	0.116342	0.67427	0.855215
Q9UMS0	NFU1	0.130268	0.674904	0.855215
P52788	SPSY	0.124469	0.675691	0.855215
Q9UHA4	LTOR3	0.215912	0.675706	0.855215
O43488	ARK72	0.0277354	0.67577	0.855215
Q9BV79	MECR	0.102229	0.677382	0.85649
P43304	GPDM	0.0682022	0.68415	0.861704
Q96PQ5	IPP2L	0.134762	0.687131	0.864504
P61758	PFD3	0.165441	0.692076	0.870245
Q9HAN9	NMNA1	0.124628	0.69448	0.872044
Q15848	ADIPO	0.0903774	0.696193	0.872519
P53999	TCP4	0.0777112	0.697484	0.872549
O15371	EIF3D	0.124671	0.69781	0.872549
Q6NSJ0	MYORG	0.135949	0.699703	0.873795
P84103	SRSF3	0.10326	0.700967	0.873795
P25398	RS12	0.0312911	0.702313	0.873995
P31948	STIP1	0.0242345	0.702721	0.873995
Q7Z434	MAVS	0.154232	0.704069	0.875195
P20810	ICAL	0.0592059	0.705459	0.875491
P11441	UBL4A	0.136216	0.707424	0.876276
Q06210	GFPT1	0.202415	0.70784	0.876276
Q9NVH1	DJC11	0.0457824	0.70805	0.876276
Q96F07	CYFP2	0.226033	0.70846	0.876276
Q13867	BLMH	0.101683	0.708781	0.876276
P61224	RAP1B	0.1775	0.709683	0.876405
P62312	LSM6	0.108977	0.710763	0.876405
P09493	TPM1	0.034613	0.71139	0.876405
O15212	PFD6	0.0836443	0.711415	0.876405
Q9Y399	RT02	0.200231	0.711964	0.876405
P20962	PTMS	0.0811389	0.712653	0.876405
Q9NRZ7	PLCC	0.101418	0.712733	0.876405
Q8TD47	RS4Y2	0.0807424	0.712861	0.876405
P13671	CO6	0.247872	0.714274	0.877361
Q96MG2	JSPR1	0.0315391	0.714728	0.877446
Q9BTZ2	DHRS4	0.121333	0.716905	0.877874
O75764	TCEA3	0.131395	0.717636	0.877874
Q52LJ0	FA98B	0.105653	0.717693	0.877874
P12268	IMDH2	0.0369884	0.719226	0.878711
P62837	UB2D2	0.0612668	0.720972	0.879902
Q9BSL1	UBAC1	0.0613053	0.7219	0.880468
Q15018	ABRX2	0.107235	0.722297	0.880468
Q9Y6N5	SQOR	0.097039	0.722845	0.880468
Q9Y6C9	MTCH2	0.0351969	0.72298	0.880468
P03950	ANGI	0.0376853	0.73106	0.885063
Q08495	DEMA	0.0677679	0.731593	0.885063
P21291	CSRP1	0.0982927	0.731797	0.885063
Q86VP6	CAND1	0.0705441	0.732873	0.885895
O95183	VAMP5	0.105338	0.737152	0.888242
P29536	LMOD1	0.078081	0.73779	0.888542
O75821	EIF3G	0.0756816	0.739276	0.889129
P0DP01	HV108	0.128387	0.73974	0.889129
P14868	SYDC	0.0547285	0.740089	0.889129
P52594	AGFG1	0.101394	0.741785	0.889129
Q8N0W3	FUK	0.108847	0.743371	0.890205
P24666	PPAC	0.0250919	0.746053	0.892369
P42574	CASP3	0.141974	0.747547	0.892534
Q86VB7	C163A	0.105602	0.74755	0.892534
P43487	RANG	0.122241	0.748448	0.892892
O75128	COBL	0.0857251	0.749883	0.894136
Q5HYI8	RABL3	0.148883	0.752341	0.896598
O60333	KIF1B	0.103538	0.754017	0.897922
P67775	PP2AA	0.0309234	0.755743	0.897922
P46108	CRK	0.131062	0.756976	0.897922
Q9BUF5	TBB6	0.0627576	0.75758	0.897922
P49247	RPIA	0.100887	0.759556	0.89909
P60228	EIF3E	0.0314376	0.761806	0.900819
Q13574	DGKZ	0.105503	0.764131	0.903099
P20618	PSB1	0.0505259	0.765599	0.904255
A5YKK6	CNOT1	0.111884	0.765901	0.904255
P35443	TSP4	0.0989435	0.769373	0.907232
Q02750	MP2K1	0.0264283	0.770412	0.907232
P30050	RL12	0.0327615	0.771698	0.908071
Q9NP72	RAB18	0.100977	0.772631	0.908071
Q9Y6G3	RM42	0.130912	0.774047	0.908071
Q9H8H3	MET7A	0.0671576	0.775088	0.908071
O96005	CLPT1	0.149011	0.776004	0.908071
O95373	IPO7	0.130629	0.776263	0.908071
Q9H2U2	IPYR2	0.0498225	0.777858	0.908071
P39059	COFA1	0.0301659	0.779053	0.908496
Q14738	2A5D	0.0886058	0.780079	0.909229
Q08209	PP2BA	0.0306143	0.780722	0.909513
P02671	FIBA	0.0867943	0.7821	0.910234
Q13326	SGCG	0.0499886	0.783875	0.91179
P54652	HSP72	0.0354641	0.785046	0.912222
Q9NX40	OCAD1	0.0572648	0.786046	0.912453
O60936	NOL3	0.0416267	0.789208	0.914214
P07942	LAMB1	0.0597857	0.791667	0.914214
Q8TB37	NUBPL	0.0988356	0.792072	0.914214
Q5F1R6	DJC21	0.123344	0.792708	0.914214
P69891	HBG1	0.119128	0.793048	0.914214
Q12906	ILF3	0.0579311	0.793673	0.914214
Q9Y316	MEMO1	0.0702939	0.794571	0.914214
P49840	GSK3A	0.140584	0.794688	0.914214
Q8N0U8	VKORL	0.0452615	0.794856	0.914214
A6NNS2	DRS7C	0.0418842	0.79542	0.914214
Q9NR31	SAR1A	0.113388	0.795579	0.914214
P82933	RT09	0.105213	0.796346	0.914635
P42025	ACTY	0.0869593	0.796793	0.914688
P62701	RS4X	0.0344551	0.79751	0.914937
P46782	RS5	0.0338053	0.797812	0.914937
Q6IAA8	LTOR1	0.0596166	0.802058	0.91796
P52566	GDIR2	0.0311665	0.803696	0.918912
Q13361	MFAP5	0.133349	0.804483	0.919351
Q15121	PEA15	0.10021	0.809632	0.92368
Q02543	RL18A	0.0501446	0.809656	0.92368
O43598	DNPH1	0.0193676	0.811425	0.924111
P36578	RL4	0.0420249	0.811484	0.924111
Q16539	MK14	0.116915	0.813192	0.924671
P08708	RS17	0.101842	0.815652	0.926544
Q5VTT5	MYOM3	0.0216322	0.816629	0.926732
O60938	KERA	0.125462	0.81808	0.927455
Q9NVS9	PNPO	0.057588	0.81866	0.927652
Q13310	PABP4	0.0168392	0.820152	0.928421
Q04637	IF4G1	0.0340724	0.823615	0.931877
Q9Y696	CLIC4	0.0505883	0.824776	0.932124
Q9H3K2	GHITM	0.0446887	0.826713	0.932124
O60706	ABCC9	0.0914288	0.827102	0.932124
P83111	LACTB	0.0293791	0.829127	0.932564
P23083	HV102	0.0703322	0.830613	0.933315
O43292	GPAA1	0.0672073	0.832319	0.934441
P42224	STAT1	0.0715983	0.832435	0.934441
Q92945	FUBP2	0.0621328	0.833667	0.934903
P69892	HBG2	0.0727917	0.836195	0.935785
P55039	DRG2	0.0702564	0.83694	0.935785
P68871	HBB	0.0522577	0.837324	0.935785
P50990	TCPQ	0.0243001	0.840429	0.938298
P53396	ACLY	0.0150877	0.841298	0.938298
O15327	INP4B	0.0716524	0.841995	0.938298
Q14696	MESD	0.0720735	0.842324	0.938298
Q06432	CCG1	0.0409201	0.843049	0.938298
O14744	ANM5	0.0781935	0.843276	0.938298
P36776	LONM	0.020137	0.844819	0.938635
O75935	DCTN3	0.0412102	0.847875	0.938635
P49458	SRP09	0.0512675	0.848732	0.938635
Q9NRD1	FBX6	0.142149	0.848853	0.938635
P31943	HNRH1	0.0528307	0.851045	0.938876
Q96HS1	PGAM5	0.0449333	0.852134	0.938879
P02462	CO4A1	0.0455894	0.857677	0.94012
Q15907	RB11B	0.0167471	0.859873	0.94206
Q9UPU5	UBP24	0.0370325	0.862257	0.943766
Q9BZL1	UBL5	0.0469718	0.862996	0.944122
Q9BUB7	TMM70	0.0444116	0.864358	0.944714
Q13492	PICAL	0.0781828	0.86544	0.945435
Q8WUA7	TB22A	0.0662672	0.868196	0.946873
P35580	MYH10	0.0718201	0.868435	0.946873
Q5JRX3	PREP	0.0434017	0.868886	0.946873
O00159	MYO1C	0.0240198	0.870168	0.946873
Q16401	PSMD5	0.0763269	0.871172	0.946873
Q9Y4L1	HYOU1	0.0554818	0.871581	0.946873
O15230	LAMA5	0.0585409	0.872384	0.947124
Q9Y450	HBS1L	0.0359735	0.876851	0.948363
Q9BV20	MTNA	0.0425358	0.878143	0.948983
Q12846	STX4	0.0791515	0.878938	0.948983
Q93034	CUL5	0.0157086	0.879088	0.948983
Q96CW1	AP2M1	0.0239429	0.881977	0.951201
O75955	FLOT1	0.0341569	0.883767	0.952207
P43652	AFAM	0.0933791	0.884163	0.952207
Q13363	CTBP1	0.0537598	0.885542	0.952985
Q6H8Q1	ABLM2	0.0211141	0.886251	0.953106
Q9NP81	SYSM	0.0453606	0.887528	0.953766
P02549	SPTA1	0.0200885	0.888119	0.953766
Q15436	SC23A	0.0825818	0.892002	0.956182
P57077	M3KCL	0.0522705	0.892341	0.956182
P55196	AFAD	0.0628213	0.894698	0.957675
Q86WU2	LDHD	0.0640236	0.896425	0.95877
P78318	IGBP1	0.0639983	0.896781	0.95877
Q14192	FHL2	0.0479498	0.897402	0.95877
P82673	RT35	0.0348737	0.903288	0.963024
O94919	ENDD1	0.0336803	0.904056	0.963172
Q07065	CKAP4	0.0424992	0.904547	0.963245
Q13153	PAK1	0.0873755	0.906788	0.964282
O60749	SNX2	0.0511486	0.908299	0.965406
P21281	VATB2	0.0134231	0.909856	0.965406
Q92890	UFD1	0.0558531	0.910646	0.965406
P49591	SYSC	0.0267419	0.910808	0.965406
Q9UJZ1	STML2	0.0124757	0.913784	0.965436
P02749	APOH	0.0198804	0.914095	0.965436
O00186	STXB3	0.0223842	0.914464	0.965436
Q9Y2R9	RT07	0.0666732	0.915285	0.965436
O95831	AIFM1	0.0282352	0.915481	0.965436
P69905	HBA	0.0260314	0.915493	0.965436
Q9UQ90	SPG7	0.0420692	0.916881	0.966008
Q6DN90	IQEC1	0.059308	0.918221	0.966972
Q8TCJ2	STT3B	0.04052	0.919585	0.967962
Q6PEY2	TBA3E	0.0339488	0.9202	0.968163
P21397	AOFA	0.034633	0.921682	0.969114
P17174	AATC	0.00609809	0.923089	0.969114
Q6P2Q9	PRP8	0.0513144	0.92523	0.969114
O43237	DC1L2	0.0243391	0.927747	0.969114
P36873	PP1G	0.0295288	0.927762	0.969114
Q96CV9	OPTN	0.0152018	0.92788	0.969114
Q02952	AKA12	0.0277331	0.928119	0.969114
Q9Y276	BCS1	0.022191	0.929425	0.969114
O75874	IDHC	0.00702632	0.930428	0.969114
Q99536	VAT1	0.0611445	0.931472	0.969292
P36871	PGM1	0.00639782	0.933895	0.970575
Q92499	DDX1	0.0200261	0.933981	0.970575
P35612	ADDB	0.0428741	0.934469	0.970639
Q00G26	PLIN5	0.0428037	0.935433	0.971198
Q7Z2K6	ERMP1	0.0244676	0.938346	0.972985
P61086	UBE2K	0.0210398	0.939511	0.972985
P23109	AMPD1	0.00877756	0.940148	0.972985
Q9BVV7	TIM21	0.0130258	0.940308	0.972985
Q9H9G7	AGO3	0.0500763	0.940957	0.972985
Q9Y2Z9	COQ6	0.0253421	0.941039	0.972985
P20020	AT2B1	0.0285416	0.94203	0.972985
P22105	TENX	0.00732318	0.944435	0.974776
P04921	GLPC	0.0452267	0.945317	0.975246
P62857	RS28	0.00957168	0.946547	0.976073
Q86X53	ERIC1	0.0203154	0.951281	0.978594
P78560	CRADD	0.019032	0.951817	0.978594
O60662	KLH41	0.00465169	0.952318	0.978594
P30419	NMT1	0.0435932	0.952424	0.978594
Q9UNE7	CHIP	0.0116004	0.953909	0.978985
Q9H4A4	AMPB	0.00771738	0.954092	0.978985
P21695	GPDA	0.00451498	0.957861	0.979949
Q9Y613	FHOD1	0.00407639	0.958039	0.979949
P67936	TPM4	0.00407361	0.962215	0.982019
Q96C23	GALM	0.00730327	0.965179	0.983231
O75475	PSIP1	0.0295572	0.965314	0.983231
Q9Y5J7	TIM9	0.0138778	0.965436	0.983231
O75880	SCO1	0.00459894	0.966028	0.983231
Q8TEX9	IPO4	0.0147817	0.966421	0.983231
Q06828	FMOD	0.0172865	0.966851	0.983231
Q02338	BDH	0.00562649	0.967736	0.983692
Q9NTJ4	MA2C1	0.00909616	0.968731	0.983827
O95155	UBE4B	0.0218448	0.969567	0.983977
Q6P1N9	TATD1	0.0112795	0.969742	0.983977
P23786	CPT2	0.0204994	0.970365	0.984172
Q8TCZ2	C99L2	0.0164922	0.972669	0.985403
P82979	SARNP	0.00964866	0.974154	0.986188
Q9HDC9	APMAP	0.0146226	0.974514	0.986188
Q9BZE1	RM37	0.0087755	0.975608	0.986231
P53634	CATC	0.0164425	0.977214	0.986295
Q9BRJ7	TIRR	0.0112245	0.981155	0.988592
P19827	ITIH1	0.00359651	0.981189	0.988592
P02730	B3AT	0.00641027	0.981354	0.988592
Q14061	COX17	0.00302598	0.981995	0.988592
O43399	TPD54	0.0136012	0.982091	0.988592
O76021	RL1D1	0.00832599	0.982943	0.989013
P35573	GDE	0.000923797	0.987457	0.992242
Q99807	COQ7	0.00358711	0.98833	0.992682
Q13619	CUL4A	0.00315425	0.989183	0.99274
P11171	41	0.00446429	0.989258	0.99274
P48059	LIMS1	0.00268455	0.990515	0.993564
Q9BZV1	UBXN6	0.00458365	0.992362	0.994542
Q9GZN8	CT027	-0.000171801	0.999574	0.999574
P13693	TCTP	-0.000605838	0.99412	0.994556
P62753	RS6	-0.000764218	0.993728	0.994556
P02753	RET4	-0.00340707	0.993355	0.994556
O00487	PSDE	-0.00314488	0.992953	0.994556
O15382	BCAT2	-0.00278995	0.991922	0.994538
P51149	RAB7A	-0.00135217	0.986021	0.991235
Q9BPZ7	SIN1	-0.0116023	0.984119	0.98976
Q9H0Z9	RBM38	-0.0105009	0.978326	0.98698
P61106	RAB14	-0.0125252	0.976836	0.986295
Q8TCA0	LRC20	-0.00227269	0.976303	0.986247
P02042	HBD	-0.00891038	0.975854	0.986231
Q92616	GCN1	-0.00858442	0.97525	0.986231
Q969G5	CAVN3	-0.0103523	0.972875	0.985403
P49590	SYHM	-0.0100287	0.971035	0.984414
Q9BZF9	UACA	-0.016369	0.968332	0.983827
Q9Y235	ABEC2	-0.00318394	0.965875	0.983231
Q9NZC3	GDE1	-0.0233233	0.963271	0.982657
Q0VAK6	LMOD3	-0.00489114	0.960342	0.980546
Q99766	ATP5S	-0.0234864	0.960078	0.980546
Q9H3S7	PTN23	-0.031113	0.959826	0.980546
Q5XPI4	RN123	-0.00871583	0.95959	0.980546
Q99757	THIOM	-0.00836473	0.957933	0.979949
P00966	ASSY	-0.0181786	0.957884	0.979949
Q8NI60	COQ8A	-0.00393817	0.95748	0.979949
P30405	PPIF	-0.0142669	0.956451	0.979949
Q99735	MGST2	-0.0102332	0.954748	0.979218
Q13617	CUL2	-0.00859081	0.953258	0.978985
Q9BQ69	MACD1	-0.00504983	0.951725	0.978594
O00303	EIF3F	-0.00608934	0.951065	0.978594
P43897	EFTS	-0.0190073	0.94801	0.976698
Q9Y2S2	CRYL1	-0.025318	0.94722	0.976326
Q9UIJ7	KAD3	-0.0108286	0.942272	0.972985
Q86YJ6	THNS2	-0.0333626	0.942235	0.972985
Q8NDH3	PEPL1	-0.0253216	0.941546	0.972985
Q9H0W9	CK054	-0.0103972	0.939071	0.972985
Q71UM5	RS27L	-0.0318479	0.937459	0.972859
Q13554	KCC2B	-0.0151292	0.931949	0.969345
Q93083	MT1L	-0.00916004	0.931144	0.969292
O75891	AL1L1	-0.0101242	0.930452	0.969114
P61026	RAB10	-0.00662526	0.929903	0.969114
P35499	SCN4A	-0.0489801	0.929652	0.969114
P48506	GSH1	-0.0251015	0.928622	0.969114
Q9NZD4	AHSP	-0.0488372	0.926922	0.969114
Q6PCB0	VWA1	-0.0283804	0.926566	0.969114
Q9BUR5	MIC26	-0.00848826	0.925872	0.969114
Q8NDY3	ARHL1	-0.00927909	0.92547	0.969114
O15273	TELT	-0.0119843	0.924805	0.969114
Q15185	TEBP	-0.0198336	0.924509	0.969114
P46734	MP2K3	-0.0182849	0.924317	0.969114
O00232	PSD12	-0.0160625	0.923384	0.969114
Q9Y266	NUDC	-0.0131465	0.922137	0.969114
Q9P2J5	SYLC	-0.0877529	0.915942	0.965464
P62917	RL8	-0.0279498	0.9147	0.965436
P32119	PRDX2	-0.00796065	0.913847	0.965436
Q8WW59	SPRY4	-0.0465203	0.913019	0.965436
Q9Y305	ACOT9	-0.0152531	0.912664	0.965436
Q12907	LMAN2	-0.0419815	0.911269	0.965436
O14561	ACPM	-0.0126742	0.910748	0.965406
P63208	SKP1	-0.0263309	0.910162	0.965406
Q05086	UBE3A	-0.0681479	0.908831	0.965406
Q96A35	RM24	-0.0480854	0.906391	0.964282
P12081	SYHC	-0.0234417	0.905885	0.964221
Q9NR50	EI2BG	-0.0244918	0.903494	0.963024
O14602	IF1AY	-0.0466257	0.902904	0.963024
P09525	ANXA4	-0.0207982	0.902528	0.963024
Q9H0U4	RAB1B	-0.0552313	0.899079	0.960112
Q8WW22	DNJA4	-0.018706	0.897116	0.95877
Q15661	TRYB1	-0.0461235	0.892883	0.956182
P43034	LIS1	-0.0325542	0.892493	0.956182
P23396	RS3	-0.0129561	0.892468	0.956182
Q15084	PDIA6	-0.0208436	0.888709	0.95395
Q8N5K1	CISD2	-0.0487374	0.888067	0.953766
Q9Y2A7	NCKP1	-0.0341936	0.885721	0.952985
P01011	AACT	-0.0326873	0.883808	0.952207
P57105	SYJ2B	-0.0322739	0.880009	0.949527
P00915	CAH1	-0.042089	0.878612	0.948983
Q7Z4W1	DCXR	-0.0179806	0.876043	0.947939
Q53T59	H1BP3	-0.0648104	0.875607	0.947917
O75953	DNJB5	-0.0449029	0.875245	0.947917
O60343	TBCD4	-0.0547113	0.87473	0.947866
P46777	RL5	-0.0135309	0.874682	0.947866
Q9UBE0	SAE1	-0.101623	0.874371	0.947866
Q16816	PHKG1	-0.025044	0.87341	0.947787
O43491	E41L2	-0.0360514	0.871738	0.946873
P02655	APOC2	-0.0376287	0.871017	0.946873
Q9Y2Z0	SGT1	-0.0318076	0.870775	0.946873
Q5JPH6	SYEM	-0.0594509	0.870091	0.946873
P62910	RL32	-0.0386088	0.869406	0.946873
Q8IZ83	A16A1	-0.0845707	0.867156	0.946856
Q5T5P2	SKT	-0.0835497	0.864365	0.944714
Q96I99	SUCB2	-0.0229282	0.861338	0.943212
Q9UKU7	ACAD8	-0.0430321	0.857689	0.94012
P10109	ADX	-0.0796647	0.857624	0.94012
P47914	RL29	-0.0306738	0.856862	0.94012
Q9BXJ8	T120A	-0.0501573	0.855858	0.939919
Q8N1F7	NUP93	-0.0534449	0.855412	0.939881
P50440	GATM	-0.0846294	0.854957	0.939834
Q9P2E9	RRBP1	-0.0734154	0.85458	0.939834
P36404	ARL2	-0.139777	0.853264	0.938879
Q9BVC6	TM109	-0.0380825	0.853008	0.938879
Q14498	RBM39	-0.053628	0.852786	0.938879
Q92667	AKAP1	-0.0530328	0.852769	0.938879
Q5VST9	OBSCN	-0.012944	0.851204	0.938876
P04844	RPN2	-0.0194995	0.850164	0.938638
Q9NUB1	ACS2L	-0.0629175	0.84975	0.938635
Q9BQS8	FYCO1	-0.0366607	0.849648	0.938635
Q9Y608	LRRF2	-0.0696582	0.849555	0.938635
P05164	PERM	-0.0976952	0.849093	0.938635
O94826	TOM70	-0.0420684	0.847685	0.938635
Q96AG3	S2546	-0.0648414	0.847529	0.938635
P22234	PUR6	-0.0353202	0.846184	0.938635
P33176	KINH	-0.0500449	0.845729	0.938635
P55884	EIF3B	-0.0445299	0.845646	0.938635
Q9H299	SH3L3	-0.0738213	0.844126	0.93833
Q969S9	RRF2M	-0.0775251	0.843708	0.938322
Q8IVN3	MSTN1	-0.0380819	0.842643	0.938298
Q99714	HCD2	-0.0181048	0.842347	0.938298
P63220	RS21	-0.021669	0.83797	0.936048
P40429	RL13A	-0.073774	0.836883	0.935785
P00734	THRB	-0.0463873	0.836443	0.935785
Q96K19	RN170	-0.0739975	0.835969	0.935785
O76031	CLPX	-0.151528	0.835398	0.935785
Q99816	TS101	-0.0715934	0.833199	0.934839
P61158	ARP3	-0.0538039	0.830047	0.933138
P05141	ADT2	-0.0373746	0.828437	0.932247
Q5TGZ0	MIC10	-0.0219093	0.828167	0.932247
Q8N6M0	OTU6B	-0.109349	0.827723	0.932247
P62249	RS16	-0.0330581	0.826488	0.932124
Q8WUX9	CHMP7	-0.083004	0.826278	0.932124
Q15631	TSN	-0.0608005	0.825677	0.932124
Q9UHQ9	NB5R1	-0.0229259	0.825077	0.932124
Q9Y697	NFS1	-0.116227	0.824092	0.931955
Q99627	CSN8	-0.0365248	0.819649	0.928311
Q9Y2Q3	GSTK1	-0.0230017	0.817191	0.926909
Q8TB45	DPTOR	-0.0552863	0.816313	0.926732
O43324	MCA3	-0.0838341	0.815095	0.926373
P09874	PARP1	-0.0800198	0.813037	0.924671
Q8WUD1	RAB2B	-0.040895	0.812044	0.924288
Q9C0E2	XPO4	-0.0606457	0.810932	0.924111
O95342	ABCBB	-0.0426363	0.80989	0.92368
Q0VDG4	SCRN3	-0.0946805	0.806431	0.921116
P14735	IDE	-0.104652	0.80287	0.918429
P00739	HPTR	-0.085533	0.800472	0.916604
Q8NHW5	RLA0L	-0.021172	0.799776	0.916268
P45954	ACDSB	-0.0412118	0.79907	0.915919
O75208	COQ9	-0.0287243	0.795423	0.914214
P23142	FBLN1	-0.0671019	0.794966	0.914214
P61011	SRP54	-0.108912	0.794361	0.914214
Q86YM7	HOME1	-0.0571206	0.794074	0.914214
O76071	CIAO1	-0.0921438	0.792152	0.914214
P63173	RL38	-0.0375197	0.791242	0.914214
Q92882	OSTF1	-0.104368	0.79028	0.914214
Q16181	2007-09-01	-0.0682186	0.789951	0.914214
Q8TDC0	MYOZ3	-0.0221614	0.788433	0.914214
Q6ICL3	TNG2	-0.100328	0.785904	0.912453
P30049	ATPD	-0.0232153	0.784309	0.911829
O75828	CBR3	-0.062498	0.782139	0.910234
Q02252	MMSA	-0.0497812	0.778347	0.908138
Q15392	DHC24	-0.148442	0.777891	0.908071
Q08211	DHX9	-0.0909821	0.777815	0.908071
P41567	EIF1	-0.0329034	0.777343	0.908071
P55786	PSA	-0.0355519	0.776883	0.908071
Q14749	GNMT	-0.0756692	0.776722	0.908071
P46781	RS9	-0.049564	0.776454	0.908071
P56378	68MP	-0.0232687	0.776298	0.908071
P09601	HMOX1	-0.0913166	0.775756	0.908071
Q92900	RENT1	-0.120735	0.774825	0.908071
Q9NQ50	RM40	-0.130578	0.773319	0.908071
Q4VC31	CCD58	-0.0469232	0.770301	0.907232
P08473	NEP	-0.11414	0.769791	0.907232
P03952	KLKB1	-0.156419	0.766496	0.904489
P04040	CATA	-0.0477242	0.760267	0.899465
O15260	SURF4	-0.0899267	0.758787	0.898646
O15067	PUR4	-0.120723	0.757782	0.897922
O75153	CLU	-0.102962	0.75757	0.897922
P50148	GNAQ	-0.0753008	0.756519	0.897922
Q14919	NC2A	-0.0879676	0.756397	0.897922
Q9UHP9	SMPX	-0.0358839	0.755379	0.897922
Q9Y2E4	DIP2C	-0.285955	0.755367	0.897922
Q12955	ANK3	-0.0811365	0.754527	0.897922
Q8N4T8	CBR4	-0.051034	0.747756	0.892534
Q96C01	F136A	-0.15913	0.747354	0.892534
P55010	IF5	-0.0745831	0.744403	0.890862
Q9BWD1	THIC	-0.191601	0.743464	0.890205
Q9NTG7	SIR3	-0.0836941	0.741658	0.889129
Q711Q0	CEFIP	-0.154371	0.741355	0.889129
Q96AQ6	PBIP1	-0.0293258	0.741233	0.889129
P51692	STA5B	-0.151479	0.741163	0.889129
Q8NEV1	CSK23	-0.0644714	0.739515	0.889129
P46379	BAG6	-0.044883	0.736	0.887324
Q92896	GSLG1	-0.1427	0.735265	0.886906
P82675	RT05	-0.144818	0.735023	0.886906
Q9HCN8	SDF2L	-0.204724	0.734914	0.886906
Q8NFF5	FAD1	-0.22792	0.733284	0.885921
Q96PC5	MIA2	-0.0997034	0.731532	0.885063
P22748	CAH4	-0.146879	0.731242	0.885063
Q9BX66	SRBS1	-0.0597783	0.729998	0.885063
Q13976	KGP1	-0.0625143	0.729183	0.884716
P61221	ABCE1	-0.154023	0.72886	0.884716
Q96S19	MTL26	-0.12682	0.728297	0.884582
Q9NR12	PDLI7	-0.0423677	0.727442	0.884015
Q6NUK1	SCMC1	-0.112835	0.727429	0.884015
Q01432	AMPD3	-0.319301	0.72403	0.880806
P35606	COPB2	-0.136407	0.72363	0.88079
Q6IQ22	RAB12	-0.116738	0.720736	0.879902
Q6JBY9	CPZIP	-0.092756	0.719157	0.878711
O14949	QCR8	-0.058164	0.717771	0.877874
P11233	RALA	-0.0515995	0.717507	0.877874
P48637	GSHB	-0.054349	0.71667	0.877874
P35914	HMGCL	-0.0976507	0.715838	0.877874
Q9Y6E2	BZW2	-0.0429748	0.713112	0.876405
Q9H0N5	PHS2	-0.0324154	0.71196	0.876405
Q9Y296	TPPC4	-0.166952	0.711166	0.876405
P29803	ODPAT	-0.121626	0.708702	0.876276
P22061	PIMT	-0.0338007	0.706592	0.876276
A3KMH1	VWA8	-0.148575	0.705011	0.875411
Q96NA2	RILP	-0.192291	0.704461	0.875205
Q9H0N0	RAB6C	-0.212363	0.702472	0.873995
O43772	MCAT	-0.0790102	0.702336	0.873995
Q8NCN5	PDPR	-0.234535	0.701028	0.873795
O75964	ATP5L	-0.0638234	0.700666	0.873795
Q9H2G2	SLK	-0.130339	0.700549	0.873795
P27105	STOM	-0.129244	0.698116	0.872549
Q13439	GOGA4	-0.12633	0.697658	0.872549
Q9NT62	ATG3	-0.113577	0.696562	0.872519
O95359	TACC2	-0.110491	0.695418	0.872044
P22033	MUTA	-0.145551	0.695204	0.872044
P60174	TPIS	-0.0219623	0.694686	0.872044
Q8NCW5	NNRE	-0.0421839	0.694038	0.872044
P07814	SYEP	-0.0453753	0.685815	0.863325
Q6PCB7	S27A1	-0.0600719	0.683496	0.861356
P68400	CSK21	-0.160511	0.682579	0.860676
O14925	TIM23	-0.179818	0.681164	0.859367
P48444	COPD	-0.17269	0.680937	0.859367
Q9H078	CLPB	-0.289878	0.679795	0.85859
P39019	RS19	-0.0332205	0.679384	0.858546
P46783	RS10	-0.115868	0.675998	0.855215
P02679	FIBG	-0.110259	0.675051	0.855215
P53041	PPP5	-0.112787	0.675033	0.855215
Q9BSQ5	CCM2	-0.189688	0.675003	0.855215
Q15172	2A5A	-0.0757886	0.671047	0.854258
Q9NP98	MYOZ1	-0.0204837	0.669779	0.8535
Q9UBB4	ATX10	-0.124752	0.669078	0.853186
Q8TD30	ALAT2	-0.23295	0.668424	0.853186
Q8WWV3	RT4I1	-0.0652539	0.667169	0.852928
Q14257	RCN2	-0.11718	0.666477	0.852917
Q9BS92	NPS3B	-0.132173	0.665633	0.852917
P37837	TALDO	-0.0605739	0.665449	0.852917
Q96K76	UBP47	-0.183352	0.665073	0.852917
Q9HBI1	PARVB	-0.170074	0.664274	0.852679
Q13177	PAK2	-0.196292	0.660617	0.850376
Q86UP2	KTN1	-0.11828	0.659343	0.850176
Q14677	EPN4	-0.157115	0.65835	0.849857
Q12849	GRSF1	-0.0942605	0.658296	0.849857
P28074	PSB5	-0.0643079	0.657193	0.849806
Q9HBH5	RDH14	-0.170984	0.65602	0.849734
P50851	LRBA	-0.141374	0.65563	0.849711
P53778	MK12	-0.0590518	0.651742	0.846597
Q5QJ74	TBCEL	-0.182612	0.650125	0.844977
P04275	VWF	-0.0639276	0.647777	0.843848
Q9Y5L4	TIM13	-0.0336527	0.647304	0.843848
O43708	MAAI	-0.129873	0.644836	0.842365
Q8NBF2	NHLC2	-0.0870647	0.639495	0.838362
Q14766	LTBP1	-0.0522591	0.638493	0.837976
P17540	KCRS	-0.0496292	0.637486	0.837551
Q9BQA1	MEP50	-0.192187	0.635271	0.83519
Q9UBR2	CATZ	-0.109311	0.634401	0.835036
P46779	RL28	-0.0581502	0.634304	0.835036
Q14165	MLEC	-0.301154	0.632112	0.833919
Q9H2H8	PPIL3	-0.200938	0.631694	0.833851
P04406	G3P	-0.0430326	0.62989	0.831951
O60313	OPA1	-0.147259	0.629491	0.831906
Q9Y6H1	CHCH2	-0.149211	0.628932	0.831649
P63098	CANB1	-0.0499537	0.628007	0.83139
P60709	ACTB	-0.0319951	0.627802	0.83139
P08397	HEM3	-0.143336	0.627752	0.83139
P27635	RL10	-0.158459	0.62531	0.830229
P49747	COMP	-0.274902	0.624786	0.830015
P07741	APT	-0.315681	0.622705	0.828495
Q9UBQ5	EIF3K	-0.220745	0.620315	0.826647
P09661	RU2A	-0.219003	0.616097	0.822304
O00567	NOP56	-0.127483	0.615045	0.82138
P08134	RHOC	-0.224808	0.613492	0.819786
Q12797	ASPH	-0.126958	0.611709	0.817883
Q8IUR0	TPPC5	-0.197244	0.609528	0.816403
P24534	EF1B	-0.0688728	0.609179	0.816403
O94875	SRBS2	-0.168833	0.608981	0.816403
Q9Y6I3	EPN1	-0.127277	0.608692	0.816403
Q3SXM5	HSDL1	-0.260067	0.607812	0.816403
O14579	COPE	-0.12111	0.60778	0.816403
Q9BZH6	WDR11	-0.254432	0.607091	0.816403
Q8N7H5	PAF1	-0.183954	0.606664	0.816403
Q96Q06	PLIN4	-0.0452554	0.605167	0.816058
P02786	TFR1	-0.314476	0.604241	0.815546
Q13203	MYBPH	-0.123992	0.603261	0.815546
O95299	NDUAA	-0.0380192	0.602687	0.815379
Q9H446	RWDD1	-0.230208	0.602267	0.815295
P11717	MPRI	-0.170311	0.601366	0.814558
Q9Y295	DRG1	-0.240401	0.597928	0.810382
P16157	ANK1	-0.0907722	0.596344	0.808716
A8MU46	SMTL1	-0.0527208	0.595697	0.808319
Q9NX63	MIC19	-0.0386472	0.594451	0.80807
O95822	DCMC	-0.333307	0.591805	0.804954
Q9H7C9	AAMDC	-0.0596181	0.589581	0.803846
Q86XI6	PPR3B	-0.293381	0.589039	0.803796
P49588	SYAC	-0.0648136	0.58789	0.802981
P16671	CD36	-0.0588569	0.586994	0.802981
P46060	RAGP1	-0.221871	0.586103	0.802981
P11277	SPTB1	-0.0878143	0.583571	0.801401
P22059	OSBP1	-0.193641	0.582909	0.801401
O14964	HGS	-0.161553	0.580924	0.800174
Q13586	STIM1	-0.103414	0.580761	0.800174
Q5T440	CAF17	-0.0950745	0.580074	0.799969
P22830	HEMH	-0.0608654	0.578862	0.79878
Q12756	KIF1A	-0.135906	0.575676	0.796302
Q16576	RBBP7	-0.0789329	0.574837	0.795633
Q92905	CSN5	-0.0925991	0.57335	0.794539
Q92506	DHB8	-0.133247	0.570295	0.792231
P62745	RHOB	-0.212937	0.568476	0.791244
Q93100	KPBB	-0.0589688	0.567341	0.790688
Q9NPY3	C1QR1	-0.245793	0.566533	0.790375
Q9H1R3	MYLK2	-0.0709371	0.566358	0.790375
P06312	KV401	-0.592447	0.565258	0.789562
Q12805	FBLN3	-0.159574	0.564473	0.788977
Q9UHD9	UBQL2	-0.142371	0.563756	0.788977
Q9UIG0	BAZ1B	-0.2227	0.562726	0.788439
Q15029	U5S1	-0.26184	0.562648	0.788439
Q86X55	CARM1	-0.289718	0.561684	0.787947
Q8IYU8	MICU2	-0.238787	0.561155	0.787947
Q9NVV4	PAPD1	-0.223479	0.557983	0.785654
Q00872	MYPC1	-0.0344629	0.556899	0.784612
Q8IUZ5	AT2L2	-0.16387	0.552102	0.780747
Q9NUL7	DDX28	-0.449858	0.551774	0.780747
Q86X76	NIT1	-0.0845749	0.551586	0.780747
O14773	TPP1	-0.243842	0.551074	0.780745
P03928	ATP8	-0.197609	0.549346	0.77975
Q9BUT1	BDH2	-0.294748	0.54897	0.77975
P30044	PRDX5	-0.0303216	0.548471	0.77975
Q5VTU8	AT5EL	-0.0770055	0.547185	0.779594
P13929	ENOB	-0.0695353	0.546507	0.779594
P36957	ODO2	-0.0463251	0.54599	0.779594
P63261	ACTG	-0.284584	0.545762	0.779594
Q86VF2	IGFN1	-0.166507	0.544892	0.779594
Q14444	CAPR1	-0.154792	0.54281	0.778963
Q99459	CDC5L	-0.286235	0.540791	0.777771
Q96EY1	DNJA3	-0.306662	0.540527	0.777771
Q9BRP8	PYM1	-0.320323	0.540286	0.777771
O43464	HTRA2	-0.342165	0.539868	0.777771
P24311	COX7B	-0.2014	0.539523	0.777771
P40939	ECHA	-0.0425502	0.536354	0.775791
A2RTX5	SYTC2	-0.344227	0.534521	0.774122
P00338	LDHA	-0.104446	0.534503	0.774122
O43447	PPIH	-0.197179	0.532819	0.773697
Q9H3P7	GCP60	-0.245969	0.531691	0.773697
O95528	GTR10	-0.255264	0.53052	0.773697
Q9Y3E5	PTH2	-0.21994	0.529417	0.773697
Q6GMV2	SMYD5	-0.167927	0.527876	0.773697
Q8TCS8	PNPT1	-0.191942	0.527608	0.773697
P23634	AT2B4	-0.179791	0.525275	0.773501
Q14203	DCTN1	-0.0947552	0.524594	0.772996
P50226	ST1A2	-0.350455	0.523037	0.771201
Q9UBQ7	GRHPR	-0.0518435	0.521018	0.769716
P63096	GNAI1	-0.372549	0.520184	0.768983
P12882	MYH1	-0.240379	0.51939	0.768306
Q9Y4W6	AFG32	-0.0587232	0.517661	0.766744
Q6PCE3	PGM2L	-0.144698	0.517401	0.766744
P0CG38	POTEI	-0.171901	0.516319	0.7664
Q92696	PGTA	-0.570826	0.514146	0.765513
P24298	ALAT1	-0.0584039	0.513526	0.765513
Q96A26	F162A	-0.114179	0.512006	0.763965
P11279	LAMP1	-0.354145	0.510648	0.762795
P56134	ATPK	-0.0598843	0.510463	0.762795
Q9BXK5	B2L13	-0.151082	0.509849	0.762795
P05165	PCCA	-0.0972378	0.508488	0.762064
P56385	ATP5I	-0.0635069	0.507448	0.761005
O60240	PLIN1	-0.29116	0.507367	0.761005
Q96CN7	ISOC1	-0.148107	0.506193	0.760647
Q15036	SNX17	-0.202449	0.504912	0.760545
P37235	HPCL1	-0.257418	0.503465	0.759831
O95613	PCNT	-0.353908	0.502279	0.759746
Q16658	FSCN1	-0.287303	0.499671	0.757813
P00505	AATM	-0.126684	0.494433	0.754597
Q9BXJ9	NAA15	-0.271074	0.494031	0.754597
Q08257	QOR	-0.0874868	0.491959	0.752622
Q8N766	EMC1	-0.224919	0.488861	0.752131
P14406	CX7A2	-0.0755909	0.487365	0.750628
P23434	GCSH	-0.130081	0.484332	0.748991
Q16610	ECM1	-0.300934	0.47677	0.740812
O43681	ASNA	-0.18389	0.472272	0.735326
P12955	PEPD	-0.229508	0.470453	0.733099
Q9Y3B8	ORN	-0.222066	0.466275	0.728474
Q9Y512	SAM50	-0.058847	0.466007	0.728474
Q9UH90	FBX40	-0.174815	0.465843	0.728474
Q9NR46	SHLB2	-0.280885	0.463837	0.726159
Q9UBF9	MYOTI	-0.0492912	0.463193	0.726159
P23381	SYWC	-0.283832	0.462511	0.726076
Q13098	CSN1	-0.171895	0.458505	0.722485
Q96RL7	VP13A	-0.459102	0.458366	0.722485
P11310	ACADM	-0.105771	0.457708	0.722485
P54296	MYOM2	-0.0439317	0.456899	0.722485
P29144	TPP2	-0.179389	0.456004	0.722323
P36959	GMPR1	-0.110285	0.454808	0.720929
Q9UMY4	SNX12	-0.251108	0.454235	0.720606
O75431	MTX2	-0.137151	0.454194	0.720606
Q9NZQ9	TMOD4	-0.0480006	0.452267	0.719902
P35611	ADDA	-0.422885	0.452228	0.719902
P43490	NAMPT	-0.144035	0.452081	0.719902
P00846	ATP6	-0.0651691	0.451864	0.719902
Q9HB07	MYG1	-0.399361	0.450604	0.719768
Q9NRY5	F1142	-0.26469	0.450067	0.719768
Q5HYK3	COQ5	-0.0681222	0.449485	0.719768
Q16543	CDC37	-0.0890799	0.446149	0.717677
Q9NRG7	D39U1	-0.196305	0.445842	0.717677
O95278	EPM2A	-0.387339	0.442803	0.714815
P05156	CFAI	-0.231614	0.43946	0.710424
Q01484	ANK2	-0.352536	0.437262	0.708377
Q8WXH0	SYNE2	-0.158457	0.433472	0.705746
Q15417	CNN3	-0.319728	0.433226	0.705746
Q96RQ3	MCCA	-0.13085	0.430895	0.704062
Q92522	H1X	-0.234099	0.430746	0.704062
P17980	PRS6A	-0.0861766	0.427057	0.700299
Q93009	UBP7	-0.151383	0.426872	0.700299
Q6IAN0	DRS7B	-0.135842	0.425278	0.700299
P51608	MECP2	-0.256101	0.424801	0.700299
Q8WWC4	MAIP1	-0.322101	0.424327	0.700299
Q15772	SPEG	-0.138122	0.422518	0.699604
P37840	SYUA	-0.315816	0.422162	0.699604
O94901	SUN1	-0.270417	0.421628	0.699604
Q9NP79	VTA1	-0.147115	0.42161	0.699604
O95140	MFN2	-0.202626	0.420337	0.699604
P61019	RAB2A	-0.175801	0.419804	0.699469
Q53S33	BOLA3	-0.27098	0.416133	0.695632
P13798	ACPH	-0.103797	0.415385	0.695514
Q9NZU5	LMCD1	-0.101128	0.415202	0.695514
P07919	QCR6	-0.234512	0.414534	0.695258
O75439	MPPB	-0.145983	0.41415	0.695126
Q02878	RL6	-0.128329	0.414148	0.695126
P51911	CNN1	-0.323723	0.411601	0.692917
A0AVT1	UBA6	-0.338215	0.411391	0.692917
Q9NP77	SSU72	-0.245929	0.411342	0.692917
Q9BXR0	TGT	-0.359173	0.411266	0.692917
Q9UMX0	UBQL1	-0.247229	0.411088	0.692917
Q9BRX8	F213A	-0.091549	0.410716	0.692917
Q9NY33	DPP3	-0.138971	0.410319	0.692917
P62269	RS18	-0.119409	0.406095	0.689857
Q9UBW8	CSN7A	-0.115577	0.40483	0.688604
P04075	ALDOA	-0.0663823	0.404099	0.687873
Q15056	IF4H	-0.508505	0.403311	0.687366
P84022	SMAD3	-0.200302	0.40259	0.686842
Q9H2J4	PDCL3	-0.310101	0.402441	0.686842
Q9UMR2	DD19B	-0.465955	0.402297	0.686842
P62191	PRS4	-0.256	0.401319	0.686842
O60220	TIM8A	-0.0904425	0.400912	0.686842
Q13424	SNTA1	-0.0972495	0.400248	0.686757
Q13508	NAR3	-0.273523	0.398456	0.685125
Q8WZ42	TITIN	-0.0396482	0.398047	0.685125
Q9UP65	PA24C	-0.287179	0.397844	0.685125
Q96E11	RRFM	-0.581967	0.396743	0.685125
O95139	NDUB6	-0.204081	0.395654	0.685125
Q9NSB8	HOME2	-0.347957	0.393683	0.683402
Q99447	PCY2	-0.140173	0.391074	0.681988
P16219	ACADS	-0.131872	0.390422	0.681944
P0CG30	GSTT2	-0.215464	0.388201	0.680252
Q15019	2002-09-01	-0.222166	0.386439	0.678052
Q8WY91	THAP4	-0.249077	0.385066	0.676325
Q00059	TFAM	-0.183034	0.384334	0.675919
P48449	ERG7	-0.230511	0.377057	0.667235
P10515	ODP2	-0.0641438	0.376805	0.667235
Q92530	PSMF1	-0.412578	0.376271	0.666993
Q15075	EEA1	-0.179685	0.376023	0.666993
Q9H8M1	CQ10B	-0.124196	0.373195	0.665046
P22307	NLTP	-0.200057	0.369361	0.661313
Q9H3K6	BOLA2	-0.400393	0.368851	0.661202
P51687	SUOX	-0.222898	0.365914	0.65824
O14983	AT2A1	-0.122978	0.364941	0.657529
Q08043	ACTN3	-0.150662	0.362157	0.65458
Q9Y5Y2	NUBP2	-0.430165	0.361717	0.654303
Q8N3L3	TXLNB	-0.138054	0.361159	0.654303
Q8NHG7	SVIP	-0.48782	0.359407	0.652193
Q3LXA3	TKFC	-0.289853	0.35667	0.649293
P48788	TNNI2	-0.137655	0.356281	0.649103
P54619	AAKG1	-0.105317	0.355568	0.648321
Q6WCQ1	MPRIP	-0.369681	0.348246	0.63946
Q9Y4G6	TLN2	-0.129326	0.348072	0.63946
P28838	AMPL	-0.141321	0.347968	0.63946
P38646	GRP75	-0.0635769	0.345115	0.636384
Q96P70	IPO9	-0.421321	0.344964	0.636384
Q13501	SQSTM	-0.204995	0.343766	0.636112
O95182	NDUA7	-0.0941612	0.342737	0.635203
Q96AB3	ISOC2	-0.17078	0.341272	0.633394
P03905	NU4M	-0.233118	0.34102	0.633394
Q9BQI9	NRIP2	-0.338	0.339883	0.631845
P05166	PCCB	-0.149184	0.338364	0.630067
P09497	CLCB	-0.175529	0.33816	0.630067
P06702	S10A9	-0.37162	0.337018	0.630017
Q14249	NUCG	-0.319858	0.333612	0.627345
Q5JSH3	WDR44	-0.326027	0.332855	0.626594
O94874	UFL1	-0.329112	0.327071	0.618615
Q8TCD5	NT5C	-0.195395	0.326251	0.617576
Q9NZB2	F120A	-0.457124	0.326098	0.617576
P26641	EF1G	-0.110589	0.323973	0.616333
P82921	RT21	-0.410019	0.322319	0.614268
Q9UQ49	NEUR3	-0.38441	0.320687	0.612124
B0YJ81	HACD1	-0.200313	0.320283	0.611864
Q6UX71	PXDC2	-0.544264	0.319669	0.611203
P78527	PRKDC	-0.308528	0.31959	0.611203
Q96JY6	PDLI2	-0.211012	0.318822	0.611121
P55084	ECHB	-0.0766869	0.317987	0.611121
Q9Y623	MYH4	-0.19917	0.31754	0.611121
Q16891	MIC60	-0.0660069	0.317263	0.611121
P99999	CYC	-0.100387	0.316738	0.611121
O14618	CCS	-0.401856	0.316519	0.611121
P13796	PLSL	-0.243988	0.316341	0.611121
P61925	IPKA	-0.113154	0.315517	0.610946
P11177	ODPB	-0.0684595	0.313461	0.608514
P51659	DHB4	-0.186146	0.311166	0.60509
O75947	ATP5H	-0.0767491	0.308014	0.60101
P05109	S10A8	-0.323401	0.30747	0.600531
Q9H7C4	SYNCI	-0.260423	0.304434	0.596576
P06727	APOA4	-0.251629	0.303635	0.596547
Q6NVY1	HIBCH	-0.141096	0.303132	0.596072
Q10567	AP1B1	-0.308004	0.301222	0.593853
P11166	GTR1	-0.441242	0.299029	0.591575
Q92769	HDAC2	-0.322578	0.298123	0.59132
Q9BSH4	TACO1	-0.236103	0.296227	0.589611
P02675	FIBB	-0.282102	0.295023	0.588756
Q96AE4	FUBP1	-0.231964	0.294975	0.588756
P02775	CXCL7	-0.431748	0.293472	0.588234
Q702N8	XIRP1	-0.118797	0.292074	0.585946
O15084	ANR28	-0.634955	0.291706	0.585864
Q7Z3D6	GLUCM	-0.129739	0.290211	0.584781
Q9UIK4	DAPK2	-0.574518	0.288391	0.581627
Q7Z4G1	COMD6	-0.423554	0.287905	0.581161
Q9UQM7	KCC2A	-0.127262	0.287653	0.581161
Q96GK7	FAH2A	-0.158475	0.282849	0.575539
O75339	CILP1	-0.342076	0.279906	0.571589
P38117	ETFB	-0.109592	0.278623	0.570502
P30046	DOPD	-0.425302	0.27833	0.570415
P15259	PGAM2	-0.0784779	0.277535	0.569809
P42704	LPPRC	-0.113196	0.276903	0.569024
P03886	NU1M	-0.1427	0.275748	0.567327
P53992	SC24C	-0.529643	0.274304	0.565211
P62256	UBE2H	-0.624103	0.271722	0.561412
O43676	NDUB3	-0.081487	0.271271	0.561412
P25705	ATPA	-0.0909606	0.267164	0.555813
P35270	SPRE	-0.142862	0.265304	0.553161
P02585	TNNC2	-0.159858	0.265183	0.553161
P09622	DLDH	-0.107012	0.265027	0.553161
P35232	PHB	-0.0810052	0.264454	0.552905
Q9NYJ1	COA4	-0.270575	0.26442	0.552905
P42345	MTOR	-0.893153	0.262236	0.552905
Q8NBJ7	SUMF2	-0.550575	0.260524	0.552905
Q9H7B4	SMYD3	-0.407301	0.257502	0.550996
Q8N5M1	ATPF2	-0.452575	0.257261	0.550996
P52948	NUP98	-0.6082	0.256861	0.550657
P41227	NAA10	-0.481742	0.254579	0.547825
P62333	PRS10	-0.230908	0.254239	0.547825
P49748	ACADV	-0.0733011	0.253727	0.547825
P51570	GALK1	-0.226973	0.253406	0.547825
P48047	ATPO	-0.0973168	0.252912	0.547825
O60271	JIP4	-0.410755	0.251603	0.546487
Q15046	SYK	-0.155143	0.251289	0.546415
P11216	PYGB	-0.089406	0.247273	0.539741
Q15102	PA1B3	-0.176718	0.247151	0.539741
Q92552	RT27	-0.476453	0.247128	0.539741
Q99643	C560	-0.229843	0.246155	0.538848
Q08174	PCDH1	-0.529088	0.244827	0.536971
Q02218	ODO1	-0.084085	0.243882	0.536446
Q96I23	PREY	-0.565726	0.243855	0.536446
Q8NBV4	PLPP7	-0.44325	0.24324	0.536446
O43615	TIM44	-0.142848	0.241993	0.536446
O94973	AP2A2	-0.689098	0.241875	0.536446
Q3ZCQ8	TIM50	-0.320344	0.234807	0.528722
P62140	PP1B	-0.153848	0.233961	0.528722
Q9H993	ARMT1	-0.703891	0.233077	0.527954
P46020	KPB1	-0.120428	0.232418	0.527507
P08559	ODPA	-0.0893546	0.229365	0.523182
O00429	DNM1L	-0.236365	0.227684	0.521434
Q9Y6M9	NDUB9	-0.100831	0.226678	0.519651
O00418	EF2K	-0.388024	0.225997	0.518611
P07203	GPX1	-0.187109	0.223501	0.514378
P52179	MYOM1	-0.0551779	0.223188	0.514378
Q7KZF4	SND1	-0.632268	0.222887	0.514378
O14980	XPO1	-0.439959	0.222163	0.514378
Q9HBH1	DEFM	-0.620829	0.219661	0.513368
P24539	AT5F1	-0.110873	0.219572	0.513368
P23368	MAOM	-0.193649	0.218212	0.511662
[truncated: 283 more rows]

## Sheet: S4 Table
S4 Table. Differentially expressed Gene Ontology Biological Processes at day 3 versus baseline.
GOID	Description	setSize	NES	P.Value	FDR	leading_edge	core_enrichment
GO:0000377	RNA splicing, via transesterification reactions with bulged adenosine as nucleophile	63	1.67912	0.00235002	0.799156	tags=40%, list=20%, signal=33%	HNRNPH3/HNRNPA1/TRA2B/MTREX/PSIP1/SNU13/PRPF8/HNRNPA2B1/HNRNPF/HNRNPM/LSM6/NOL3/SRSF3/SRRT/SNRPD3/CSTF2T/PTBP1/STRAP/SF1/SNRPA1/SFPQ/DDX17/PRDX6/CPSF2/EIF4A3
GO:0000398	mRNA splicing, via spliceosome	63	1.67912	0.00235002	0.799156	tags=40%, list=20%, signal=33%	HNRNPH3/HNRNPA1/TRA2B/MTREX/PSIP1/SNU13/PRPF8/HNRNPA2B1/HNRNPF/HNRNPM/LSM6/NOL3/SRSF3/SRRT/SNRPD3/CSTF2T/PTBP1/STRAP/SF1/SNRPA1/SFPQ/DDX17/PRDX6/CPSF2/EIF4A3
GO:0000375	RNA splicing, via transesterification reactions	64	1.68293	0.00256206	0.799156	tags=39%, list=20%, signal=32%	HNRNPH3/HNRNPA1/TRA2B/MTREX/PSIP1/SNU13/PRPF8/HNRNPA2B1/HNRNPF/HNRNPM/LSM6/NOL3/SRSF3/SRRT/SNRPD3/CSTF2T/PTBP1/STRAP/SF1/SNRPA1/SFPQ/DDX17/PRDX6/CPSF2/EIF4A3
GO:0002064	epithelial cell development	36	1.67831	0.00520833	0.799156	tags=44%, list=25%, signal=34%	PECAM1/CST3/AFDN/TMOD1/FLNB/GSTM3/RDX/GSK3A/VCL/SOD1/MSN/FLNA/LAMB2/COL15A1/AKR1B1/RAP2C
GO:0050790	regulation of catalytic activity	390	1.35318	0.00592718	0.799156	tags=28%, list=20%, signal=27%	WDR91/AIFM1/CST3/PSMD3/UBE2O/MAPK1/DNM2/SERPINB6/TBC1D17/RPS27A/TIPRL/UBA52/ITGB1/C3/DDOST/CAP1/AFDN/XRCC6/CYFIP2/LAMTOR5/PPP2R2A/RANBP2/RPS6KA3/CALML3/PFN2/XRCC5/DIABLO/UBE2L3/MAP2K4/UACA/TBC1D22A/PRKRA/WNK1/RPL11/ENSA/ARHGDIA/ISCU/PRKAR2A/ARHGEF7/SIRT5/RSU1/HNRNPA2B1/CAND1/CALM3/MAP2K6/CD81/DCUN1D1/CDC42/FEM1A/ANP32E/CRK/A2M/PPP2R5D/FN1/PRKAB2/NOL3/TXN/CRADD/PFN1/MIF/ANXA5/PPP1R12B/ALDH1A1/BCAP…
GO:2001020	regulation of response to DNA damage stimulus	27	-1.80411	0.00601852	0.799156	tags=44%, list=17%, signal=37%	PARP1/OTUB1/CLU/CCAR2/BABAM2/UBE2N/FXR1/CUL4A/NUDT16L1/RPS3/ACTR2/USP47
GO:0051260	protein homooligomerization	34	1.66965	0.00621011	0.799156	tags=21%, list=5%, signal=20%	GLS/EHD3/PFKL/SHMT1/VPS35/LETM1/CHMP2A
GO:0044782	cilium organization	48	1.61	0.00637156	0.799156	tags=29%, list=14%, signal=25%	MAPRE1/CKAP5/EHD3/DNM2/ABLIM1/WDR11/RO60/TUBA4A/LAMA5/TUBA1A/ACTR1A/PARVA/DYNLL2/TUBB
GO:0060271	cilium assembly	48	1.61	0.00637156	0.799156	tags=29%, list=14%, signal=25%	MAPRE1/CKAP5/EHD3/DNM2/ABLIM1/WDR11/RO60/TUBA4A/LAMA5/TUBA1A/ACTR1A/PARVA/DYNLL2/TUBB
GO:0071897	DNA biosynthetic process	32	1.70563	0.00654947	0.799156	tags=56%, list=27%, signal=42%	HNRNPA1/MAPK1/RPS27A/UBA52/RPA1/XRCC5/HNRNPA2B1/UFD1/NPLOC4/CCT6A/VCP/RPA3/CCT7/CCT8/PPIA/HNRNPD/HSP90AA1/CCT3
GO:0051259	protein complex oligomerization	50	1.61256	0.00655242	0.799156	tags=30%, list=16%, signal=26%	GLS/EHD3/PFKL/SHMT1/VPS35/LETM1/CHMP2A/NOL3/MIF/MCU/KRT10/KRT1/HSD17B8/TRIM72/STOML2
GO:0046916	cellular transition metal ion homeostasis	25	1.67517	0.00897255	0.799156	tags=48%, list=19%, signal=39%	MT1X/NEDD8/CP/ISCU/CAND1/ACO1/SKP1/FTH1/FTL/SOD1/TFRC/S100A8
GO:0048878	chemical homeostasis	189	1.42482	0.00921942	0.799156	tags=30%, list=21%, signal=26%	GLS/MT1X/NEDD8/MAPK1/TRA2B/ATP6V1F/CP/LETM1/PPP3CB/WNK1/ISCU/PRKAR2A/HK2/CAND1/CALM3/VAPB/MYOC/STAT1/UBE3A/NOL3/EPHX2/TGM2/GSTM2/BCAP31/SERPINF1/ANK2/MCU/KRT1/ACO1/SKP1/CCDC47/OXCT1/PHPT1/APOA1/PTPN11/EIF5A2/FTH1/GPD1L/STOML2/FTL/SNX5/SMAD3/APOA2/SOD1/PICALM/DDX3X/BAX/RTN4/TFRC/YWHAE/ATP2A2/ABCB11/S100A8/PDK2/PRKACB/JAGN1/AFG3L2
GO:0007159	leukocyte cell-cell adhesion	42	1.59658	0.010422	0.799156	tags=38%, list=19%, signal=31%	PECAM1/ITGB1/WNK1/CD81/CDC42/PNP/PTPN11/DUSP3/ANXA1/MIA3/HSPH1/SPTA1/ADD2/TFRC/S100A8/MSN
GO:0048199	vesicle targeting, to, from or within Golgi	27	-1.69162	0.0127315	0.799156	tags=26%, list=17%, signal=22%	RAB1B/SAR1B/USO1/ANKRD28/RAB1A/WIPI1/CTSZ
GO:0043604	amide biosynthetic process	284	-1.32474	0.012837	0.799156	tags=36%, list=27%, signal=30%	ACSL3/RPL7A/DAP3/EIF3K/MARS1/CIRBP/TARS3/MRPS2/MRPS10/RPL23A/EIF3L/EIF4A2/DLD/RPS21/RPS15A/RPL36AL/RPLP2/GSS/ROCK2/RPLP0/RPS9/RACK1/MRPS35/RWDD1/THBS1/EPRS1/EIF2S1/TUFM/GART/RPLP1/NARS1/PDP1/RPL23/DDX1/PABPC4/RPL32/RPL13/LARS1/RPL15/MRPS36/NCL/RPS17/RPL10A/MRPL40/EEF2K/EIF5/AGO3/MRPL11/EIF3G/EIF3I/MTHFD1/MPC2/EIF2AK2/EIF4E3/ASS1/RPL9/C1QBP/HNRNPR/AARS1/EEF1D/MRPL14/PDHX/MRRF/PURA/RPS10/TRAP1/MRPS…
GO:0044093	positive regulation of molecular function	293	1.3452	0.0132499	0.799156	tags=28%, list=21%, signal=25%	MAPRE1/AIFM1/EHD3/MAPK1/DNM2/TBC1D17/RPS27A/UBA52/ITGB1/DDOST/AFDN/XRCC6/CYFIP2/LAMTOR5/RANBP2/PFN2/XRCC5/DIABLO/UBE2L3/MAP2K4/UACA/TBC1D22A/PRKRA/WNK1/RPL11/PLCL1/ARHGDIA/ISCU/PRKAR2A/ARHGEF7/RSU1/HNRNPA2B1/MTPN/CALM3/MAP2K6/CD81/DCUN1D1/CDC42/CRK/STAC3/FN1/TXN/CRADD/PFN1/MIF/PPP1R12B/ALDH1A1/GSTM2/BCAP31/ANK2/SKP1/CTSD/DYNLL2/BTRC/APOA1/PTPN11/S100A10/DNAJB6/SMAD3/APOH/GSK3A/NSMAF/APOA2/SOD1/SP…
GO:0051494	negative regulation of cytoskeleton organization	36	1.57652	0.0149306	0.799156	tags=44%, list=23%, signal=35%	MAPRE1/SVIL/PFN2/CHMP2A/MTPN/MYOC/TMOD1/PFN1/LMOD1/RDX/SPTBN1/SPTA1/ADD2/LMOD2/LMOD3/TWF1
GO:0006613	cotranslational protein targeting to membrane	62	-1.50555	0.0151779	0.799156	tags=61%, list=25%, signal=47%	RPL22/RPL38/RPL37A/RPS14/RPS16/RPL29/RPS24/RPL17/RPL7A/RPL23A/RPS21/RPS15A/RPLP2/RPLP0/RPS9/RPLP1/RPL23/RPL32/RPL13/RPL15/RPS17/RPL10A/RPL9/RPS10/RPL28/RPL8/RPL12/RPL5/SRP9/RPS19/SRP54/RPS18/RPS12/RPS3/RPS6/RPS4X/RPL35/RPS3A
GO:0006614	SRP-dependent cotranslational protein targeting to membrane	62	-1.50555	0.0151779	0.799156	tags=61%, list=25%, signal=47%	RPL22/RPL38/RPL37A/RPS14/RPS16/RPL29/RPS24/RPL17/RPL7A/RPL23A/RPS21/RPS15A/RPLP2/RPLP0/RPS9/RPLP1/RPL23/RPL32/RPL13/RPL15/RPS17/RPL10A/RPL9/RPS10/RPL28/RPL8/RPL12/RPL5/SRP9/RPS19/SRP54/RPS18/RPS12/RPS3/RPS6/RPS4X/RPL35/RPS3A
GO:0043085	positive regulation of catalytic activity	229	1.35966	0.015688	0.799156	tags=30%, list=21%, signal=26%	AIFM1/MAPK1/TBC1D17/RPS27A/UBA52/ITGB1/DDOST/AFDN/XRCC6/CYFIP2/RANBP2/PFN2/XRCC5/DIABLO/UBE2L3/MAP2K4/UACA/TBC1D22A/PRKRA/WNK1/ARHGDIA/ISCU/PRKAR2A/ARHGEF7/RSU1/HNRNPA2B1/CALM3/MAP2K6/CD81/DCUN1D1/CDC42/CRK/FN1/TXN/CRADD/PFN1/MIF/PPP1R12B/ALDH1A1/BCAP31/SKP1/CTSD/DYNLL2/BTRC/APOA1/PTPN11/S100A10/DNAJB6/SMAD3/APOH/GSK3A/NSMAF/APOA2/SOD1/PICALM/PPM1F/PRRC1/DDX3X/BAX/IFI16/S100A8/ARF4/TPM1/PITRM1/TB…
GO:0065009	regulation of molecular function	478	1.27093	0.0167712	0.799156	tags=26%, list=20%, signal=26%	WDR91/MAPRE1/AIFM1/EHD3/CST3/PSMD3/UBE2O/MAPK1/DNM2/SERPINB6/TBC1D17/RPS27A/TIPRL/UBA52/ITGB1/C3/DDOST/CAP1/AFDN/XRCC6/CYFIP2/LAMTOR5/PPP2R2A/RANBP2/RPS6KA3/CALML3/PFN2/XRCC5/DIABLO/UBE2L3/MAP2K4/UACA/TBC1D22A/PRKRA/WNK1/RPL11/ENSA/PLCL1/ARHGDIA/ISCU/PRKAR2A/ARHGEF7/SIRT5/RSU1/YWHAH/HNRNPA2B1/MTPN/CAND1/CALM3/MAP2K6/CD81/DCUN1D1/CDC42/FEM1A/ANP32E/CRK/A2M/STAC3/PPP2R5D/FN1/PRKAB2/NOL3/TXN/CRADD/P…
GO:0120036	plasma membrane bounded cell projection organization	200	1.36706	0.0168258	0.799156	tags=28%, list=21%, signal=24%	MAPRE1/CDNF/CKAP5/EHD3/MAPK1/DNM2/ABLIM1/ITGB1/VPS35/CYFIP2/APOD/VAPA/PPP3CB/PFN2/TNC/POSTN/ARHGDIA/WDR11/ARHGEF7/RO60/YWHAH/CDC42/MYOC/CRK/UBE3A/FN1/TUBA4A/PFN1/LAMA5/SERPINF1/TUBA1A/NEXN/HSPA5/ACTR1A/PARVA/DYNLL2/APOA1/TUBB/PTPN11/RDX/ARPC5/SPTBN1/GSK3A/VCL/SOD1/SPTA1/PICALM/CFL1/RTN4/YWHAE/ARF4/FLNA/LAMB2/TPM1/PRMT1/AFG3L2
GO:0060560	developmental growth involved in morphogenesis	31	1.57327	0.0179949	0.799156	tags=42%, list=27%, signal=31%	DNM2/ITGB1/CYFIP2/PPP3CB/TNC/POSTN/FN1/VCL/RTN4/LAMB2/RAB21/HSP90AA1/APOE
GO:0043603	cellular amide metabolic process	349	-1.26079	0.0180456	0.799156	tags=21%, list=17%, signal=21%	RPL15/MRPS36/NCL/RPS17/RPL10A/MRPL40/EEF2K/EIF5/AGO3/MRPL11/EIF3G/GPX1/GPX4/EIF3I/MTHFD1/CLU/MPC2/EIF2AK2/EIF4E3/ASS1/RPL9/C1QBP/HNRNPR/AARS1/EEF1D/MRPL14/HTRA2/PDHX/MRRF/PURA/RPS10/TRAP1/MRPS21/RPL28/EIF3C/ABCF1/MAPK3/PGAM1/FXR1/RPL8/RPL12/ILF3/CNOT1/RPL5/SRP9/RPS19/GCN1/DNPEP/MTOR/HBS1L/PPP2CA/RPS18/EIF3E/RPS12/NAGK/RPS3/UPF1/CAPRIN1/ATXN2/RPS27L/RPS6/COA3/RPS4X/EIF3A/RPL35/ASAH1/CBR4/RPS3A/MRP…
GO:0000956	nuclear-transcribed mRNA catabolic process	82	-1.4469	0.0182672	0.799156	tags=23%, list=10%, signal=22%	RPS10/RPL28/RPL8/RPL12/PELO/CNOT1/RPL5/RPS19/HBS1L/PPP2CA/RPS18/EIF3E/RPS12/RPS3/UPF1/RPS6/RPS4X/RPL35/RPS3A
GO:0051100	negative regulation of binding	30	-1.59811	0.0190931	0.799156	tags=33%, list=14%, signal=29%	NES/STUB1/PLN/PPP3CA/HMOX1/MAPK3/XIRP1/CTNNBIP1/BAG2/CTSZ
GO:0006612	protein targeting to membrane	76	-1.43838	0.0191066	0.799156	tags=42%, list=25%, signal=33%	RPS21/RPS15A/ATG3/RPLP2/RPLP0/RPS9/RPLP1/RPL23/RPL32/RPL13/RPL15/RPS17/RPL10A/FIS1/DMTN/RPL9/RPS10/RPL28/RPL8/RPL12/RPL5/SRP9/RPS19/SRP54/RPS18/RPS12/RPS3/RPS6/RPS4X/RPL35/RABGEF1/RPS3A
GO:0006412	translation	244	-1.30724	0.0195719	0.799156	tags=37%, list=27%, signal=30%	RPL7A/DAP3/EIF3K/MARS1/CIRBP/TARS3/MRPS2/MRPS10/RPL23A/EIF3L/EIF4A2/RPS21/RPS15A/RPL36AL/RPLP2/ROCK2/RPLP0/RPS9/RACK1/MRPS35/RWDD1/THBS1/EPRS1/EIF2S1/TUFM/RPLP1/NARS1/RPL23/DDX1/PABPC4/RPL32/RPL13/LARS1/RPL15/MRPS36/NCL/RPS17/RPL10A/MRPL40/EEF2K/EIF5/AGO3/MRPL11/EIF3G/EIF3I/EIF2AK2/EIF4E3/RPL9/C1QBP/HNRNPR/AARS1/EEF1D/MRPL14/MRRF/PURA/RPS10/TRAP1/MRPS21/RPL28/EIF3C/ABCF1/MAPK3/FXR1/RPL8/RPL12/ILF…
GO:0050801	ion homeostasis	133	1.39894	0.0196479	0.799156	tags=29%, list=20%, signal=25%	GLS/MT1X/NEDD8/MAPK1/ATP6V1F/CP/LETM1/WNK1/ISCU/CAND1/CALM3/VAPB/MYOC/UBE3A/NOL3/TGM2/GSTM2/BCAP31/ANK2/MCU/ACO1/SKP1/CCDC47/APOA1/FTH1/GPD1L/STOML2/FTL/SNX5/SMAD3/SOD1/PICALM/BAX/TFRC/YWHAE/ATP2A2/ABCB11/S100A8/PDK2
GO:0016192	vesicle-mediated transport	462	1.2602	0.0202962	0.799156	tags=25%, list=20%, signal=25%	COPA/WDR91/PECAM1/DCTN4/EHD3/AP4S1/CST3/PSMD3/PFKL/PSMA2/UBE2O/MAPK1/DNM2/SERPINB6/TBC1D17/RPS27A/OSBPL1A/UBA52/ITGB1/C3/VPS35/VWF/DDOST/CAP1/XRCC6/CYFIP2/CPPED1/VAPA/PPP3CB/PFN2/XRCC5/CHMP2A/KIF1B/HYOU1/WDR11/ESYT2/CAND1/CALM3/VAPB/CD81/CDC42/TTR/ATP8A1/PNP/CRK/A2M/UBE3A/FN1/TUBA4A/MIF/ANXA5/ALB/CTSG/TGM2/BCAP31/ANK2/KRT1/ACTR1A/CTSD/S100A11/TMED5/DYNLL2/AMPD3/PDXK/SNX6/AHSG/LTA4H/MVP/APOA1/TUBB…
GO:0030030	cell projection organization	203	1.35049	0.0204794	0.799156	tags=28%, list=21%, signal=24%	MAPRE1/CDNF/CKAP5/EHD3/MAPK1/DNM2/ABLIM1/ITGB1/VPS35/CYFIP2/APOD/VAPA/PPP3CB/PFN2/TNC/POSTN/ARHGDIA/WDR11/ARHGEF7/RO60/YWHAH/CDC42/MYOC/CRK/UBE3A/FN1/TUBA4A/PFN1/LAMA5/SERPINF1/TUBA1A/NEXN/HSPA5/ACTR1A/PARVA/DYNLL2/APOA1/TUBB/PTPN11/RDX/ARPC5/SPTBN1/GSK3A/VCL/SOD1/SPTA1/PICALM/CFL1/RTN4/YWHAE/ARF4/FLNA/LAMB2/TPM1/PRMT1/AFG3L2
GO:0045321	leukocyte activation	233	1.32203	0.0225643	0.799156	tags=30%, list=23%, signal=26%	PECAM1/CST3/PSMD3/PFKL/PSMA2/MAPK1/SERPINB6/ITGB1/C3/DDOST/CAP1/XRCC6/CPPED1/VAPA/PPP3CB/XRCC5/TPD52/CAND1/CD81/CDC42/TTR/ATP8A1/PNP/MIF/CTSG/KRT1/CTSD/S100A11/AMPD3/PDXK/AHSG/LTA4H/MVP/TUBB/PTPN11/RABL3/DUSP3/ARPC5/FTH1/ERP44/ANXA1/STOML2/FTL/RAB9B/SMAD3/PSMD6/VCL/HSPH1/PA2G4/SOD1/SPTA1/PSMD1/DDX3X/BAX/CD59/MME/TFRC/PRDX6/S100A8/MSN/ORM2/PSMB7/GYG1/VCP/NDUFC2/PRKDC/NDRG1/STBD1/PADI2/PSMD2/CCT8
GO:0007044	cell-substrate junction assembly	31	1.54147	0.0241645	0.799156	tags=39%, list=18%, signal=32%	APOD/LIMCH1/ARHGEF7/MYOC/FN1/TNS1/FERMT2/S100A10/DUSP3/SMAD3/VCL/PPM1F
GO:0006397	mRNA processing	79	1.44254	0.0249633	0.799156	tags=48%, list=31%, signal=34%	HNRNPH3/HNRNPA1/TRA2B/MTREX/PSIP1/SNU13/PRPF8/HNRNPA2B1/HNRNPF/HNRNPM/LSM6/NOL3/SRSF3/SRRT/SNRPD3/CSTF2T/PTBP1/STRAP/SF1/SNRPA1/SFPQ/DDX17/PRDX6/CPSF2/EIF4A3/LSM7/HNRNPD/HNRNPA1L2/PAF1/TARDBP/HSPA8/ELAVL1/SNRPD2/HNRNPU/SAFB2/SRSF7/PRMT5/MTPAP
GO:0019080	viral gene expression	79	-1.40578	0.0258198	0.799156	tags=43%, list=26%, signal=33%	RPL23A/EIF3L/PCBP2/RPS21/RPS15A/RPLP2/RPLP0/RPS9/RPLP1/RPL23/RPL32/RPL13/RPL15/RPS17/RPL10A/EIF3G/RPL9/NUP93/RPS10/RPL28/RPL8/RPL12/RPL5/RPS19/RPS18/RPS12/RPS3/RPS6/NUP62/RPS4X/EIF3A/RPL35/RPS3A/EIF3F
GO:0000184	nuclear-transcribed mRNA catabolic process, nonsense-mediated decay	70	-1.4144	0.0266667	0.799156	tags=41%, list=25%, signal=32%	RPS21/RPS15A/RPLP2/RPLP0/RPS9/RPLP1/RPL23/RPL32/RPL13/RPL15/RPS17/RPL10A/RPL9/RPS10/RPL28/RPL8/RPL12/RPL5/RPS19/PPP2CA/RPS18/EIF3E/RPS12/RPS3/UPF1/RPS6/RPS4X/RPL35/RPS3A
GO:0150115	cell-substrate junction organization	33	1.52105	0.0269756	0.799156	tags=36%, list=18%, signal=30%	APOD/LIMCH1/ARHGEF7/MYOC/FN1/TNS1/FERMT2/S100A10/DUSP3/SMAD3/VCL/PPM1F
GO:0140056	organelle localization by membrane tethering	36	1.50436	0.0274306	0.799156	tags=33%, list=19%, signal=28%	MAPRE1/CKAP5/ESYT1/ESYT2/VAPB/TUBA4A/TUBA1A/ACTR1A/TUBB/STX7/RAB12/YWHAE
GO:1990138	neuron projection extension	27	1.52951	0.0276311	0.799156	tags=44%, list=27%, signal=33%	DNM2/ITGB1/CYFIP2/PPP3CB/POSTN/FN1/VCL/RTN4/LAMB2/RAB21/HSP90AA1/APOE
GO:0032231	regulation of actin filament bundle assembly	26	1.53895	0.02793	0.799156	tags=46%, list=20%, signal=37%	PFN2/LIMCH1/CDC42/MYOC/PFN1/APOA1/S100A10/RDX/SMAD3/PPM1F/FLNA/TPM1
GO:0044772	mitotic cell cycle phase transition	111	1.38038	0.0287165	0.799156	tags=36%, list=23%, signal=29%	MAPRE1/CKAP5/PSMA4/PSMD3/PSMA2/DNM2/ITGB1/RPA1/PPP2R2A/CHMP2A/ENSA/CALM3/TUBA4A/CRADD/APEX1/PSMB2/PPP1R12B/TUBA1A/SKP1/ACTR1A/BTRC/TUBB/RDX/PSMD9/ANXA1/PSMD6/TRIAP1/PSMD1/DDX3X/BAX/YWHAE/PSMC4/PSMB7/PSMC5/PRMT1/RPA3/PRKDC/PSMB6/PSMD2/PSMD5
GO:0007160	cell-matrix adhesion	46	1.48502	0.0287347	0.799156	tags=33%, list=18%, signal=27%	PECAM1/FBLN5/ITGB1/APOD/LIMCH1/POSTN/ARHGEF7/MYOC/FN1/FERMT2/S100A10/DUSP3/SMAD3/VCL/PPM1F
GO:0055076	transition metal ion homeostasis	31	1.51509	0.0289632	0.799156	tags=42%, list=19%, signal=34%	MT1X/NEDD8/CP/ISCU/CAND1/ACO1/SKP1/FTH1/FTL/SOD1/PICALM/TFRC/S100A8
GO:0017148	negative regulation of translation	35	-1.51131	0.0319829	0.799156	tags=54%, list=24%, signal=42%	CALR/CIRBP/ROCK2/RACK1/EPRS1/EIF2S1/NCL/AGO3/EIF2AK2/HNRNPR/PURA/FXR1/ILF3/CNOT1/SRP9/EIF3E/RPS3/UPF1/CAPRIN1
GO:0007033	vacuole organization	33	-1.51044	0.0322351	0.799156	tags=30%, list=17%, signal=26%	RAB1B/MFN2/SCARB2/SH3GLB1/RAB7A/RAB1A/MTOR/UBQLN2/WIPI1/TPP1
GO:0034249	negative regulation of cellular amide metabolic process	40	-1.48969	0.0323281	0.799156	tags=45%, list=24%, signal=35%	ROCK2/RACK1/EPRS1/EIF2S1/NCL/AGO3/CLU/EIF2AK2/HNRNPR/PURA/FXR1/ILF3/CNOT1/SRP9/EIF3E/RPS3/UPF1/CAPRIN1
GO:0040012	regulation of locomotion	147	1.33902	0.0323336	0.799156	tags=29%, list=20%, signal=24%	MAPRE1/PECAM1/MAPK1/ITGB1/VPS35/AFDN/APOD/PFN2/LIMCH1/WNK1/POSTN/ARHGEF7/CD81/MYOC/ATP8A1/CRK/FN1/APEX1/PFN1/MIF/LAMA5/SERPINF1/MCU/NEXN/HSPA5/S100A11/AGO2/PHPT1/RDX/DUSP3/STRAP/ANXA1/SMAD3/APOH/VCL/MIA3/PPM1F/RTN4/DDT/MSN/FLNA/TPM1
GO:0030099	myeloid cell differentiation	61	-1.41268	0.032474	0.799156	tags=33%, list=19%, signal=27%	BPGM/PABPC4/PRDX3/FBN1/ADD1/PRXL2A/PARP1/AGO3/DMTN/NME1/DHRS7B/CUL4A/RPS19/SRP54/MTOR/LGALS3/CTNNBIP1/CDK5RAP3/EPB42/GNAS
GO:0030334	regulation of cell migration	136	1.3443	0.0326377	0.799156	tags=29%, list=20%, signal=25%	MAPRE1/PECAM1/MAPK1/ITGB1/AFDN/APOD/PFN2/LIMCH1/WNK1/POSTN/ARHGEF7/CD81/MYOC/ATP8A1/CRK/FN1/APEX1/PFN1/MIF/LAMA5/SERPINF1/MCU/NEXN/HSPA5/S100A11/AGO2/RDX/DUSP3/STRAP/ANXA1/SMAD3/APOH/VCL/MIA3/PPM1F/RTN4/DDT/MSN/FLNA/TPM1
GO:0051129	negative regulation of cellular component organization	133	1.34785	0.0326941	0.799156	tags=31%, list=21%, signal=26%	MAPRE1/CST3/HNRNPA1/DNM2/SVIL/VPS35/APOD/PFN2/XRCC5/CHMP2A/ARHGDIA/YWHAH/MTPN/CDC42/MYOC/TMOD1/UBE3A/NOL3/PFN1/NMNAT1/PPM1A/HSPA5/LMOD1/APOA1/RDX/DNAJB6/SPTBN1/GSK3A/TRIAP1/APOA2/SPTA1/PICALM/DDX3X/RTN4/ADD2/TFRC/PPIF/H1-5/CTBP1/TBC1D4/LMOD2
GO:0043043	peptide biosynthetic process	253	-1.25579	0.0330349	0.799156	tags=36%, list=27%, signal=30%	RPL7A/DAP3/EIF3K/MARS1/CIRBP/TARS3/MRPS2/MRPS10/RPL23A/EIF3L/EIF4A2/RPS21/RPS15A/RPL36AL/RPLP2/GSS/ROCK2/RPLP0/RPS9/RACK1/MRPS35/RWDD1/THBS1/EPRS1/EIF2S1/TUFM/RPLP1/NARS1/RPL23/DDX1/PABPC4/RPL32/RPL13/LARS1/RPL15/MRPS36/NCL/RPS17/RPL10A/MRPL40/EEF2K/EIF5/AGO3/MRPL11/EIF3G/EIF3I/EIF2AK2/EIF4E3/RPL9/C1QBP/HNRNPR/AARS1/EEF1D/MRPL14/MRRF/PURA/RPS10/TRAP1/MRPS21/RPL28/EIF3C/ABCF1/MAPK3/FXR1/RPL8/RPL12…
GO:0008380	RNA splicing	79	1.41214	0.0331212	0.799156	tags=46%, list=29%, signal=33%	HNRNPH3/HNRNPA1/TRA2B/MTREX/PSIP1/SNU13/PRPF8/HNRNPA2B1/HNRNPF/HNRNPM/TAF15/LSM6/NOL3/SRSF3/SRRT/SNRPD3/CSTF2T/PTBP1/STRAP/SF1/SNRPA1/SFPQ/DDX17/PRDX6/CPSF2/EIF4A3/LSM7/HNRNPD/HNRNPA1L2/TARDBP/RTRAF/HSPA8/ELAVL1/SNRPD2/HSPA1A/HNRNPU
GO:0007399	nervous system development	283	1.27492	0.0332798	0.799156	tags=29%, list=23%, signal=25%	ALDH3A2/CDNF/LEMD2/TBCB/CST3/MAPK1/DNM2/TRA2B/ITGB1/C3/VPS35/XRCC6/CYFIP2/APOD/UQCRQ/VAPA/RPS6KA3/ATIC/PPP3CB/XRCC5/NDUFS4/TNC/WNK1/POSTN/ARHGDIA/ARHGEF7/YWHAH/MTPN/CALM3/CDC42/MYOC/CRK/UBE3A/PPP2R5D/FN1/PFN1/EIF2B1/RDH13/LAMA5/SERPINF1/SRRT/ANK2/NEXN/HSPA5/NDRG2/COX7B/OXCT1/APOA1/PTPN11/GSTM3/QARS1/ARPC5/DDX6/ANXA1/SPTBN1/GSK3A/VCL/SOD1/SPTA1/PICALM/BAX/CFL1/MME/RTN4/ADD2/YWHAE/S100A8/ARF4/FLNA/…
GO:0050776	regulation of immune response	166	1.32371	0.0344828	0.799156	tags=35%, list=23%, signal=29%	PSMA4/PSMD3/PSMA2/MAPK1/ITGB1/C3/XRCC6/CYFIP2/PPP3CB/XRCC5/CFH/MAP2K4/WNK1/CALM3/CD81/CDC42/STAT1/CRK/A2M/MIF/PSMB2/EIF2B1/CTSG/UBE2K/KRT1/ERAP1/SKP1/BTRC/PHPT1/APOA1/PTPN11/DUSP3/ARPC5/PSMD9/ANXA1/STOML2/SMAD3/PSMD6/APOA2/SFPQ/STX7/PSMD1/BAX/CD59/TFRC/IFI16/ABCE1/PSMC4/PSMB7/PRKACB/PSMC5/CFB/PRKDC/PSMB6/EIF2B2/C4B/PSMD2/PSMD5
GO:0042592	homeostatic process	316	1.26617	0.0365237	0.799156	tags=28%, list=22%, signal=25%	GLS/PECAM1/MT1X/HNRNPA1/NEDD8/MAPK1/TRA2B/ITGB1/XRCC6/RPA1/ATP6V1F/FGGY/CP/LETM1/PPP3CB/XRCC5/WNK1/PLCL1/ISCU/PRKAR2A/HNRNPA2B1/HK2/CAND1/CALM3/VAPB/MAP2K6/MYOC/STAT1/UBE3A/PRKAB2/NOL3/TXN/APEX1/MIF/ALB/EPHX2/ALDH1A1/TGM2/UBE2K/GSTM2/BCAP31/SERPINF1/ANK2/MCU/KRT1/ACO1/SKP1/AMPD3/CCDC47/OXCT1/PHPT1/APOA1/PTPN11/EIF5A2/STRAP/FTH1/ERP44/GPD1L/ANXA1/STOML2/FTL/SNX5/TXNRD1/SMAD3/APOA2/VCL/SOD1/SPTA1/C…
GO:0006401	RNA catabolic process	159	-1.29791	0.0370164	0.799156	tags=18%, list=9%, signal=17%	RPL28/PSMA5/FXR1/RPL8/RPL12/PELO/CNOT1/RPL5/PSMC6/GRSF1/PSMD7/RPS19/SND1/MTOR/HBS1L/PSMA3/PPP2CA/RPS18/EIF3E/RPS12/RPS3/UPF1/RPS6/RPS4X/RPL35/RPS3A/PSME2/SERBP1
GO:0055082	cellular chemical homeostasis	132	1.33157	0.0381356	0.799156	tags=30%, list=21%, signal=25%	MT1X/NEDD8/MAPK1/TRA2B/ATP6V1F/CP/LETM1/PPP3CB/ISCU/HK2/CAND1/CALM3/VAPB/UBE3A/NOL3/TGM2/GSTM2/BCAP31/SERPINF1/ANK2/MCU/ACO1/SKP1/CCDC47/OXCT1/PHPT1/FTH1/STOML2/FTL/SMAD3/SOD1/BAX/RTN4/TFRC/YWHAE/ATP2A2/S100A8/JAGN1/AFG3L2
GO:0051346	negative regulation of hydrolase activity	86	1.38285	0.0388113	0.799156	tags=31%, list=19%, signal=26%	CST3/UBE2O/SERPINB6/TIPRL/C3/LAMTOR5/RPS6KA3/WNK1/ENSA/A2M/NOL3/SERPINF1/AHSG/APOA1/RDX/DNAJB6/ANXA1/ITIH2/TRIAP1/APOA2/PICALM/DDX3X/YWHAE/IFI16/LXN/PPIF/ABCE1
GO:0090287	regulation of cellular response to growth factor stimulus	37	1.45829	0.0392666	0.799156	tags=30%, list=16%, signal=25%	LEMD2/UBE2O/DNM2/RPS27A/UBA52/CYFIP2/PPM1A/HSPA5/SNX6/STRAP/SMAD3
GO:0006903	vesicle targeting	29	-1.49365	0.039746	0.799156	tags=24%, list=17%, signal=20%	RAB1B/SAR1B/USO1/ANKRD28/RAB1A/WIPI1/CTSZ
GO:0010646	regulation of cell communication	471	1.21571	0.0403612	0.799156	tags=27%, list=21%, signal=26%	PECAM1/LEMD2/PSMA4/PSMD3/PFKL/PSMA2/UBE2O/MAPK1/DNM2/RPS27A/UBA52/ITGB1/C3/VPS35/CYFIP2/APOD/RPA1/LAMTOR5/VAPA/LANCL2/RUVBL1/PPP3CB/PFN2/MAP2K4/UACA/PRKRA/WNK1/RPL11/ENSA/POSTN/PLCL1/ARHGDIA/HYOU1/WDR11/PRKAR2A/ARHGEF7/YWHAH/CALM3/MAP2K6/CD81/UBR1/CDC42/MYOC/UFD1/STAT1/CRK/A2M/UBE3A/TAF15/FN1/PRKAB2/NPLOC4/NOL3/TXN/CRADD/NQO2/MIF/PSMB2/TGM2/UBE2K/GSTM2/BCAP31/NMNAT1/ANK2/ANKRD2/PPM1A/MCU/HSPA5/ND…
GO:2000145	regulation of cell motility	143	1.31437	0.0410916	0.799156	tags=29%, list=20%, signal=25%	MAPRE1/PECAM1/MAPK1/ITGB1/AFDN/APOD/PFN2/LIMCH1/WNK1/POSTN/ARHGEF7/CD81/MYOC/ATP8A1/CRK/FN1/APEX1/PFN1/MIF/LAMA5/SERPINF1/MCU/NEXN/HSPA5/S100A11/AGO2/PHPT1/RDX/DUSP3/STRAP/ANXA1/SMAD3/APOH/VCL/MIA3/PPM1F/RTN4/DDT/MSN/FLNA/TPM1
GO:0006413	translational initiation	102	-1.32353	0.0412177	0.799156	tags=42%, list=27%, signal=32%	RPL7A/EIF3K/RPL23A/EIF3L/EIF4A2/RPS21/RPS15A/RPLP2/RPLP0/RPS9/EIF2S1/RPLP1/RPL23/DDX1/RPL32/RPL13/RPL15/RPS17/RPL10A/EIF5/EIF3G/EIF3I/EIF2AK2/EIF4E3/RPL9/RPS10/RPL28/EIF3C/RPL8/RPL12/RPL5/RPS19/MTOR/RPS18/EIF3E/RPS12/RPS3/RPS6/RPS4X/EIF3A/RPL35/RPS3A/EIF3F
GO:0031347	regulation of defense response	121	1.33405	0.0414754	0.799156	tags=37%, list=23%, signal=30%	PSMA4/PSMD3/PSMA2/C3/VPS35/XRCC6/APOD/XRCC5/CD81/FEM1A/UFD1/STAT1/CRK/A2M/NPLOC4/PSMB2/TGM2/UBE2K/SERPINF1/KRT1/ERAP1/SKP1/BTRC/AHSG/APOA1/PTPN11/PSMD9/ANXA1/SMAD3/PSMD6/SFPQ/SOD1/PSMD1/IFI16/ABCE1/DDT/S100A8/PSMC4/PSMB7/PRKACB/PSMC5/PRKDC/PSMB6/PSMD2/PSMD5
GO:0051336	regulation of hydrolase activity	214	1.28066	0.0425628	0.799156	tags=28%, list=19%, signal=25%	AIFM1/CST3/UBE2O/SERPINB6/TBC1D17/TIPRL/ITGB1/C3/AFDN/CYFIP2/LAMTOR5/PPP2R2A/RANBP2/RPS6KA3/PFN2/DIABLO/UACA/TBC1D22A/WNK1/ENSA/ARHGDIA/ARHGEF7/RSU1/CALM3/CRK/A2M/PPP2R5D/FN1/NOL3/CRADD/PFN1/ALDH1A1/BCAP31/SERPINF1/CTSD/DYNLL2/AHSG/APOA1/S100A10/RDX/DNAJB6/ANXA1/ITIH2/SMAD3/APOH/TRIAP1/APOA2/SOD1/PICALM/PPM1F/DDX3X/BAX/YWHAE/IFI16/LXN/PPIF/ABCE1/S100A8/ARF4
GO:0006901	vesicle coating	26	-1.49808	0.0428078	0.799156	tags=23%, list=17%, signal=19%	RAB1B/SAR1B/USO1/ANKRD28/RAB1A/CTSZ
GO:0046649	lymphocyte activation	65	1.39054	0.0432828	0.799156	tags=32%, list=19%, signal=27%	ITGB1/DDOST/XRCC6/PPP3CB/TPD52/CD81/CDC42/PNP/MIF/PTPN11/RABL3/DUSP3/ANXA1/STOML2/SMAD3/HSPH1/SOD1/SPTA1/BAX/TFRC/MSN
GO:0048207	vesicle targeting, rough ER to cis-Golgi	25	-1.50872	0.0440019	0.799156	tags=24%, list=17%, signal=20%	RAB1B/SAR1B/USO1/ANKRD28/RAB1A/CTSZ
GO:0048208	COPII vesicle coating	25	-1.50872	0.0440019	0.799156	tags=24%, list=17%, signal=20%	RAB1B/SAR1B/USO1/ANKRD28/RAB1A/CTSZ
GO:0006887	exocytosis	254	1.26054	0.0442282	0.799156	tags=34%, list=27%, signal=28%	PECAM1/CST3/PSMD3/PFKL/PSMA2/MAPK1/SERPINB6/C3/VWF/DDOST/CAP1/XRCC6/CPPED1/VAPA/PPP3CB/PFN2/XRCC5/CHMP2A/CAND1/CALM3/TTR/ATP8A1/PNP/A2M/FN1/TUBA4A/MIF/ANXA5/ALB/CTSG/KRT1/CTSD/S100A11/AMPD3/PDXK/AHSG/LTA4H/MVP/APOA1/TUBB/ARPC5/FTH1/ERP44/TRIM72/ANXA1/FTL/RAB9B/PSMD6/APOH/VCL/MIA3/PA2G4/SOD1/CYB5R1/PSMD1/DDX3X/RAB12/CD59/MME/ATP2A2/PRDX6/S100A8/ORM2/FLNA/PSMB7/GYG1/JAGN1/VCP/NDUFC2/OLA1/STBD1/PADI…
GO:0072599	establishment of protein localization to endoplasmic reticulum	69	-1.36055	0.0447382	0.799156	tags=42%, list=25%, signal=32%	RPS21/RPS15A/RPLP2/RPLP0/RPS9/RPLP1/RPL23/RPL32/RPL13/RPL15/RPS17/RPL10A/RAB10/RPL9/RPS10/RPL28/RPL8/RPL12/RPL5/SRP9/RPS19/SRP54/RPS18/RPS12/RPS3/RPS6/RPS4X/RPL35/RPS3A
GO:0009611	response to wounding	135	1.31837	0.0449632	0.799156	tags=42%, list=31%, signal=31%	PECAM1/EHD3/CST3/MAPK1/ITGB1/VWF/APOD/TNC/MAP2K4/POSTN/PRKAR2A/CDC42/MYL12A/CRK/A2M/FN1/ANXA5/NMNAT1/KRT1/GNG2/APOA1/PTPN11/TRIM72/ANXA1/SMAD3/APOH/VCL/MIA3/SOD1/CLIC1/BAX/CD59/S100A8/ARF4/FLNA/LAMB2/TPM1/PRKACB/MYL9/YWHAZ/HSPB1/SLC4A1/GNAQ/HBG1/HRG/SERPINF2/APOE/HBB/AKAP1/CAV1/RHOC/RANGAP1/CAPZA1/LMAN1/TLN1/F13A1/COL1A1
GO:0045047	protein targeting to ER	67	-1.35975	0.046266	0.799156	tags=42%, list=25%, signal=32%	RPS21/RPS15A/RPLP2/RPLP0/RPS9/RPLP1/RPL23/RPL32/RPL13/RPL15/RPS17/RPL10A/RPL9/RPS10/RPL28/RPL8/RPL12/RPL5/SRP9/RPS19/SRP54/RPS18/RPS12/RPS3/RPS6/RPS4X/RPL35/RPS3A
GO:1902904	negative regulation of supramolecular fiber organization	39	1.43624	0.0469017	0.799156	tags=46%, list=27%, signal=34%	MAPRE1/SVIL/PFN2/MTPN/MYOC/TMOD1/PFN1/LMOD1/RDX/SPTBN1/SPTA1/ADD2/LMOD2/LMOD3/TWF1/HSPA8/APOE/CRYAB
GO:0031589	cell-substrate adhesion	75	1.3657	0.048124	0.799156	tags=33%, list=20%, signal=28%	PECAM1/DNM2/FBLN5/ITGB1/VWF/APOD/LIMCH1/POSTN/ARHGEF7/RSU1/CDC42/MYOC/CRK/FN1/FERMT2/LAMA5/PARVA/APOA1/S100A10/DUSP3/SMAD3/VCL/PPM1F/FLNA/LAMB2
GO:0046903	secretion	332	1.23355	0.0496984	0.799156	tags=33%, list=27%, signal=28%	COPA/GLS/PECAM1/CST3/PSMD3/PFKL/PSMA2/MAPK1/SERPINB6/FBLN5/C3/VPS35/VWF/DDOST/CAP1/XRCC6/CPPED1/VAPA/PPP3CB/PFN2/XRCC5/CHMP2A/ENSA/TPD52/HK2/CAND1/CALM3/MAP2K6/TTR/ATP8A1/PNP/A2M/FN1/TUBA4A/MIF/ANXA5/ALB/CTSG/MCU/KRT1/CTSD/S100A11/AMPD3/OXCT1/PDXK/AHSG/PHPT1/LTA4H/MVP/APOA1/TUBB/PTPN11/ARPC5/FTH1/ERP44/TRIM72/PSMD9/ANXA1/FTL/SNX5/RAB9B/PSMD6/APOH/VCL/MIA3/PA2G4/SOD1/CYB5R1/PSMD1/DDX3X/RAB12/CD59/…
GO:0090092	regulation of transmembrane receptor protein serine/threonine kinase signaling pathway	33	1.43822	0.050147	0.799156	tags=33%, list=16%, signal=28%	LEMD2/UBE2O/DNM2/RPS27A/UBA52/PPM1A/HSPA5/SNX6/STRAP/SPTBN1/SMAD3
GO:0019083	viral transcription	68	-1.33559	0.0508217	0.799156	tags=57%, list=25%, signal=44%	RPL22/RPL38/RPL37A/RPS14/PSMC3/RPS16/RPL29/RPS24/RPL17/RPL7A/RPL23A/RPS21/RPS15A/RPLP2/RPLP0/RPS9/RPLP1/RPL23/RPL32/RPL13/RPL15/RPS17/RPL10A/RPL9/NUP93/RPS10/RPL28/RPL8/RPL12/RPL5/RPS19/RPS18/RPS12/RPS3/RPS6/NUP62/RPS4X/RPL35/RPS3A
GO:0036230	granulocyte activation	170	1.28168	0.0518839	0.799156	tags=36%, list=27%, signal=29%	PECAM1/CST3/PSMD3/PFKL/PSMA2/MAPK1/SERPINB6/C3/DDOST/CAP1/XRCC6/CPPED1/VAPA/XRCC5/CAND1/TTR/ATP8A1/PNP/MIF/CTSG/KRT1/CTSD/S100A11/AMPD3/PDXK/AHSG/LTA4H/MVP/TUBB/ARPC5/FTH1/ERP44/FTL/RAB9B/PSMD6/VCL/PA2G4/PSMD1/DDX3X/CD59/MME/PRDX6/S100A8/ORM2/PSMB7/GYG1/VCP/NDUFC2/STBD1/PADI2/PSMD2/CCT8/KPNB1/PPIA/TXNDC5/RAB5B/RAP2C/HSP90AA1/SERPINB1/HSPA8/PSMD14/ACLY
GO:0002283	neutrophil activation involved in immune response	168	1.28304	0.0524281	0.799156	tags=37%, list=27%, signal=29%	PECAM1/CST3/PSMD3/PFKL/PSMA2/MAPK1/SERPINB6/C3/DDOST/CAP1/XRCC6/CPPED1/VAPA/XRCC5/CAND1/TTR/ATP8A1/PNP/MIF/CTSG/KRT1/CTSD/S100A11/AMPD3/PDXK/AHSG/LTA4H/MVP/TUBB/ARPC5/FTH1/ERP44/FTL/RAB9B/PSMD6/VCL/PA2G4/PSMD1/DDX3X/CD59/MME/PRDX6/S100A8/ORM2/PSMB7/GYG1/VCP/NDUFC2/STBD1/PADI2/PSMD2/CCT8/KPNB1/PPIA/TXNDC5/RAB5B/RAP2C/HSP90AA1/SERPINB1/HSPA8/PSMD14/ACLY
GO:0042119	neutrophil activation	168	1.28304	0.0524281	0.799156	tags=37%, list=27%, signal=29%	PECAM1/CST3/PSMD3/PFKL/PSMA2/MAPK1/SERPINB6/C3/DDOST/CAP1/XRCC6/CPPED1/VAPA/XRCC5/CAND1/TTR/ATP8A1/PNP/MIF/CTSG/KRT1/CTSD/S100A11/AMPD3/PDXK/AHSG/LTA4H/MVP/TUBB/ARPC5/FTH1/ERP44/FTL/RAB9B/PSMD6/VCL/PA2G4/PSMD1/DDX3X/CD59/MME/PRDX6/S100A8/ORM2/PSMB7/GYG1/VCP/NDUFC2/STBD1/PADI2/PSMD2/CCT8/KPNB1/PPIA/TXNDC5/RAB5B/RAP2C/HSP90AA1/SERPINB1/HSPA8/PSMD14/ACLY
GO:0043312	neutrophil degranulation	168	1.28304	0.0524281	0.799156	tags=37%, list=27%, signal=29%	PECAM1/CST3/PSMD3/PFKL/PSMA2/MAPK1/SERPINB6/C3/DDOST/CAP1/XRCC6/CPPED1/VAPA/XRCC5/CAND1/TTR/ATP8A1/PNP/MIF/CTSG/KRT1/CTSD/S100A11/AMPD3/PDXK/AHSG/LTA4H/MVP/TUBB/ARPC5/FTH1/ERP44/FTL/RAB9B/PSMD6/VCL/PA2G4/PSMD1/DDX3X/CD59/MME/PRDX6/S100A8/ORM2/PSMB7/GYG1/VCP/NDUFC2/STBD1/PADI2/PSMD2/CCT8/KPNB1/PPIA/TXNDC5/RAB5B/RAP2C/HSP90AA1/SERPINB1/HSPA8/PSMD14/ACLY
GO:0009743	response to carbohydrate	51	1.38978	0.0530023	0.799156	tags=24%, list=17%, signal=20%	CST3/PFKL/TRA2B/PPP3CB/MAP2K4/ENSA/MAP2K6/EIF2B1/SERPINF1/OXCT1/PHPT1/APOA2
GO:0006402	mRNA catabolic process	155	-1.25003	0.0531915	0.799156	tags=17%, list=9%, signal=16%	RPL28/PSMA5/FXR1/RPL8/RPL12/PELO/CNOT1/RPL5/PSMC6/PSMD7/RPS19/MTOR/HBS1L/PSMA3/PPP2CA/RPS18/EIF3E/RPS12/RPS3/UPF1/RPS6/RPS4X/RPL35/RPS3A/PSME2/SERBP1
GO:0009719	response to endogenous stimulus	287	1.23671	0.0535974	0.799156	tags=22%, list=17%, signal=20%	AIFM1/LEMD2/CASP7/HNRNPA1/SHMT1/UBE2O/MAPK1/DNM2/RPS27A/UBA52/ITGB1/VPS35/LAMTOR5/ATP6V1F/LANCL2/UBE2L3/TNC/KIF1B/POSTN/RPL27/PRKAR2A/YWHAH/CALM3/HNRNPF/CD81/UBR1/HNRNPM/STAT1/CRK/UBE3A/APEX1/PGRMC2/EIF2B1/FERMT2/GSTM2/LONP1/SERPINF1/QDPR/PPM1A/HSPA5/GNG2/OXCT1/SNX6/AHSG/APOA1/PTPN11/GSTM3/AKR1C2/RDX/DUSP3/PTBP1/STRAP/FECH/TRIM72/ANXA1/SNX5/SMAD3/GSK3A/APOA2/MIA3/DDX17/SOD1
GO:0022406	membrane docking	40	1.42218	0.0539525	0.799156	tags=32%, list=19%, signal=27%	MAPRE1/CKAP5/ESYT1/ESYT2/VAPB/TUBA4A/TUBA1A/ACTR1A/TUBB/STX7/RAB12/YWHAE/MSN
GO:0031333	negative regulation of protein-containing complex assembly	45	1.40696	0.0550336	0.799156	tags=42%, list=23%, signal=33%	MAPRE1/SVIL/VPS35/PFN2/MTPN/CDC42/TMOD1/PFN1/PPM1A/HSPA5/LMOD1/RDX/SPTBN1/SPTA1/DDX3X/ADD2/LMOD2/LMOD3/TWF1
GO:0045055	regulated exocytosis	230	1.24699	0.0553217	0.799156	tags=35%, list=27%, signal=28%	PECAM1/CST3/PSMD3/PFKL/PSMA2/MAPK1/SERPINB6/C3/VWF/DDOST/CAP1/XRCC6/CPPED1/VAPA/PPP3CB/PFN2/XRCC5/CAND1/CALM3/TTR/ATP8A1/PNP/A2M/FN1/TUBA4A/MIF/ANXA5/ALB/CTSG/KRT1/CTSD/S100A11/AMPD3/PDXK/AHSG/LTA4H/MVP/APOA1/TUBB/ARPC5/FTH1/ERP44/FTL/RAB9B/PSMD6/APOH/VCL/PA2G4/SOD1/CYB5R1/PSMD1/DDX3X/CD59/MME/ATP2A2/PRDX6/S100A8/ORM2/FLNA/PSMB7/GYG1/VCP/NDUFC2/OLA1/STBD1/PADI2/PSMD2/CCT8/KPNB1/PPIA/TXNDC5/RAB5B/…
GO:0042110	T cell activation	49	1.39055	0.0558256	0.799156	tags=37%, list=21%, signal=29%	DDOST/PPP3CB/CD81/CDC42/PNP/PTPN11/RABL3/DUSP3/ANXA1/STOML2/SMAD3/HSPH1/SOD1/SPTA1/BAX/TFRC/MSN/PRKDC
GO:0030031	cell projection assembly	83	1.33778	0.0559689	0.799156	tags=24%, list=15%, signal=21%	MAPRE1/CKAP5/EHD3/DNM2/ABLIM1/ITGB1/PFN2/WDR11/ARHGEF7/RO60/CDC42/TUBA4A/PFN1/LAMA5/TUBA1A/ACTR1A/PARVA/DYNLL2/TUBB/RDX
GO:0120031	plasma membrane bounded cell projection assembly	83	1.33778	0.0559689	0.799156	tags=24%, list=15%, signal=21%	MAPRE1/CKAP5/EHD3/DNM2/ABLIM1/ITGB1/PFN2/WDR11/ARHGEF7/RO60/CDC42/TUBA4A/PFN1/LAMA5/TUBA1A/ACTR1A/PARVA/DYNLL2/TUBB/RDX
GO:0044770	cell cycle phase transition	118	1.30169	0.0560153	0.799156	tags=35%, list=23%, signal=28%	MAPRE1/CKAP5/PSMA4/PSMD3/PSMA2/DNM2/ITGB1/RPA1/PPP2R2A/CHMP2A/UBE2L3/ENSA/CALM3/TUBA4A/CRADD/APEX1/PSMB2/PPP1R12B/TUBA1A/SKP1/ACTR1A/BTRC/TUBB/RDX/PSMD9/ANXA1/PSMD6/TRIAP1/PSMD1/DDX3X/BAX/YWHAE/PSMC4/PSMB7/PSMC5/PRMT1/RPA3/PRKDC/PSMB6/PSMD2/PSMD5
GO:0032272	negative regulation of protein polymerization	30	1.42539	0.0562629	0.799156	tags=47%, list=23%, signal=36%	MAPRE1/SVIL/PFN2/MTPN/TMOD1/PFN1/LMOD1/RDX/SPTBN1/SPTA1/ADD2/LMOD2/LMOD3/TWF1
GO:0048041	focal adhesion assembly	25	1.4543	0.0564743	0.799156	tags=40%, list=18%, signal=33%	APOD/LIMCH1/ARHGEF7/MYOC/FERMT2/S100A10/DUSP3/SMAD3/VCL/PPM1F
GO:0051251	positive regulation of lymphocyte activation	30	1.42236	0.0567791	0.799156	tags=37%, list=21%, signal=29%	XRCC6/CD81/CDC42/PNP/MIF/PTPN11/ANXA1/HSPH1/SPTA1/TFRC/PRKDC
GO:0001775	cell activation	271	1.23384	0.05678	0.799156	tags=34%, list=27%, signal=28%	PECAM1/CST3/PSMD3/PFKL/PSMA2/MAPK1/SERPINB6/ITGB1/C3/VWF/DDOST/CAP1/XRCC6/CPPED1/VAPA/PPP3CB/XRCC5/TPD52/CAND1/CD81/CDC42/TTR/ATP8A1/PNP/MYL12A/FN1/MIF/CTSG/KRT1/CTSD/S100A11/AMPD3/GNG2/PDXK/AHSG/LTA4H/MVP/TUBB/PTPN11/RABL3/DUSP3/ARPC5/FTH1/ERP44/ANXA1/STOML2/FTL/RAB9B/SMAD3/PSMD6/VCL/HSPH1/PA2G4/SOD1/SPTA1/PSMD1/CLIC1/DDX3X/BAX/CD59/MME/TFRC/PRDX6/S100A8/MSN/ORM2/FLNA/PSMB7/GYG1/VCP/NDUFC2/MYL9/…
GO:0023051	regulation of signaling	486	1.19301	0.0570306	0.799156	tags=26%, list=21%, signal=26%	PECAM1/LEMD2/EHD3/PSMA4/PSMD3/PFKL/PSMA2/UBE2O/MAPK1/DNM2/RPS27A/UBA52/ITGB1/C3/VPS35/CYFIP2/APOD/RPA1/LAMTOR5/VAPA/LANCL2/RUVBL1/PPP3CB/PFN2/MAP2K4/UACA/PRKRA/WNK1/RPL11/ENSA/POSTN/PLCL1/ARHGDIA/HYOU1/WDR11/PRKAR2A/ARHGEF7/YWHAH/CALM3/MAP2K6/CD81/UBR1/CDC42/MYOC/UFD1/STAT1/CRK/A2M/UBE3A/TAF15/FN1/PRKAB2/NPLOC4/NOL3/TXN/CRADD/NQO2/MIF/PSMB2/TGM2/UBE2K/GSTM2/BCAP31/NMNAT1/ANK2/ANKRD2/PPM1A/MCU/HSP…
GO:0002263	cell activation involved in immune response	183	1.26488	0.0573846	0.799156	tags=36%, list=27%, signal=28%	PECAM1/CST3/PSMD3/PFKL/PSMA2/MAPK1/SERPINB6/C3/DDOST/CAP1/XRCC6/CPPED1/VAPA/XRCC5/CAND1/CD81/TTR/ATP8A1/PNP/MIF/CTSG/KRT1/CTSD/S100A11/AMPD3/PDXK/AHSG/LTA4H/MVP/TUBB/ARPC5/FTH1/ERP44/ANXA1/FTL/RAB9B/PSMD6/VCL/PA2G4/PSMD1/DDX3X/CD59/MME/TFRC/PRDX6/S100A8/ORM2/PSMB7/GYG1/VCP/NDUFC2/STBD1/PADI2/PSMD2/CCT8/KPNB1/PPIA/TXNDC5/RAB5B/RAP2C/HSP90AA1/SERPINB1/HSPA8/PSMD14/ACLY
GO:0002366	leukocyte activation involved in immune response	183	1.26488	0.0573846	0.799156	tags=36%, list=27%, signal=28%	PECAM1/CST3/PSMD3/PFKL/PSMA2/MAPK1/SERPINB6/C3/DDOST/CAP1/XRCC6/CPPED1/VAPA/XRCC5/CAND1/CD81/TTR/ATP8A1/PNP/MIF/CTSG/KRT1/CTSD/S100A11/AMPD3/PDXK/AHSG/LTA4H/MVP/TUBB/ARPC5/FTH1/ERP44/ANXA1/FTL/RAB9B/PSMD6/VCL/PA2G4/PSMD1/DDX3X/CD59/MME/TFRC/PRDX6/S100A8/ORM2/PSMB7/GYG1/VCP/NDUFC2/STBD1/PADI2/PSMD2/CCT8/KPNB1/PPIA/TXNDC5/RAB5B/RAP2C/HSP90AA1/SERPINB1/HSPA8/PSMD14/ACLY
GO:0009057	macromolecule catabolic process	352	-1.18028	0.0591434	0.809884	tags=25%, list=20%, signal=24%	RPL23/RAD23B/SQSTM1/USP9X/DCN/UBXN6/PABPC4/PSMA6/RPL32/PTPN23/RPL13/PSMD4/UBE2D2/HSP90AB1/RPL15/BAG6/RPS17/OGN/RPL10A/PSMD13/KLHL40/LAMP2/AGO3/GPX1/CLU/UBR4/PSME1/RPL9/PPP1R3B/HNRNPR/ARIH1/PLG/PACSIN3/HTRA2/CLPX/USP13/UBE2H/CCAR2/STUB1/UBA6/SH3GLB1/RPS10/NDUFA13/RPL28/PSMA5/APOB/FXR1/RPL8/ADRM1/SNX9/CUL4A/RPL12/PELO/RAB7A/CNOT1/CAPN3/RPL5/PSMC6/GRSF1/UBE4B/PSMD7/RPS19/SND1/CSPG4/MTOR/HBS1L/PSMA3/…
GO:0030155	regulation of cell adhesion	110	1.30824	0.059318	0.809884	tags=30%, list=20%, signal=25%	DNM2/AFDN/APOD/LIMCH1/TNC/WNK1/POSTN/ARHGDIA/ARHGEF7/RSU1/CD81/CDC42/MYOC/PNP/CRK/FN1/TGM2/LAMA5/APOA1/PTPN11/S100A10/RDX/DUSP3/ANXA1/SMAD3/VCL/MIA3/HSPH1/SPTA1/PPM1F/TFRC/FLNA/TPM1
GO:0032414	positive regulation of ion transmembrane transporter activity	25	1.44121	0.0612245	0.827798	tags=28%, list=12%, signal=25%	EHD3/DNM2/WNK1/CALM3/STAC3/GSTM2/ANK2
GO:0010257	NADH dehydrogenase complex assembly	42	-1.39097	0.0629067	0.834342	tags=38%, list=22%, signal=30%	NDUFB11/NDUFB8/NDUFB4/NDUFB9/NDUFA6/NDUFB10/NDUFV1/NDUFA9/NDUFA8/NDUFA11/NDUFV2/NDUFA13/NDUFB6/ND1/NDUFV3/TMEM126A
GO:0032981	mitochondrial respiratory chain complex I assembly	42	-1.39097	0.0629067	0.834342	tags=38%, list=22%, signal=30%	NDUFB11/NDUFB8/NDUFB4/NDUFB9/NDUFA6/NDUFB10/NDUFV1/NDUFA9/NDUFA8/NDUFA11/NDUFV2/NDUFA13/NDUFB6/ND1/NDUFV3/TMEM126A
GO:0002446	neutrophil mediated immunity	171	1.26199	0.0635338	0.834709	tags=37%, list=27%, signal=29%	PECAM1/CST3/PSMD3/PFKL/PSMA2/MAPK1/SERPINB6/C3/DDOST/CAP1/XRCC6/CPPED1/VAPA/XRCC5/CAND1/TTR/ATP8A1/PNP/MIF/CTSG/KRT1/CTSD/S100A11/AMPD3/PDXK/AHSG/LTA4H/MVP/TUBB/ARPC5/FTH1/ERP44/FTL/RAB9B/PSMD6/VCL/PA2G4/PSMD1/DDX3X/CD59/MME/PRDX6/S100A8/ORM2/PSMB7/GYG1/JAGN1/VCP/NDUFC2/STBD1/PADI2/PSMD2/CCT8/KPNB1/PPIA/TXNDC5/RAB5B/RAP2C/HSP90AA1/SERPINB1/HSPA8/PSMD14/ACLY
GO:0035556	intracellular signal transduction	426	1.19101	0.0655556	0.847919	tags=32%, list=26%, signal=30%	PECAM1/AIFM1/LEMD2/PSMA4/PSMD3/PSMA2/MAPK1/DNM2/RPS27A/TIPRL/UBA52/ITGB1/PLCD4/RPA1/LAMTOR5/VAPA/RPS6KA3/CALML3/PPP3CB/DIABLO/NDUFS4/MAP2K4/UACA/PRKRA/WNK1/RPL11/PLCL1/ARHGDIA/HYOU1/PRKAR2A/ARHGEF7/CALM3/MAP2K6/CD81/UBR1/CDC42/MYOC/UFD1/STAT1/CRK/A2M/STAC3/UBE3A/TAF15/FN1/PRKAB2/NPLOC4/NOL3/TXN/CRADD/NQO2/MIF/PSMB2/TGM2/UBE2K/GSTM2/BCAP31/NUCB1/NMNAT1/ANK2/ANKRD2/PPM1A/MCU/SKP1/NDRG2/BTRC/GNG2/AP…
GO:0051402	neuron apoptotic process	40	1.38499	0.0660748	0.847919	tags=35%, list=18%, signal=29%	AIFM1/DIABLO/MAP2K4/HYOU1/LANCL1/CDC42/NQO2/NMNAT1/HSPA5/SNX6/UBE2M/GSK3A/SOD1/BAX
GO:0034248	regulation of cellular amide metabolic process	119	-1.2593	0.0684083	0.847919	tags=24%, list=16%, signal=22%	EIF5/AGO3/CLU/EIF2AK2/EIF4E3/C1QBP/HNRNPR/AARS1/PURA/TRAP1/EIF3C/MAPK3/PGAM1/FXR1/ILF3/CNOT1/RPL5/SRP9/GCN1/MTOR/EIF3E/RPS3/UPF1/CAPRIN1/ATXN2/RPS27L/COA3/RPS4X/PDK1
GO:0043299	leukocyte degranulation	172	1.25332	0.0687741	0.847919	tags=36%, list=27%, signal=29%	PECAM1/CST3/PSMD3/PFKL/PSMA2/MAPK1/SERPINB6/C3/DDOST/CAP1/XRCC6/CPPED1/VAPA/XRCC5/CAND1/TTR/ATP8A1/PNP/MIF/CTSG/KRT1/CTSD/S100A11/AMPD3/PDXK/AHSG/LTA4H/MVP/TUBB/ARPC5/FTH1/ERP44/FTL/RAB9B/PSMD6/VCL/PA2G4/PSMD1/DDX3X/CD59/MME/PRDX6/S100A8/ORM2/PSMB7/GYG1/VCP/NDUFC2/STBD1/PADI2/PSMD2/CCT8/KPNB1/PPIA/TXNDC5/RAB5B/RAP2C/HSP90AA1/SERPINB1/HSPA8/PSMD14/ACLY
GO:0051224	negative regulation of protein transport	27	1.39847	0.0695178	0.847919	tags=63%, list=32%, signal=44%	PFKL/APOD/TXN/PTPN11/PSMD9/ANXA1/PPM1F/JAGN1/LYPLA1/APOE/SNX12/RANGAP1/ERP29/SVIP/PARK7/LMAN1/BAG3
GO:0002275	myeloid cell activation involved in immune response	173	1.25317	0.0698933	0.847919	tags=36%, list=27%, signal=28%	PECAM1/CST3/PSMD3/PFKL/PSMA2/MAPK1/SERPINB6/C3/DDOST/CAP1/XRCC6/CPPED1/VAPA/XRCC5/CAND1/TTR/ATP8A1/PNP/MIF/CTSG/KRT1/CTSD/S100A11/AMPD3/PDXK/AHSG/LTA4H/MVP/TUBB/ARPC5/FTH1/ERP44/FTL/RAB9B/PSMD6/VCL/PA2G4/PSMD1/DDX3X/CD59/MME/PRDX6/S100A8/ORM2/PSMB7/GYG1/VCP/NDUFC2/STBD1/PADI2/PSMD2/CCT8/KPNB1/PPIA/TXNDC5/RAB5B/RAP2C/HSP90AA1/SERPINB1/HSPA8/PSMD14/ACLY
GO:0010639	negative regulation of organelle organization	80	1.30984	0.072452	0.847919	tags=30%, list=21%, signal=25%	MAPRE1/HNRNPA1/DNM2/SVIL/PFN2/XRCC5/CHMP2A/MTPN/MYOC/TMOD1/NOL3/PFN1/LMOD1/RDX/SPTBN1/TRIAP1/SPTA1/ADD2/TFRC/PPIF/H1-5/CTBP1/TBC1D4/LMOD2
GO:0072655	establishment of protein localization to mitochondrion	53	1.34544	0.072764	0.847919	tags=34%, list=23%, signal=27%	AIFM1/TIMM10/TIMM9/TIMM8B/UBE2L3/YWHAH/HK2/CALM3/GSK3A/TOMM22/BAX/YWHAE/PITRM1/CHCHD4/YWHAB/SLC25A6/YWHAZ/TIMM44
GO:0044270	cellular nitrogen compound catabolic process	197	-1.20364	0.0727857	0.847919	tags=16%, list=9%, signal=16%	RPL28/PSMA5/ALDH6A1/HMOX1/FXR1/RPL8/RPL12/PELO/CNOT1/RPL5/PSMC6/GRSF1/PSMD7/RPS19/SND1/MTOR/HBS1L/PSMA3/PPP2CA/RPS18/EIF3E/RPS12/RPS3/UPF1/RPS6/RPS4X/RPL35/RPS3A/MPST/PSME2/SERBP1
GO:0034329	cell junction assembly	67	1.32183	0.073195	0.847919	tags=28%, list=20%, signal=24%	PECAM1/VPS35/AFDN/APOD/LIMCH1/ARHGEF7/CDC42/MYOC/FN1/TNS1/FERMT2/ANK2/S100A10/DUSP3/SMAD3/VCL/PPM1F/ADD2/FLNA
GO:0000278	mitotic cell cycle	181	1.24136	0.0733733	0.847919	tags=34%, list=25%, signal=27%	MAPRE1/CKAP5/PSMA4/PSMD3/PSMA2/PDS5B/DNM2/NEK9/ITGB1/RPA1/PPP2R2A/CHMP2A/SMC3/ENSA/CALM3/CDC42/TUBA4A/CRADD/APEX1/PSMB2/RAE1/PPP1R12B/TUBA1C/TUBA1A/SKP1/ACTR1A/BTRC/TUBB/PTPN11/DRG1/RDX/DUSP3/PSMD9/ANXA1/SPTBN1/SMAD3/PSMD6/TRIAP1/PSMD1/DDX3X/BAX/CFL1/YWHAE/PSMC4/FLNA/PSMB7/TUBA1B/PSMC5/PRMT1/VCP/RPA3/PRKDC/PSMB6/PSMD2/PSMD5/TUBA8/KPNB1/EMD/GNAI1/CUL2/HSP90AA1
GO:0006518	peptide metabolic process	290	-1.17701	0.0738727	0.847919	tags=22%, list=17%, signal=21%	RPL15/MRPS36/NCL/RPS17/RPL10A/MRPL40/EEF2K/EIF5/AGO3/MRPL11/EIF3G/GPX1/GPX4/EIF3I/CLU/EIF2AK2/EIF4E3/RPL9/C1QBP/HNRNPR/AARS1/EEF1D/MRPL14/MRRF/PURA/RPS10/TRAP1/MRPS21/RPL28/EIF3C/ABCF1/MAPK3/FXR1/RPL8/RPL12/ILF3/CNOT1/RPL5/SRP9/RPS19/GCN1/DNPEP/MTOR/HBS1L/RPS18/EIF3E/RPS12/RPS3/UPF1/CAPRIN1/ATXN2/RPS27L/RPS6/COA3/RPS4X/EIF3A/RPL35/RPS3A/MRPL12/EIF3F/TPP1/CTSZ/RARS1
GO:0043547	positive regulation of GTPase activity	40	1.36815	0.0744408	0.847919	tags=25%, list=11%, signal=23%	TBC1D17/ITGB1/AFDN/RANBP2/TBC1D22A/ARHGDIA/ARHGEF7/RSU1/CRK/ALDH1A1
GO:1903047	mitotic cell cycle process	162	1.25001	0.0746617	0.847919	tags=35%, list=26%, signal=28%	MAPRE1/CKAP5/PSMA4/PSMD3/PSMA2/PDS5B/DNM2/NEK9/ITGB1/RPA1/PPP2R2A/CHMP2A/SMC3/ENSA/CALM3/CDC42/TUBA4A/CRADD/APEX1/PSMB2/RAE1/PPP1R12B/TUBA1A/SKP1/ACTR1A/BTRC/TUBB/DRG1/RDX/PSMD9/ANXA1/SPTBN1/PSMD6/TRIAP1/PSMD1/DDX3X/BAX/CFL1/YWHAE/PSMC4/FLNA/PSMB7/PSMC5/PRMT1/VCP/RPA3/PRKDC/PSMB6/PSMD2/PSMD5/KPNB1/EMD/GNAI1/CUL2/HSP90AA1/RANBP1
GO:0071495	cellular response to endogenous stimulus	226	1.22123	0.0749776	0.847919	tags=22%, list=17%, signal=20%	AIFM1/LEMD2/CASP7/HNRNPA1/SHMT1/UBE2O/MAPK1/DNM2/RPS27A/UBA52/VPS35/LAMTOR5/ATP6V1F/LANCL2/UBE2L3/TNC/KIF1B/POSTN/PRKAR2A/YWHAH/HNRNPF/UBR1/HNRNPM/STAT1/CRK/UBE3A/APEX1/PGRMC2/FERMT2/GSTM2/SERPINF1/PPM1A/HSPA5/GNG2/SNX6/AHSG/PTPN11/AKR1C2/RDX/DUSP3/PTBP1/STRAP/FECH/TRIM72/ANXA1/SNX5/SMAD3/GSK3A/DDX17/SOD1
GO:0030837	negative regulation of actin filament polymerization	25	1.40104	0.0751232	0.847919	tags=52%, list=23%, signal=40%	SVIL/PFN2/MTPN/TMOD1/PFN1/LMOD1/RDX/SPTBN1/SPTA1/ADD2/LMOD2/LMOD3/TWF1
GO:0045785	positive regulation of cell adhesion	69	1.31313	0.0781147	0.847919	tags=32%, list=20%, signal=26%	DNM2/AFDN/ARHGEF7/RSU1/CD81/CDC42/MYOC/PNP/CRK/FN1/TGM2/APOA1/PTPN11/S100A10/ANXA1/SMAD3/HSPH1/SPTA1/PPM1F/TFRC/FLNA/TPM1
GO:0048584	positive regulation of response to stimulus	345	1.19377	0.0781606	0.847919	tags=29%, list=23%, signal=26%	PECAM1/PSMA4/PSMD3/PSMA2/UBE2O/MAPK1/RPS27A/UBA52/ITGB1/C3/VPS35/XRCC6/CYFIP2/LAMTOR5/VAPA/LANCL2/RUVBL1/PPP3CB/XRCC5/CFH/MAP2K4/PRKRA/WNK1/RPL11/YWHAH/CALM3/MAP2K6/CD81/CDC42/MYOC/CRK/A2M/UBE3A/TXN/CRADD/NQO2/MIF/PSMB2/EIF2B1/CTSG/TGM2/UBE2K/GSTM2/BCAP31/NMNAT1/PPM1A/MCU/KRT1/SKP1/BTRC/OXCT1/PHPT1/APOA1/PTPN11/AKR1C2/LRRC59/DUSP3/PTBP1/ARPC5/PSMD9/ANXA1/STOML2/SNX5/SMAD3/PSMD6/APOH/GSK3A/MYORG/S…
GO:0019725	cellular homeostasis	175	1.23948	0.0786951	0.847919	tags=27%, list=21%, signal=23%	MT1X/NEDD8/MAPK1/TRA2B/RPA1/ATP6V1F/FGGY/CP/LETM1/PPP3CB/ISCU/HK2/CAND1/CALM3/VAPB/UBE3A/NOL3/TXN/APEX1/TGM2/UBE2K/GSTM2/BCAP31/SERPINF1/ANK2/MCU/ACO1/SKP1/CCDC47/OXCT1/PHPT1/FTH1/ERP44/STOML2/FTL/TXNRD1/SMAD3/SOD1/BAX/RTN4/TFRC/YWHAE/ATP2A2/PRDX6/S100A8/JAGN1/AFG3L2/RPA3
GO:0000086	G2/M transition of mitotic cell cycle	79	1.30205	0.0794583	0.847919	tags=34%, list=23%, signal=27%	MAPRE1/CKAP5/PSMA4/PSMD3/PSMA2/DNM2/PPP2R2A/ENSA/CALM3/TUBA4A/PSMB2/PPP1R12B/TUBA1A/SKP1/ACTR1A/BTRC/TUBB/PSMD9/PSMD6/PSMD1/YWHAE/PSMC4/PSMB7/PSMC5/PSMB6/PSMD2/PSMD5
GO:0007267	cell-cell signaling	220	1.2152	0.0805097	0.847919	tags=28%, list=22%, signal=24%	GLS/PSMA4/PSMD3/PFKL/PSMA2/MAPK1/RPS27A/UBA52/ITGB1/C3/VPS35/AFDN/RUVBL1/PPP3CB/PFN2/TNC/KIF1B/WNK1/ENSA/PLCL1/YWHAH/CALM3/MAP2K6/CDC42/MYOC/STAC3/PFN1/MIF/PSMB2/FERMT2/ANK2/PPM1A/MCU/SKP1/NDRG2/BTRC/GNG2/AGO2/OXCT1/PHPT1/PTPN11/PSMD9/ANXA1/SMAD3/PSMD6/GSK3A/PSMD1/KPNA1/DDX3X/MME/ATP2A2/S100A8/PSMC4/FLNA/PSMB7/EIF4A3/PSMC5/JAGN1/VCP/SLC25A6/SYPL1/PSMB6
GO:0009966	regulation of signal transduction	425	1.17763	0.0810698	0.847919	tags=27%, list=21%, signal=26%	PECAM1/LEMD2/PSMA4/PSMD3/PSMA2/UBE2O/MAPK1/DNM2/RPS27A/UBA52/ITGB1/C3/VPS35/CYFIP2/APOD/RPA1/LAMTOR5/VAPA/LANCL2/RUVBL1/MAP2K4/UACA/PRKRA/WNK1/RPL11/POSTN/ARHGDIA/HYOU1/WDR11/PRKAR2A/ARHGEF7/YWHAH/CALM3/MAP2K6/CD81/UBR1/CDC42/MYOC/UFD1/STAT1/CRK/A2M/UBE3A/TAF15/FN1/PRKAB2/NPLOC4/NOL3/TXN/CRADD/NQO2/MIF/PSMB2/TGM2/UBE2K/GSTM2/BCAP31/NMNAT1/ANKRD2/PPM1A/HSPA5/NDRG2/BTRC/SNX6/AHSG/PHPT1/MVP/APOA1/PT…
GO:0001667	ameboidal-type cell migration	65	1.31127	0.081405	0.847919	tags=31%, list=18%, signal=26%	PECAM1/ITGB1/CAP1/PFN2/ARHGEF7/FN1/PFN1/TNS1/LAMA5/SERPINF1/AGO2/APOA1/PTPN11/STRAP/ANXA1/APOH/MIA3/PPM1F/CFL1/RTN4
GO:0061564	axon development	67	1.30563	0.0821577	0.847919	tags=28%, list=21%, signal=23%	MAPK1/DNM2/ITGB1/APOD/PPP3CB/TNC/ARHGDIA/FN1/LAMA5/NEXN/APOA1/PTPN11/SPTBN1/VCL/SPTA1/PICALM/RTN4/LAMB2/AFG3L2
GO:0090288	negative regulation of cellular response to growth factor stimulus	26	1.37527	0.0843203	0.847919	tags=35%, list=16%, signal=29%	LEMD2/DNM2/RPS27A/UBA52/PPM1A/HSPA5/SNX6/STRAP/SMAD3
GO:0010951	negative regulation of endopeptidase activity	57	1.31758	0.084808	0.847919	tags=32%, list=19%, signal=26%	CST3/UBE2O/SERPINB6/C3/LAMTOR5/RPS6KA3/A2M/NOL3/SERPINF1/AHSG/DNAJB6/ITIH2/TRIAP1/PICALM/DDX3X/YWHAE/IFI16/LXN
GO:0048666	neuron development	140	1.25022	0.084916	0.847919	tags=28%, list=21%, signal=24%	CDNF/MAPK1/DNM2/ITGB1/C3/CYFIP2/APOD/UQCRQ/VAPA/PPP3CB/TNC/WNK1/POSTN/ARHGDIA/YWHAH/CDC42/MYOC/CRK/UBE3A/FN1/RDH13/LAMA5/SERPINF1/NEXN/HSPA5/APOA1/PTPN11/SPTBN1/GSK3A/VCL/SOD1/SPTA1/PICALM/CFL1/RTN4/ARF4/LAMB2/PRMT1/AFG3L2
GO:0070848	response to growth factor	109	1.26722	0.0849341	0.847919	tags=24%, list=16%, signal=21%	LEMD2/HNRNPA1/UBE2O/MAPK1/DNM2/RPS27A/UBA52/CYFIP2/TNC/KIF1B/POSTN/HNRNPF/HNRNPM/CRK/UBE3A/FERMT2/PPM1A/HSPA5/SNX6/PTPN11/RDX/DUSP3/PTBP1/STRAP/ANXA1/SMAD3
GO:0051345	positive regulation of hydrolase activity	119	1.25775	0.0858642	0.847919	tags=32%, list=22%, signal=26%	AIFM1/TBC1D17/ITGB1/AFDN/CYFIP2/RANBP2/PFN2/DIABLO/UACA/TBC1D22A/ARHGDIA/ARHGEF7/RSU1/CALM3/CRK/FN1/CRADD/PFN1/ALDH1A1/BCAP31/CTSD/DYNLL2/APOA1/S100A10/DNAJB6/SMAD3/APOH/PICALM/PPM1F/DDX3X/BAX/IFI16/S100A8/ARF4/TPM1/TBC1D4/VCP/RAB3GAP2
GO:0043087	regulation of GTPase activity	50	1.32858	0.0860215	0.847919	tags=30%, list=17%, signal=25%	TBC1D17/ITGB1/AFDN/RANBP2/TBC1D22A/WNK1/ARHGDIA/ARHGEF7/RSU1/CRK/ALDH1A1/S100A10/RDX/SOD1/PICALM
GO:0032411	positive regulation of transporter activity	27	1.36723	0.0871172	0.847919	tags=26%, list=12%, signal=23%	EHD3/DNM2/WNK1/CALM3/STAC3/GSTM2/ANK2
GO:0032101	regulation of response to external stimulus	168	1.22748	0.0872255	0.847919	tags=32%, list=23%, signal=27%	PSMA4/PSMD3/PSMA2/MAPK1/C3/VPS35/XRCC6/APOD/XRCC5/WNK1/CALM3/CD81/FEM1A/UFD1/STAT1/CRK/A2M/NPLOC4/MIF/PSMB2/TGM2/UBE2K/SERPINF1/MCU/KRT1/ERAP1/SKP1/BTRC/AHSG/APOA1/PTPN11/DUSP3/PSMD9/ANXA1/SMAD3/PSMD6/APOH/SFPQ/SOD1/PSMD1/PPM1F/IFI16/ABCE1/DDT/S100A8/PSMC4/PSMB7/PRKACB/PSMC5/PRKDC/PSMB6/PADI2/PSMD2/PSMD5
GO:0002274	myeloid leukocyte activation	181	1.22258	0.087525	0.847919	tags=35%, list=27%, signal=28%	PECAM1/CST3/PSMD3/PFKL/PSMA2/MAPK1/SERPINB6/C3/DDOST/CAP1/XRCC6/CPPED1/VAPA/XRCC5/CAND1/TTR/ATP8A1/PNP/MIF/CTSG/KRT1/CTSD/S100A11/AMPD3/PDXK/AHSG/LTA4H/MVP/TUBB/ARPC5/FTH1/ERP44/FTL/RAB9B/PSMD6/VCL/PA2G4/PSMD1/DDX3X/CD59/MME/PRDX6/S100A8/ORM2/PSMB7/GYG1/VCP/NDUFC2/NDRG1/STBD1/PADI2/PSMD2/CCT8/KPNB1/PPIA/TXNDC5/RAB5B/RAP2C/HSP90AA1/SERPINB1/HSPA8/PSMD14/ACLY
GO:0002696	positive regulation of leukocyte activation	34	1.34853	0.0890116	0.847919	tags=32%, list=21%, signal=26%	XRCC6/CD81/CDC42/PNP/MIF/PTPN11/ANXA1/HSPH1/SPTA1/TFRC/PRKDC
GO:1904950	negative regulation of establishment of protein localization	28	1.35886	0.0898581	0.847919	tags=61%, list=32%, signal=42%	PFKL/APOD/TXN/PTPN11/PSMD9/ANXA1/PPM1F/JAGN1/LYPLA1/APOE/SNX12/RANGAP1/ERP29/SVIP/PARK7/LMAN1/BAG3
GO:0022008	neurogenesis	191	1.22237	0.0901602	0.847919	tags=27%, list=21%, signal=23%	CDNF/LEMD2/MAPK1/DNM2/ITGB1/C3/CYFIP2/APOD/UQCRQ/VAPA/PPP3CB/XRCC5/TNC/WNK1/POSTN/ARHGDIA/YWHAH/MTPN/CDC42/MYOC/CRK/UBE3A/FN1/EIF2B1/RDH13/LAMA5/SERPINF1/SRRT/NEXN/HSPA5/APOA1/PTPN11/DDX6/ANXA1/SPTBN1/GSK3A/VCL/SOD1/SPTA1/PICALM/BAX/CFL1/MME/RTN4/YWHAE/S100A8/ARF4/FLNA/LAMB2/PRMT1/AFG3L2
GO:0002573	myeloid leukocyte differentiation	25	-1.3667	0.0914775	0.847919	tags=40%, list=19%, signal=33%	FBN1/PRXL2A/PARP1/NME1/DHRS7B/CUL4A/SRP54/MTOR/CTNNBIP1/GNAS
GO:0048747	muscle fiber development	25	-1.36591	0.0924039	0.847919	tags=32%, list=16%, signal=27%	KLHL40/GPX1/TTN/NRAP/PPP3CA/COMP/SGCB/MYO18B
GO:0051169	nuclear transport	76	1.28207	0.0931636	0.847919	tags=32%, list=20%, signal=26%	HNRNPA1/MAPK1/APOD/RANBP2/PSIP1/HIKESHI/HNRNPA2B1/XPO4/TXN/RAE1/KPNA4/SRSF3/EIF5A/PPM1A/SNRPD3/PTPN11/SMAD3/KPNA1/YWHAE/ABCE1/CPSF2/FLNA/EIF4A3/IPO4
GO:0010647	positive regulation of cell communication	274	1.19083	0.0933353	0.847919	tags=27%, list=21%, signal=24%	PECAM1/PSMA4/PSMD3/PSMA2/UBE2O/MAPK1/RPS27A/UBA52/ITGB1/C3/VPS35/CYFIP2/LAMTOR5/VAPA/LANCL2/RUVBL1/PPP3CB/MAP2K4/PRKRA/WNK1/RPL11/YWHAH/CALM3/MAP2K6/CD81/CDC42/MYOC/CRK/UBE3A/TXN/CRADD/NQO2/MIF/PSMB2/TGM2/UBE2K/GSTM2/BCAP31/NMNAT1/PPM1A/MCU/OXCT1/PHPT1/APOA1/PTPN11/AKR1C2/LRRC59/PTBP1/PSMD9/SNX5/SMAD3/PSMD6/GSK3A/MYORG/SFPQ/SOD1/PSMD1/DDX3X/BAX/MME/RTN4/TFRC/YWHAE/PPIF/DDT/S100A8/PSMC4/FLNA/PSMB7…
GO:0010466	negative regulation of peptidase activity	58	1.30002	0.0934314	0.847919	tags=31%, list=19%, signal=26%	CST3/UBE2O/SERPINB6/C3/LAMTOR5/RPS6KA3/A2M/NOL3/SERPINF1/AHSG/DNAJB6/ITIH2/TRIAP1/PICALM/DDX3X/YWHAE/IFI16/LXN
GO:0051648	vesicle localization	45	-1.30528	0.0937655	0.847919	tags=24%, list=17%, signal=21%	RAB1B/SAR1B/USO1/ACTN4/TMEM230/FYCO1/RAB7A/ANKRD28/RAB1A/WIPI1/CTSZ
GO:0051650	establishment of vesicle localization	45	-1.30528	0.0937655	0.847919	tags=24%, list=17%, signal=21%	RAB1B/SAR1B/USO1/ACTN4/TMEM230/FYCO1/RAB7A/ANKRD28/RAB1A/WIPI1/CTSZ
GO:2001234	negative regulation of apoptotic signaling pathway	47	-1.30523	0.0942563	0.847919	tags=38%, list=22%, signal=30%	OPA1/THBS1/FGG/FGB/GPX1/CLU/FXN/HTRA2/CCAR2/TRAP1/NDUFA13/VDAC2/PEA15/TXNDC12/HMOX1/SLC25A5/LGALS3/USP47
GO:0006417	regulation of translation	102	-1.23812	0.0945582	0.847919	tags=25%, list=14%, signal=23%	EIF5/AGO3/EIF2AK2/EIF4E3/C1QBP/HNRNPR/AARS1/PURA/TRAP1/EIF3C/MAPK3/FXR1/ILF3/CNOT1/RPL5/SRP9/GCN1/MTOR/EIF3E/RPS3/UPF1/CAPRIN1/ATXN2/RPS27L/COA3/RPS4X
GO:0002444	myeloid leukocyte mediated immunity	176	1.21637	0.0960234	0.847919	tags=36%, list=27%, signal=28%	PECAM1/CST3/PSMD3/PFKL/PSMA2/MAPK1/SERPINB6/C3/DDOST/CAP1/XRCC6/CPPED1/VAPA/XRCC5/CAND1/TTR/ATP8A1/PNP/MIF/CTSG/KRT1/CTSD/S100A11/AMPD3/PDXK/AHSG/LTA4H/MVP/TUBB/ARPC5/FTH1/ERP44/FTL/RAB9B/PSMD6/VCL/PA2G4/PSMD1/DDX3X/CD59/MME/PRDX6/S100A8/ORM2/PSMB7/GYG1/JAGN1/VCP/NDUFC2/STBD1/PADI2/PSMD2/CCT8/KPNB1/PPIA/TXNDC5/RAB5B/RAP2C/HSP90AA1/SERPINB1/HSPA8/PSMD14/ACLY
GO:0031960	response to corticosteroid	28	1.34551	0.0965143	0.847919	tags=29%, list=17%, signal=24%	AIFM1/UBE2L3/RPL27/CALM3/SERPINF1/FECH/ANXA1/APOA2
GO:0023056	positive regulation of signaling	277	1.18425	0.0965296	0.847919	tags=26%, list=21%, signal=24%	PECAM1/PSMA4/PSMD3/PSMA2/UBE2O/MAPK1/RPS27A/UBA52/ITGB1/C3/VPS35/CYFIP2/LAMTOR5/VAPA/LANCL2/RUVBL1/PPP3CB/MAP2K4/PRKRA/WNK1/RPL11/YWHAH/CALM3/MAP2K6/CD81/CDC42/MYOC/CRK/UBE3A/TXN/CRADD/NQO2/MIF/PSMB2/TGM2/UBE2K/GSTM2/BCAP31/NMNAT1/PPM1A/MCU/OXCT1/PHPT1/APOA1/PTPN11/AKR1C2/LRRC59/PTBP1/PSMD9/SNX5/SMAD3/PSMD6/GSK3A/MYORG/SFPQ/SOD1/PSMD1/DDX3X/BAX/MME/RTN4/TFRC/YWHAE/PPIF/DDT/S100A8/PSMC4/FLNA/PSMB7…
GO:0002443	leukocyte mediated immunity	200	1.20674	0.096559	0.847919	tags=33%, list=26%, signal=27%	PECAM1/CST3/PSMD3/PFKL/PSMA2/MAPK1/SERPINB6/C3/DDOST/CAP1/XRCC6/CPPED1/VAPA/PPP3CB/XRCC5/CAND1/CD81/TTR/ATP8A1/PNP/CRK/MIF/CTSG/KRT1/CTSD/S100A11/AMPD3/PDXK/AHSG/LTA4H/MVP/TUBB/ARPC5/FTH1/ERP44/FTL/RAB9B/PSMD6/VCL/PA2G4/STX7/PSMD1/DDX3X/CD59/MME/TFRC/PRDX6/S100A8/ORM2/PSMB7/GYG1/JAGN1/VCP/NDUFC2/STBD1/PADI2/C4B/PSMD2/CCT8/KPNB1/PPIA/TXNDC5/RAB5B/RAP2C/HSP90AA1/SERPINB1
GO:0071363	cellular response to growth factor stimulus	105	1.25308	0.096764	0.847919	tags=24%, list=16%, signal=21%	LEMD2/HNRNPA1/UBE2O/MAPK1/DNM2/RPS27A/UBA52/CYFIP2/KIF1B/POSTN/HNRNPF/HNRNPM/CRK/UBE3A/FERMT2/PPM1A/HSPA5/SNX6/PTPN11/RDX/DUSP3/PTBP1/STRAP/ANXA1/SMAD3
GO:0006310	DNA recombination	25	1.35536	0.0969388	0.847919	tags=56%, list=29%, signal=40%	XRCC6/RPA1/RUVBL1/XRCC5/APEX1/SFPQ/KPNA1/TFRC/H1-5/RPA3/PRKDC/PSMD14/HMGB2/H1-2
GO:0030003	cellular cation homeostasis	105	1.25289	0.0970812	0.847919	tags=29%, list=19%, signal=24%	MT1X/NEDD8/MAPK1/ATP6V1F/CP/LETM1/ISCU/CAND1/CALM3/VAPB/UBE3A/NOL3/TGM2/GSTM2/BCAP31/ANK2/MCU/ACO1/SKP1/CCDC47/FTH1/STOML2/FTL/SMAD3/SOD1/BAX/TFRC/YWHAE/ATP2A2/S100A8
GO:0006873	cellular ion homeostasis	106	1.25363	0.0972947	0.847919	tags=28%, list=19%, signal=24%	MT1X/NEDD8/MAPK1/ATP6V1F/CP/LETM1/ISCU/CAND1/CALM3/VAPB/UBE3A/NOL3/TGM2/GSTM2/BCAP31/ANK2/MCU/ACO1/SKP1/CCDC47/FTH1/STOML2/FTL/SMAD3/SOD1/BAX/TFRC/YWHAE/ATP2A2/S100A8
GO:0070585	protein localization to mitochondrion	55	1.29929	0.097888	0.847919	tags=33%, list=23%, signal=26%	AIFM1/TIMM10/TIMM9/TIMM8B/UBE2L3/YWHAH/HK2/CALM3/GSK3A/TOMM22/BAX/YWHAE/PITRM1/CHCHD4/YWHAB/SLC25A6/YWHAZ/TIMM44
GO:0043409	negative regulation of MAPK cascade	29	-1.33558	0.0980715	0.847919	tags=17%, list=4%, signal=17%	PPP2CA/CDK5RAP3/NUP62/EIF3A/KLHL31
GO:0006281	DNA repair	59	1.28552	0.0990645	0.847919	tags=24%, list=10%, signal=22%	COPS6/PDS5B/RPS27A/UBA52/XRCC6/RPA1/RUVBL1/XRCC5/SMC3/FBXO6/UFD1/NPLOC4/APEX1/UBE2V2
GO:0050778	positive regulation of immune response	139	1.23204	0.10011	0.847919	tags=34%, list=23%, signal=28%	PSMA4/PSMD3/PSMA2/MAPK1/C3/XRCC6/CYFIP2/XRCC5/CFH/WNK1/CD81/CDC42/CRK/A2M/MIF/PSMB2/EIF2B1/CTSG/UBE2K/KRT1/SKP1/BTRC/PHPT1/DUSP3/ARPC5/PSMD9/ANXA1/STOML2/PSMD6/SFPQ/STX7/PSMD1/BAX/CD59/TFRC/IFI16/PSMC4/PSMB7/PRKACB/PSMC5/CFB/PRKDC/PSMB6/EIF2B2/C4B/PSMD2/PSMD5
GO:0048699	generation of neurons	175	1.21005	0.101268	0.847919	tags=27%, list=21%, signal=23%	CDNF/MAPK1/DNM2/ITGB1/C3/CYFIP2/APOD/UQCRQ/VAPA/PPP3CB/XRCC5/TNC/WNK1/POSTN/ARHGDIA/YWHAH/MTPN/CDC42/MYOC/CRK/UBE3A/FN1/RDH13/LAMA5/SERPINF1/SRRT/NEXN/HSPA5/APOA1/PTPN11/DDX6/SPTBN1/GSK3A/VCL/SOD1/SPTA1/PICALM/BAX/CFL1/MME/RTN4/YWHAE/ARF4/FLNA/LAMB2/PRMT1/AFG3L2
GO:0006955	immune response	354	1.16574	0.10396	0.847919	tags=28%, list=23%, signal=26%	PECAM1/PSMA4/CST3/PSMD3/PFKL/PSMA2/MAPK1/SERPINB6/CALCOCO2/ITGB1/C3/DDOST/CAP1/XRCC6/CYFIP2/CPPED1/VAPA/PPP3CB/XRCC5/CFH/MAP2K4/PRKRA/WNK1/CAND1/CALM3/CD81/CDC42/TTR/ATP8A1/PNP/FLNB/STAT1/CRK/A2M/MIF/PSMB2/EIF2B1/CTSG/UBE2K/KRT1/ERAP1/SKP1/CTSD/S100A11/AMPD3/BTRC/PDXK/AHSG/PHPT1/LTA4H/MVP/APOA1/TUBB/PTPN11/DUSP3/ARPC5/FTH1/ERP44/PSMD9/ANXA1/STOML2/FTL/RAB9B/SMAD3/PSMD6/APOA2/VCL/SFPQ/PA2G4/STX7/P…
GO:0044839	cell cycle G2/M phase transition	82	1.2575	0.104538	0.847919	tags=33%, list=23%, signal=26%	MAPRE1/CKAP5/PSMA4/PSMD3/PSMA2/DNM2/PPP2R2A/ENSA/CALM3/TUBA4A/PSMB2/PPP1R12B/TUBA1A/SKP1/ACTR1A/BTRC/TUBB/PSMD9/PSMD6/PSMD1/YWHAE/PSMC4/PSMB7/PSMC5/PSMB6/PSMD2/PSMD5
GO:0009896	positive regulation of catabolic process	102	-1.22235	0.104795	0.847919	tags=25%, list=17%, signal=21%	BAG6/PRKAA2/KLHL40/CLU/MFN2/HNRNPR/ARIH1/PACSIN3/USP13/STUB1/SH3GLB1/NDUFA13/FYCO1/HMOX1/MAPK3/SNX9/RAB7A/CNOT1/GRSF1/VPS13C/UBQLN2/CDC37/UPF1/C4BPA/BAG2
GO:1905954	positive regulation of lipid localization	26	1.33643	0.104826	0.847919	tags=50%, list=29%, signal=36%	C3/PLIN2/MAP2K6/ATP8A1/MIF/APOA1/TRIAP1/ABCB11/FITM1/APOE/DBI/PON1/CAV1
GO:0071103	DNA conformation change	45	1.30957	0.104866	0.847919	tags=18%, list=7%, signal=17%	AIFM1/RPS27A/UBA52/XRCC6/RPA1/RUVBL1/XRCC5/HNRNPA2B1
GO:0002682	regulation of immune system process	233	1.18721	0.105947	0.847919	tags=31%, list=23%, signal=27%	PSMA4/PSMD3/PSMA2/MAPK1/ITGB1/C3/XRCC6/CYFIP2/APOD/PPP3CB/XRCC5/CFH/MAP2K4/WNK1/CALM3/CD81/CDC42/UFD1/PNP/STAT1/CRK/A2M/NPLOC4/MIF/PSMB2/EIF2B1/CTSG/UBE2K/MCU/KRT1/ERAP1/SKP1/BTRC/PHPT1/APOA1/PTPN11/DUSP3/ARPC5/PSMD9/ANXA1/STOML2/SMAD3/PSMD6/APOA2/SFPQ/MIA3/HSPH1/SOD1/STX7/SPTA1/PSMD1/BAX/CD59/TFRC/IFI16/ABCE1/DDT/MSN/PSMC4/ORM2/PSMB7/PRKACB/PSMC5/PRMT1/MYL9/CFB/PRKDC/PSMB6/PADI2/EIF2B2/C4B/PSMD2…
GO:0071310	cellular response to organic substance	462	1.14625	0.109572	0.847919	tags=24%, list=21%, signal=24%	AIFM1/LEMD2/CASP7/PSMA4/MT1X/PSMD3/PSMA2/HNRNPA1/SHMT1/UBE2O/MAPK1/DNM2/RPS27A/UBA52/TRA2B/ITGB1/VPS35/CYFIP2/LAMTOR5/GET3/ATP6V1F/LANCL2/ATIC/PPP3CB/XRCC5/UBE2L3/TNC/MAP2K4/KIF1B/WNK1/PRPF8/POSTN/HYOU1/PRKAR2A/RO60/YWHAH/HNRNPA2B1/HK2/VAPB/HNRNPF/MAP2K6/UBR1/CDC42/HNRNPM/UFD1/FLNB/STAT1/CRK/UBE3A/FN1/APEX1/MIF/PSMB2/RAE1/PGRMC2/CTSG/FERMT2/LAMA5/UBE2K/GSTM2/SRSF3/SERPINF1/PPM1A/HSPA5/SKP1/BTRC/G…
GO:0051592	response to calcium ion	37	-1.29835	0.10969	0.847919	tags=38%, list=22%, signal=30%	THBS1/FGG/FGB/AKR1C3/ADD1/PRKAA2/EEF2K/CYTB/DMTN/TTN/SLC25A24/PPP3CA/CAPN3/CPNE3
GO:0009967	positive regulation of signal transduction	250	1.17951	0.109879	0.847919	tags=27%, list=21%, signal=24%	PECAM1/PSMA4/PSMD3/PSMA2/UBE2O/MAPK1/RPS27A/UBA52/ITGB1/C3/VPS35/CYFIP2/LAMTOR5/VAPA/LANCL2/RUVBL1/MAP2K4/PRKRA/WNK1/RPL11/YWHAH/CALM3/MAP2K6/CD81/CDC42/MYOC/CRK/UBE3A/TXN/CRADD/NQO2/MIF/PSMB2/TGM2/UBE2K/GSTM2/BCAP31/NMNAT1/PPM1A/APOA1/PTPN11/AKR1C2/LRRC59/PTBP1/PSMD9/SNX5/SMAD3/PSMD6/GSK3A/MYORG/SFPQ/SOD1/PSMD1/DDX3X/BAX/RTN4/TFRC/YWHAE/PPIF/DDT/S100A8/PSMC4/FLNA/PSMB7/PSMC5/PRMT1/YWHAB/VCP
GO:0050796	regulation of insulin secretion	28	1.32813	0.110002	0.847919	tags=43%, list=26%, signal=32%	PFKL/PPP3CB/ENSA/MCU/OXCT1/PHPT1/PTPN11/PSMD9/JAGN1/SLC25A6/GLUD1/TARDBP
GO:0000302	response to reactive oxygen species	63	1.26077	0.110462	0.847919	tags=21%, list=11%, signal=19%	AIFM1/CST3/MAPK1/DNM2/FBLN5/TRA2B/APOD/STAT1/CRK/UBE3A/TXN/APEX1/KPNA4
GO:0016477	cell migration	205	1.19002	0.111044	0.847919	tags=28%, list=20%, signal=24%	MAPRE1/PECAM1/PDS5B/MAPK1/ITGB1/CAP1/AFDN/APOD/PFN2/LIMCH1/WNK1/POSTN/ARHGEF7/CD81/CDC42/MYOC/ATP8A1/CRK/FN1/APEX1/PFN1/MIF/TNS1/LAMA5/SERPINF1/MCU/NEXN/HSPA5/PARVA/S100A11/AGO2/APOA1/PTPN11/RDX/DUSP3/STRAP/ARPC5/ANXA1/SMAD3/APOH/GSK3A/VCL/MIA3/PPM1F/CORO6/BAX/CFL1/RTN4/ADD2/YWHAE/DDT/S100A8/ARF4/MSN/FLNA/LAMB2/TPM1
GO:0062197	cellular response to chemical stress	97	1.23828	0.111093	0.847919	tags=30%, list=20%, signal=25%	AIFM1/CST3/MAPK1/DNM2/SERPINB6/FBLN5/XRCC6/LETM1/XRCC5/DIABLO/PRKRA/LANCL1/CRK/NOL3/TXN/APEX1/LONP1/ANKRD2/ANXA1/TXNRD1/SFPQ/SOD1/DDX3X/ATP2A2/PPIF/PRDX6/SUMO4/TPM1/PDK2
GO:0043648	dicarboxylic acid metabolic process	40	1.30673	0.112686	0.847919	tags=12%, list=10%, signal=12%	GLS/SHMT1/ATIC/L2HGDH/ADHFE1
[truncated: 1,222 more rows]

## Sheet: S5 Table
S5 Table. Differentially expressed Gene Ontology Biological Processes at day 14 versus baseline.
[truncated: 1,401 more rows]

## Sheet: S6 Table
S6 Table. Significant (P <0.001, FDR <0.05) differentially expressed Gene Ontology Biological Processes at day 14 versus baseline, with corresponding cluster number and cluster name (corresponding to Figure 5).
[truncated: 323 more rows]
